# Supplementary material for: Dietary allyl-isothiocyanate affects male triglyceride levels in Drosophila melanogaster without detectable changes in microbiota composition
Source: Front Microbiol. 2026 May 13;17:1817451. doi: 10.3389/fmicb.2026.1817451 (PMC13212214; doi:10.3389/fmicb.2026.1817451)
Supplement: Supplementary file 1 [file Data_Sheet_1.csv]

	Feature.ID	Kingdom	Phylum	Class	Order	Family	Genus	Species	Confidence	fly_f_10d_AITC_rep01	fly_f_10d_AITC_rep02	fly_f_10d_AITC_rep03	fly_f_10d_AITC_rep04	fly_f_10d_AITC_rep05	fly_f_10d_AITC_rep06	fly_f_10d_control_rep01	fly_f_10d_control_rep02	fly_f_10d_control_rep03	fly_f_10d_control_rep04	fly_f_10d_control_rep05	fly_f_10d_control_rep06	fly_f_30d_AITC_rep01	fly_f_30d_AITC_rep02	fly_f_30d_AITC_rep03	fly_f_30d_AITC_rep04	fly_f_30d_AITC_rep05	fly_f_30d_AITC_rep06	fly_f_30d_control_rep01	fly_f_30d_control_rep02	fly_f_30d_control_rep03	fly_f_30d_control_rep04	fly_f_30d_control_rep05	fly_f_30d_control_rep06	fly_m_10d_AITC_rep01	fly_m_10d_AITC_rep02	fly_m_10d_AITC_rep03	fly_m_10d_AITC_rep04	fly_m_10d_AITC_rep05	fly_m_10d_AITC_rep06	fly_m_10d_control_rep01	fly_m_10d_control_rep02	fly_m_10d_control_rep03	fly_m_10d_control_rep04	fly_m_10d_control_rep05	fly_m_10d_control_rep06	fly_m_30d_AITC_rep01	fly_m_30d_AITC_rep02	fly_m_30d_AITC_rep03	fly_m_30d_AITC_rep04
1	36597e41a15999a28f5a52d79f768eee	Archaea	Halobacteriota	Halobacteria	Halobacterales	Halococcaceae	Halalkalicoccus	NA	0,998635766812011	0	0	0	0	0	0	0	0	0	0	0	0	0	0	0	0	0	0	0	0	0	0	0	0	0	0	0	0	0	0	0	0	0	0	0	0	0	0	0	0
2	31a846b3062e146349119602b40440b1	Archaea	Halobacteriota	Methanomicrobia	Methanomicrobiales	Methanocorpusculaceae	Methanocorpusculum	NA	1	0	0	0	0	0	0	0	0	0	0	0	0	0	0	0	0	0	0	0	0	0	0	0	0	0	0	0	0	0	0	0	0	0	0	0	0	0	0	0	0
3	f6706c50f967c3ab1c85bb585b81f9ab	Archaea	Nanoarchaeota	Nanoarchaeia	Woesearchaeales	Incertae_Sedis	Incertae_Sedis	uncultured_archaeon	0,977249860880393	0	0	0	0	0	0	0	0	0	0	0	0	0	0	0	0	0	0	0	0	0	0	0	0	0	0	0	0	0	0	0	0	0	0	0	0	0	0	0	0
4	07c91eb2221a79b3f22f20b797bc14b7	Bacteria	Abditibacteriota	Abditibacteriia	Abditibacteriales	Abditibacteriaceae	Abditibacterium	uncultured_bacterium	0,879573068947194	0	0	0	0	0	0	0	0	0	0	0	0	0	0	0	0	0	0	0	0	0	0	0	0	0	0	0	0	0	0	0	0	0	0	0	0	0	0	0	0
5	2fbde99d58c02f36ec9891ae28470a8e	Bacteria	Acidobacteriota	Acidobacteriae	Bryobacterales	Bryobacteraceae	Bryobacter	uncultured_Acidobacteria	0,794892711161955	0	0	0	0	0	0	0	0	0	0	0	0	0	0	0	0	0	0	0	0	0	0	0	0	0	0	0	0	0	0	0	0	0	0	0	0	0	0	0	0
6	9ab48c383d389054c2d76b27b939d832	Bacteria	Acidobacteriota	Acidobacteriae	Bryobacterales	Bryobacteraceae	Bryobacter	uncultured_bacterium	0,859936099841603	0	0	0	0	0	0	0	0	0	0	0	0	0	0	0	0	0	0	0	0	0	0	0	0	0	0	0	0	0	0	0	0	0	0	0	0	0	0	0	0
7	2d4104480408bcecd8c17be00abd693a	Bacteria	Acidobacteriota	Acidobacteriae	Bryobacterales	Bryobacteraceae	Bryobacter	uncultured_bacterium	0,903505096604364	0	0	0	0	0	0	0	0	0	0	0	0	0	0	0	0	0	0	0	0	0	0	0	0	0	0	0	0	0	0	0	0	0	0	0	0	0	0	0	0
8	4c052788f6f99512d2a820391ff0b2b9	Bacteria	Acidobacteriota	Acidobacteriae	Subgroup_2	Incertae_Sedis	Incertae_Sedis	uncultured_bacterium	0,771147419533282	0	0	0	0	0	0	0	0	0	0	0	0	0	0	0	0	0	0	0	0	0	0	0	0	0	0	0	0	0	0	0	5	0	0	0	0	0	0	0	0
9	71fedb3bd819ddd6303cc5ba129d02b8	Bacteria	Acidobacteriota	Acidobacteriae	Terriglobales	Acidobacteriaceae_(Subgroup_1)	Granulicella	NA	0,906694411471783	0	0	0	8	6	0	0	0	0	22	0	36	0	0	0	0	0	0	0	5	4	3	0	4	14	0	6	0	14	0	4	0	0	20	21	34	0	0	0	0
10	4674be3a7122b97ef8a037e5259e524e	Bacteria	Acidobacteriota	Acidobacteriae	Terriglobales	Acidobacteriaceae_(Subgroup_1)	Granulicella	NA	0,999922037159428	0	0	0	0	0	0	0	0	0	0	0	0	0	0	0	0	0	0	0	0	0	0	0	0	0	0	0	0	0	0	0	9	0	0	0	0	0	0	0	0
11	54d220f6b30e5ecc16d0614bd309fb06	Bacteria	Acidobacteriota	Acidobacteriae	Terriglobales	Acidobacteriaceae_(Subgroup_1)	Incertae_Sedis	uncultured_bacterium	0,827121584327214	0	0	0	0	0	0	0	0	0	0	0	0	0	0	0	0	0	0	0	0	0	0	0	0	0	0	0	0	0	0	0	0	0	0	0	0	0	0	0	0
12	14c9eee611c92c988aa8ee823a13e964	Bacteria	Acidobacteriota	Acidobacteriae	Terriglobales	Acidobacteriaceae_(Subgroup_1)	Incertae_Sedis	uncultured_bacterium	0,837907703270711	0	0	0	0	0	0	0	0	0	0	0	0	0	0	0	0	0	0	0	0	0	0	0	0	0	0	0	0	0	0	0	0	0	0	0	0	0	0	0	0
13	47110f4961607c9ff00e40a2130b44d7	Bacteria	Acidobacteriota	Acidobacteriae	Terriglobales	Acidobacteriaceae_(Subgroup_1)	Incertae_Sedis	uncultured_bacterium	0,92890772189844	0	0	0	0	0	0	0	0	0	0	0	0	0	0	0	0	0	0	0	0	0	0	0	0	0	0	0	0	0	0	0	0	0	0	0	0	0	0	0	0
14	cfa03ea9071168ade8522d354bb59f55	Bacteria	Acidobacteriota	Acidobacteriae	Terriglobales	Acidobacteriaceae_(Subgroup_1)	Incertae_Sedis	uncultured_bacterium	0,934903215933103	20	38	6	65	83	141	27	10	31	154	60	241	0	19	9	0	0	6	94	29	41	41	0	47	72	24	37	18	91	45	62	81	4	169	127	309	0	4	0	10
15	8cd089246d141806c08c866c6c291a1f	Bacteria	Acidobacteriota	Acidobacteriae	Terriglobales	Acidobacteriaceae_(Subgroup_1)	Incertae_Sedis	uncultured_bacterium	0,951184858150641	0	0	0	42	39	54	0	0	0	68	26	69	19	0	0	0	0	0	0	0	0	0	0	0	0	0	0	0	35	0	0	56	0	79	32	99	0	0	0	0
16	4e7684b1dbe2a2cf6ab39fff9837ada4	Bacteria	Acidobacteriota	Acidobacteriae	Terriglobales	Acidobacteriaceae_(Subgroup_1)	Incertae_Sedis	uncultured_bacterium	0,984424450988038	0	0	0	0	0	0	0	0	0	0	0	0	0	0	0	0	0	0	0	0	0	0	0	0	0	0	0	0	0	0	0	0	0	0	0	0	12	0	0	0
17	8a0190bb7d806d878f1c616b62de8a1a	Bacteria	Acidobacteriota	Acidobacteriae	Terriglobales	Acidobacteriaceae_(Subgroup_1)	Terriglobus	uncultured_bacterium	0,824420600930554	0	7	5	11	0	23	0	0	0	35	17	47	0	0	0	0	0	0	17	0	6	0	0	6	16	0	0	0	27	8	8	49	0	31	26	82	0	0	0	0
18	10331f6ff443106cc1d6d8b10d9b57c0	Bacteria	Acidobacteriota	Acidobacteriae	Terriglobales	Acidobacteriaceae_(Subgroup_1)	Terriglobus	uncultured_bacterium	0,85320864260899	10	23	0	28	86	115	19	12	32	163	48	291	14	14	0	0	0	8	61	11	43	30	0	30	68	24	35	18	123	39	33	61	0	213	160	379	10	0	0	11
19	510d5d6a36f8f4a43491b08294aee209	Bacteria	Acidobacteriota	Acidobacteriae	Terriglobales	Acidobacteriaceae_(Subgroup_1)	Terriglobus	NA	0,975900787861054	0	0	0	0	0	0	0	0	0	0	0	0	0	0	0	0	0	0	0	0	0	0	0	0	0	0	0	0	0	0	0	0	5	0	0	0	0	0	0	0
20	5cb005278cd094ca50cb4c03f628a90b	Bacteria	Acidobacteriota	Acidobacteriae	Terriglobales	Acidobacteriaceae_(Subgroup_1)	Terriglobus	NA	0,98380613253728	0	0	0	0	0	0	0	0	0	0	0	0	0	0	0	0	0	0	0	0	0	3	0	0	0	0	0	0	0	0	0	0	0	0	0	0	0	0	0	0
21	0598f6fd3d3eb8cb332309648283146e	Bacteria	Acidobacteriota	Acidobacteriae	Terriglobales	Acidobacteriaceae_(Subgroup_1)	Terriglobus	NA	0,984522614673354	0	0	0	0	0	0	0	0	0	0	0	0	0	0	0	0	0	0	0	0	0	0	0	0	0	0	0	0	0	0	0	0	0	0	0	0	0	0	0	0
22	ebcaed924c2c1d320b5630ca97599e13	Bacteria	Acidobacteriota	Acidobacteriae	Terriglobales	Acidobacteriaceae_(Subgroup_1)	Terriglobus	NA	0,985717393092805	0	0	0	0	0	0	0	0	0	0	0	0	0	0	0	0	0	0	0	0	0	0	0	0	0	0	0	0	0	0	0	8	0	0	0	0	0	0	0	0
23	ac4ac260c9b2d7eeea65d5b2505c7da5	Bacteria	Acidobacteriota	Acidobacteriae	Terriglobales	Acidobacteriaceae_(Subgroup_1)	Terriglobus	NA	0,986931184657879	0	0	0	0	0	0	0	0	0	0	0	0	0	0	0	0	0	0	0	0	0	0	0	0	0	0	0	0	0	0	0	0	0	0	0	3	0	0	0	0
24	b068346080747e22a99605438f71d270	Bacteria	Acidobacteriota	Acidobacteriae	Terriglobales	Acidobacteriaceae_(Subgroup_1)	Terriglobus	NA	0,995132420608688	0	0	0	0	0	0	0	0	0	0	0	0	0	0	0	0	0	0	0	0	0	0	0	0	0	0	0	0	0	0	0	0	0	0	0	0	0	0	0	0
25	7791599bc8bc2d8e42deae8eedd11fef	Bacteria	Acidobacteriota	Acidobacteriae	Terriglobales	Acidobacteriaceae_(Subgroup_1)	Terriglobus	NA	0,997241825547134	0	0	0	0	0	0	0	0	0	0	0	0	0	0	0	0	0	0	0	0	0	0	0	0	0	0	0	0	0	0	0	0	0	0	0	3	0	0	0	0
26	1e4aac6925cf1eed687207032a00d40c	Bacteria	Acidobacteriota	Acidobacteriae	Terriglobales	Acidobacteriaceae_(Subgroup_1)	NA	NA	0,934397855567082	0	0	0	0	0	0	0	0	0	0	0	0	0	0	0	0	0	0	0	0	0	0	0	0	0	0	0	0	0	0	0	0	0	0	0	0	0	0	0	0
27	cc33efdba6aab19f54aef5e6311bf5f4	Bacteria	Acidobacteriota	Acidobacteriae	Terriglobales	Acidobacteriaceae_(Subgroup_1)	NA	NA	0,989744780323885	0	0	0	0	0	0	0	0	0	0	0	0	0	0	0	0	0	0	0	0	0	0	0	0	0	0	0	0	0	0	0	0	0	0	0	0	0	0	0	0
28	17c967b59a68e8ba56ee6fa2a4b9f8bf	Bacteria	Acidobacteriota	Acidobacteriae	Terriglobales	Acidobacteriaceae_(Subgroup_1)	NA	NA	0,999806623343281	0	0	0	0	0	0	0	0	0	0	0	0	0	0	0	0	0	0	0	0	0	0	0	0	0	0	0	0	0	0	0	0	0	0	2	0	0	0	0	0
29	37ddbdf1ad658fecdc40ed66bcf04a78	Bacteria	Acidobacteriota	Blastocatellia	Blastocatellales	Blastocatellaceae	Aridibacter	uncultured_bacterium	0,725238479402467	0	0	0	0	0	0	0	0	0	0	0	0	0	0	0	0	0	0	0	0	0	0	0	0	0	0	0	0	0	0	0	0	0	0	0	0	0	0	0	0
30	80d80f086c8b40fa6c2eac77227fd2b6	Bacteria	Acidobacteriota	Blastocatellia	Blastocatellales	Blastocatellaceae	Blastocatella	NA	0,995492593186174	0	0	0	8	0	0	0	0	0	0	0	0	0	0	0	0	0	0	0	0	0	0	0	0	0	0	0	0	0	0	0	0	0	0	0	0	0	0	0	0
31	980def0cd933f49dbb0683aece4ab031	Bacteria	Acidobacteriota	Blastocatellia	Blastocatellales	Blastocatellaceae	Incertae_Sedis	metagenome	0,943398114395071	0	0	0	0	0	0	0	0	0	0	0	0	0	0	0	0	0	0	0	0	0	0	0	0	0	0	0	0	0	0	0	0	0	0	0	0	0	0	0	0
32	a1047d3bad32444d85ecfc24554bb482	Bacteria	Acidobacteriota	Blastocatellia	Blastocatellales	Blastocatellaceae	Incertae_Sedis	metagenome	0,968002065155507	0	0	0	0	0	0	0	0	0	0	0	0	0	0	0	0	0	0	0	0	0	0	0	0	0	0	0	0	0	0	0	0	0	0	0	0	0	0	0	0
33	6f2c050fef6644451e9f0c059bfacc37	Bacteria	Acidobacteriota	Blastocatellia	Pyrinomonadales	Pyrinomonadaceae	Brevitalea	uncultured_Acidobacteria	0,985811572449418	0	0	0	3	0	0	0	0	0	0	0	0	0	0	0	0	0	0	0	0	0	0	0	0	0	0	0	0	0	0	0	0	0	0	0	0	0	0	0	0
34	63b25245fab09a4ba6700c2fe21e9f0b	Bacteria	Acidobacteriota	Vicinamibacteria	Vicinamibacterales	Incertae_Sedis	Incertae_Sedis	uncultured_Acidobacteria	0,801117261312061	0	0	0	0	0	0	0	0	0	0	0	0	0	0	0	0	0	0	0	0	0	0	0	0	0	0	0	0	0	0	0	0	0	0	0	0	0	0	0	0
35	5355b66c325b45f38cc1e3189fa27e3c	Bacteria	Acidobacteriota	Vicinamibacteria	Vicinamibacterales	Incertae_Sedis	Incertae_Sedis	uncultured_bacterium	0,708896037553185	0	0	0	9	0	0	0	0	0	0	0	0	0	0	0	0	0	0	0	0	0	0	0	0	0	0	0	0	0	0	0	0	0	0	0	0	0	0	0	0
36	615c74bc29af3b2ec2de9ced8bf42df3	Bacteria	Acidobacteriota	Vicinamibacteria	Vicinamibacterales	Incertae_Sedis	Incertae_Sedis	uncultured_bacterium	0,93591457073634	0	0	0	9	0	0	0	0	0	0	0	0	0	0	0	0	0	0	0	0	0	0	0	0	0	0	0	0	0	0	0	0	0	0	0	0	0	0	0	0
37	f5ebbc03535f2244c5fc574ab6efe6ed	Bacteria	Acidobacteriota	Vicinamibacteria	Vicinamibacterales	Vicinamibacteraceae	Incertae_Sedis	NA	0,999999604349089	0	0	0	0	0	0	0	0	0	0	0	0	0	0	0	0	0	0	0	0	0	0	0	0	0	0	0	0	0	0	0	0	0	0	0	0	0	0	0	0
38	5a5f946003b20e4fdac7fc00e469b544	Bacteria	Acidobacteriota	Vicinamibacteria	Vicinamibacterales	Vicinamibacteraceae	NA	NA	0,769926386382398	0	0	0	0	0	0	0	0	0	0	0	0	0	0	0	0	0	0	0	0	0	0	0	0	0	0	0	0	0	0	0	0	0	0	0	0	0	0	0	0
39	74e2a5610ef1c14eea5803434e725c28	Bacteria	Actinomycetota	Acidimicrobiia	Acidimicrobiales	Acidimicrobiaceae	Acidiferrimicrobium	metagenome	0,999999999854538	0	0	0	0	0	0	0	0	0	0	0	0	0	0	0	0	0	0	0	0	0	0	0	0	0	0	0	0	0	0	0	0	0	0	0	0	0	0	0	0
40	5624b82bbefdc143496b1cfb8998e82f	Bacteria	Actinomycetota	Acidimicrobiia	Acidimicrobiales	Acidimicrobiaceae	Acidiferrimicrobium	NA	0,999982071481253	0	0	0	0	0	0	0	0	0	0	0	0	0	0	0	0	0	0	0	0	0	0	0	0	0	0	0	0	0	0	0	0	0	0	0	0	0	0	0	0
41	7056bb18911055d4bda3c247fa9baf29	Bacteria	Actinomycetota	Acidimicrobiia	Actinomarinales	Incertae_Sedis	Incertae_Sedis	uncultured_compost	0,999892651557769	2	0	0	0	0	0	0	0	0	0	0	0	0	0	0	0	0	0	0	0	0	0	0	0	0	0	0	0	0	0	0	0	0	0	0	0	0	0	0	0
42	43464df1e1ca13edcfc03b66f8400e0d	Bacteria	Actinomycetota	Acidimicrobiia	Microtrichales	Iamiaceae	Aquihabitans	uncultured_bacterium	0,999742169056793	0	0	0	0	0	0	0	0	0	0	0	0	0	0	0	0	0	0	0	0	0	0	0	0	0	0	0	0	0	0	0	0	2	0	0	0	0	0	0	0
43	482395296c096b2ed936e98d0a2088af	Bacteria	Actinomycetota	Acidimicrobiia	Microtrichales	Ilumatobacteraceae	CL500-29_marine_group	uncultured_Crater	0,866394990777037	0	0	0	0	0	0	0	0	0	0	0	0	0	0	0	0	0	0	0	0	0	0	0	0	0	0	0	0	0	0	0	0	0	0	0	0	0	0	0	0
44	e7f0e47ba35b81830cb383a9cac8b91a	Bacteria	Actinomycetota	Acidimicrobiia	Microtrichales	Ilumatobacteraceae	CL500-29_marine_group	NA	0,999999999989388	0	0	0	0	0	0	0	0	0	0	0	0	0	0	0	0	0	0	0	0	0	0	0	0	0	0	0	0	0	0	0	0	0	0	0	0	0	0	0	0
45	d5fba14f7cf2c657db5e4b685e96c3b3	Bacteria	Actinomycetota	Acidimicrobiia	Microtrichales	Ilumatobacteraceae	CL500-29_marine_group	NA	0,999999999996019	0	0	0	0	0	4	0	0	0	0	0	0	0	0	0	0	0	0	0	0	0	0	0	0	0	0	0	0	0	0	0	0	0	0	0	0	0	0	0	0
46	6b27dcc3f561cdf796b647c08c16fff7	Bacteria	Actinomycetota	Acidimicrobiia	Microtrichales	Ilumatobacteraceae	Incertae_Sedis	uncultured_bacterium	0,981611476610432	0	0	0	0	0	0	0	0	0	0	0	0	0	0	0	0	0	0	0	0	0	0	0	0	0	0	0	0	0	0	0	0	2	0	0	0	0	0	0	0
47	c7f175b492c24cc6179c7a4755e23d9f	Bacteria	Actinomycetota	Acidimicrobiia	Microtrichales	Incertae_Sedis	Incertae_Sedis	uncultured_bacterium	0,726844568145559	0	0	0	0	0	0	0	0	0	0	0	0	0	0	0	0	0	0	0	0	0	0	0	0	0	0	0	0	0	0	0	0	0	0	0	0	0	0	0	0
48	e2a0ace3b3c95055fc8d64793b35dc05	Bacteria	Actinomycetota	Acidimicrobiia	Microtrichales	Incertae_Sedis	Incertae_Sedis	NA	0,999734072207874	0	0	0	0	8	0	0	0	0	0	0	0	0	0	0	0	0	0	0	0	0	0	0	0	0	0	0	0	0	0	0	0	0	0	0	0	0	0	0	0
49	9196830c2a73a851e4739980fa9f6a9d	Bacteria	Actinomycetota	Actinobacteria	Actinomycetales	Actinomycetaceae	Actinomyces	Actinomyces_israelii	0,995627047678443	0	0	0	0	0	0	0	0	0	0	0	0	0	0	0	0	0	0	0	0	0	0	0	0	0	0	0	0	0	0	0	0	0	0	0	0	0	0	0	0
50	0bec1db7ca248211cf4287aa03823824	Bacteria	Actinomycetota	Actinobacteria	Actinomycetales	Actinomycetaceae	Actinomyces	Actinomyces_minihominis	0,738931970902333	0	0	0	0	0	0	0	0	0	0	0	0	0	0	0	0	0	0	2	0	0	0	0	0	0	0	0	0	0	0	0	0	0	0	0	0	0	0	0	0
51	b8574c608a05a9f2920a6dd3377b131d	Bacteria	Actinomycetota	Actinobacteria	Actinomycetales	Actinomycetaceae	Actinomyces	bacterium_NLAE-zl-C91	0,700121083440057	0	0	0	0	0	0	0	0	0	0	0	0	0	0	0	0	0	0	0	0	0	0	0	0	0	0	0	0	0	0	4	0	0	0	0	0	0	0	0	0
52	6dfd984468a32535ff56328ae8941673	Bacteria	Actinomycetota	Actinobacteria	Actinomycetales	Actinomycetaceae	Actinomyces	bacterium_NLAE-zl-C91	0,880496066810481	7	10	0	20	28	55	12	0	13	79	22	109	5	10	0	0	0	2	58	16	26	15	0	18	50	0	17	17	42	8	14	70	0	65	45	88	0	5	0	0
53	1d660cf2c9a7ff68643e1d2ba9ba2af1	Bacteria	Actinomycetota	Actinobacteria	Actinomycetales	Actinomycetaceae	Actinomyces	bacterium_NLAE-zl-C91	0,888462538136932	0	0	0	0	0	0	0	0	0	0	0	0	0	0	0	0	0	0	0	0	0	0	0	0	0	0	0	0	0	0	0	0	0	0	0	0	11	0	0	0
54	7db2845a7114a60f476e76d311fb1ec4	Bacteria	Actinomycetota	Actinobacteria	Actinomycetales	Actinomycetaceae	Actinomyces	metagenome	0,878635703230426	0	0	0	0	0	0	0	0	0	0	0	0	0	0	0	0	0	0	0	5	0	0	0	0	0	0	0	0	0	0	0	0	0	0	0	0	0	0	0	0
55	74747e1382fcd8c471711f68f3b561c7	Bacteria	Actinomycetota	Actinobacteria	Actinomycetales	Actinomycetaceae	Actinomyces	metagenome	0,900664681139709	0	0	0	0	0	0	0	0	0	0	0	0	0	0	0	0	0	0	0	0	0	0	0	0	0	0	0	0	0	0	0	0	0	0	0	0	0	0	0	0
56	bf901c8fe5d26e0ec5d9d5b8f77b89e8	Bacteria	Actinomycetota	Actinobacteria	Actinomycetales	Actinomycetaceae	Actinomyces	metagenome	0,938093807037901	0	0	0	0	0	0	0	0	0	0	0	0	0	0	0	0	0	0	0	0	0	0	0	0	0	0	0	0	0	0	0	0	0	2	0	0	0	0	0	0
57	91bb5370881006f58e9a4896193cd705	Bacteria	Actinomycetota	Actinobacteria	Actinomycetales	Actinomycetaceae	Actinomyces	metagenome	0,956532628316848	0	2	0	0	0	0	0	0	0	0	0	0	0	0	0	0	0	0	0	0	0	0	0	0	0	0	0	0	0	0	0	0	0	0	0	0	0	0	0	0
58	33a02cbb31ea4683375defddb3b9eb2d	Bacteria	Actinomycetota	Actinobacteria	Actinomycetales	Actinomycetaceae	Actinomyces	metagenome	0,974265474506345	0	0	0	0	0	0	0	0	0	0	0	0	0	0	0	0	0	0	0	0	0	0	0	0	0	0	0	0	0	0	0	0	0	0	0	0	0	0	0	0
59	35d63b81a1fd70fe3d6cd2abc8cbbfb1	Bacteria	Actinomycetota	Actinobacteria	Actinomycetales	Actinomycetaceae	Actinomyces	metagenome	0,998627404837155	0	0	0	0	0	0	0	0	0	0	0	0	0	0	0	0	0	0	0	0	0	0	0	0	0	0	0	0	0	0	0	0	0	0	0	0	0	0	0	0
60	4f6e3148fd3f0ceb233626cdc8da9187	Bacteria	Actinomycetota	Actinobacteria	Actinomycetales	Actinomycetaceae	Actinomyces	metagenome	0,999051027409056	8	17	0	22	26	96	21	8	17	125	50	198	10	6	0	0	0	4	78	9	46	27	0	21	83	20	25	8	66	14	48	47	9	103	84	111	19	4	0	10
61	8199138a2bdeb968c72f0abb4306d47e	Bacteria	Actinomycetota	Actinobacteria	Actinomycetales	Actinomycetaceae	Actinomyces	uncultured_Actinomycetales	0,819375880431954	0	0	0	0	0	0	0	0	0	0	0	0	0	0	0	0	0	0	0	0	0	0	0	0	0	0	0	0	0	0	0	0	0	0	0	0	0	0	0	0
62	0d6c874b5935160dbea2df5e579b1589	Bacteria	Actinomycetota	Actinobacteria	Actinomycetales	Actinomycetaceae	Actinomyces	uncultured_Actinomycetales	0,942137815498815	0	0	0	12	0	15	0	0	0	27	20	34	0	0	0	0	0	0	16	0	0	0	0	0	0	5	0	0	10	0	14	0	0	21	21	39	0	0	0	0
63	a80354b0f0f3bbc0cdefb9bc14910b1a	Bacteria	Actinomycetota	Actinobacteria	Actinomycetales	Actinomycetaceae	Actinomyces	NA	0,999999985326084	0	0	0	0	0	0	0	0	0	0	0	0	0	0	0	0	0	0	0	0	0	0	0	0	0	0	0	0	0	0	0	0	0	0	0	0	0	0	0	0
64	72b4407c0db61e70e0432c4ae2c83f34	Bacteria	Actinomycetota	Actinobacteria	Actinomycetales	Actinomycetaceae	Actinomyces	NA	0,999999985755794	0	0	0	0	0	0	0	0	0	0	2	0	0	0	0	0	0	0	0	0	0	0	0	0	0	0	0	0	0	0	0	0	0	0	0	0	0	0	0	0
65	956d69e967d3d919dda2bddfd4ca0cce	Bacteria	Actinomycetota	Actinobacteria	Actinomycetales	Actinomycetaceae	Actinomyces	NA	0,999999986491218	0	0	0	0	0	0	0	0	0	0	0	0	0	0	0	0	0	0	0	0	0	0	0	0	0	0	0	0	0	0	0	0	0	0	0	0	0	0	0	0
66	94f8fc275662699a5731ea857d0fb98c	Bacteria	Actinomycetota	Actinobacteria	Actinomycetales	Actinomycetaceae	Actinotignum	NA	0,999999119114699	0	0	0	0	0	0	0	0	0	0	0	0	0	0	0	0	0	0	0	0	0	0	0	0	0	0	0	0	0	0	0	0	0	0	0	0	0	0	0	0
67	cdfef4aed4557efefca07f0e254edef8	Bacteria	Actinomycetota	Actinobacteria	Actinomycetales	Actinomycetaceae	Schaalia	NA	0,999254904404255	0	0	0	0	0	0	0	0	0	0	0	0	0	0	0	0	0	0	0	0	0	0	0	0	0	0	0	0	0	0	0	0	0	0	0	0	0	0	0	0
68	96685252bfd802c46760d1b7df3940bb	Bacteria	Actinomycetota	Actinobacteria	Actinomycetales	Actinomycetaceae	Schaalia	NA	0,999986373706204	0	0	0	0	0	0	0	0	0	0	0	0	0	0	0	0	0	0	0	0	0	0	0	0	0	0	0	0	0	0	0	0	0	0	0	0	0	0	0	0
69	c29919216bd6a6713038fd18691cc505	Bacteria	Actinomycetota	Actinobacteria	Bifidobacteriales	Bifidobacteriaceae	Bifidobacterium	NA	0,999999530960936	0	0	0	0	0	0	0	0	0	0	0	0	0	0	0	0	0	0	0	0	0	0	0	0	0	0	0	0	0	0	0	0	0	0	0	0	0	0	0	0
70	27611fc967fb94a187fc49ade2846890	Bacteria	Actinomycetota	Actinobacteria	Frankiales	Acidothermaceae	Acidothermus	uncultured_bacterium	0,970979931116744	0	0	0	0	0	0	0	0	0	0	0	0	0	0	0	0	0	0	0	0	0	0	0	0	0	0	0	0	0	0	0	0	0	0	0	0	0	0	0	0
71	19153f9fcb4acfcba84c7ca446a1abad	Bacteria	Actinomycetota	Actinobacteria	Frankiales	Geodermatophilaceae	Blastococcus	NA	0,840042208580092	0	0	0	3	0	0	0	0	0	0	0	0	0	0	0	0	0	0	0	0	0	0	0	0	0	0	0	0	0	0	0	0	0	0	0	0	0	0	0	0
72	504366ed6ebe6614a81d043be2f2f050	Bacteria	Actinomycetota	Actinobacteria	Frankiales	Geodermatophilaceae	Blastococcus	NA	0,997381974078519	0	0	0	0	0	0	0	0	0	0	0	0	0	0	0	0	0	0	0	0	0	0	0	0	0	0	0	0	0	0	0	7	0	0	0	0	0	0	0	0
73	9c7762885db6f2132f9dd191b408b7c6	Bacteria	Actinomycetota	Actinobacteria	Frankiales	Geodermatophilaceae	Blastococcus	NA	0,999296904848408	0	0	0	0	0	0	0	0	0	0	0	0	0	0	0	0	0	0	0	0	0	0	0	0	0	0	0	0	0	0	0	0	0	0	0	0	0	0	0	0
74	50ae8d531ea73efde977503c1c4dec36	Bacteria	Actinomycetota	Actinobacteria	Frankiales	Geodermatophilaceae	Blastococcus	NA	0,999334945682098	0	0	0	0	6	0	0	0	0	0	0	0	0	0	0	0	0	0	0	0	0	0	0	0	0	0	0	0	0	0	0	0	0	0	0	0	0	0	0	0
75	47d31916c7a3917ada7b5b9b793f443c	Bacteria	Actinomycetota	Actinobacteria	Frankiales	Geodermatophilaceae	Modestobacter	NA	0,959103260679251	0	0	0	0	0	0	0	0	0	0	0	0	0	0	0	0	0	0	0	0	0	0	0	0	0	0	0	0	0	0	0	0	0	0	0	0	0	0	0	0
76	3b3141dcd433a50f0a47af175446017c	Bacteria	Actinomycetota	Actinobacteria	Frankiales	Incertae_Sedis	Incertae_Sedis	NA	0,905546731740742	0	0	0	0	0	0	0	0	0	0	0	0	0	0	0	0	0	0	0	0	0	0	0	0	0	0	0	0	0	0	0	0	0	0	0	0	0	0	0	0
77	41853c8370dcefb4fa6c0729a6836ec8	Bacteria	Actinomycetota	Actinobacteria	Frankiales	Sporichthyaceae	hgcI_clade	uncultured_bacterium	0,997459135473154	0	0	0	0	0	0	0	0	0	0	0	0	0	0	0	0	0	0	0	0	0	0	0	0	0	0	0	0	0	0	0	0	0	0	0	0	0	0	0	0
78	4450e9882760df08ad35e5fc0857ebc9	Bacteria	Actinomycetota	Actinobacteria	Glycomycetales	Glycomycetaceae	Glycomyces	Glycomyces_mongolensis	0,976795589496111	0	0	0	0	0	0	0	0	0	0	0	0	0	0	0	0	0	0	0	0	0	0	0	0	0	0	0	0	0	0	0	0	0	0	0	0	0	0	0	0
79	bf7acb5d9b0f875701699a5b23580ec0	Bacteria	Actinomycetota	Actinobacteria	Incertae_Sedis	Incertae_Sedis	Incertae_Sedis	metagenome	0,989040568775936	0	0	0	0	0	0	0	0	0	0	0	0	0	0	0	0	0	0	0	0	0	0	0	0	0	0	0	0	0	0	0	0	0	0	0	0	0	0	0	0
80	388f575429098a53e6dc0408a6ba916c	Bacteria	Actinomycetota	Actinobacteria	Kineosporiales	Kineosporiaceae	Pseudokineococcus	NA	0,998872094371746	0	0	0	0	0	0	0	0	0	0	0	0	0	0	0	0	0	0	0	0	0	0	0	0	0	0	0	0	0	0	0	0	0	0	0	0	0	0	0	0
81	12208d57901164fd6d1f8a3a33b3b4c2	Bacteria	Actinomycetota	Actinobacteria	Kitasatosporales	Streptomycetaceae	E1B-B3-114	Rhacophorus_dennysi	0,833633733971157	0	0	0	0	0	0	0	0	0	0	0	0	0	0	0	0	0	0	0	0	0	0	0	0	0	0	0	0	0	0	0	0	0	0	0	0	0	0	0	0
82	692c0a6f514a8778f3b60990983fd564	Bacteria	Actinomycetota	Actinobacteria	Kitasatosporales	Streptomycetaceae	E1B-B3-114	Rhacophorus_dennysi	0,999468164910311	0	0	0	0	0	0	0	0	0	0	0	0	0	0	0	0	0	0	0	0	0	0	0	0	0	0	0	0	0	0	0	0	0	0	0	0	0	0	0	0
83	77666054dba111b0286db1419154d399	Bacteria	Actinomycetota	Actinobacteria	Kitasatosporales	Streptomycetaceae	Streptomyces	NA	0,801123645020131	0	0	0	0	0	0	0	0	0	0	0	0	0	0	0	0	0	0	0	0	0	0	0	0	0	0	0	0	0	0	0	0	0	7	0	0	0	0	0	0
84	fa3f0488f05f9ea36d7a0925e79186ad	Bacteria	Actinomycetota	Actinobacteria	Kitasatosporales	Streptomycetaceae	Streptomyces	NA	0,832364424086015	0	0	0	0	0	0	0	0	0	0	0	0	0	0	0	0	0	0	0	0	0	0	0	0	0	0	0	0	0	0	0	0	0	0	0	0	0	0	0	0
85	90ecd09d23bce6704f2fcc5235e4cfdf	Bacteria	Actinomycetota	Actinobacteria	Kitasatosporales	Streptomycetaceae	Streptomyces	NA	0,898465750167708	0	0	0	0	4	0	0	0	0	0	0	0	0	0	0	0	0	0	0	0	0	0	0	0	0	0	0	0	0	0	0	0	0	0	0	0	0	0	0	0
86	0862489fcb42aeb00f0a2e7672178083	Bacteria	Actinomycetota	Actinobacteria	Kitasatosporales	Streptomycetaceae	Streptomyces	NA	0,939549257255096	0	0	0	0	0	8	0	0	0	0	0	0	0	0	0	0	0	0	0	0	0	0	0	0	0	0	0	0	0	0	0	0	0	0	0	0	0	0	0	0
87	a4e85d7c7409d2564d7a8b23eec361a2	Bacteria	Actinomycetota	Actinobacteria	Kitasatosporales	Streptomycetaceae	Streptomyces	NA	0,951259212426223	0	0	0	0	0	5	0	0	0	0	0	0	0	0	0	0	0	0	0	0	0	0	0	0	0	0	0	0	0	0	0	0	0	0	0	0	0	0	0	0
88	3bea492093bd0c5f87c9ee5a348866b0	Bacteria	Actinomycetota	Actinobacteria	Kitasatosporales	Streptomycetaceae	Streptomyces	NA	0,964373550108008	0	0	0	0	0	0	0	0	0	0	0	0	0	0	0	0	0	0	4	0	0	0	0	0	0	0	0	0	0	0	0	0	0	0	0	0	0	0	0	0
89	f5910c9c5f53fac981ed2cc930e57ed5	Bacteria	Actinomycetota	Actinobacteria	Kitasatosporales	Streptomycetaceae	Streptomyces	NA	0,967284252897425	0	0	0	0	0	0	0	0	0	0	0	0	0	0	0	0	0	0	2	0	0	0	0	0	0	0	0	0	0	0	0	0	0	0	0	0	0	0	0	0
90	a8e5c57ab84dad583a39819acef443ba	Bacteria	Actinomycetota	Actinobacteria	Kitasatosporales	Streptomycetaceae	Streptomyces	NA	0,98322969494592	0	2	0	0	0	0	0	0	0	0	0	0	0	0	0	0	0	0	0	0	0	0	0	0	0	0	0	0	0	0	0	0	0	0	0	0	0	0	0	0
91	574edc12874fe7a0b1297572398d095e	Bacteria	Actinomycetota	Actinobacteria	Kitasatosporales	Streptomycetaceae	Streptomyces	NA	0,983750989368667	0	0	0	0	0	0	0	0	0	0	0	0	0	0	0	0	0	0	0	0	0	0	0	0	0	0	0	0	0	0	0	0	0	2	0	0	0	0	0	0
92	db5e1d8ac374a5e152f514a0c403ee3f	Bacteria	Actinomycetota	Actinobacteria	Kitasatosporales	Streptomycetaceae	Streptomyces	NA	0,984092171938153	0	0	0	0	0	0	0	0	0	0	0	0	0	0	0	0	0	0	0	0	0	0	0	0	0	0	0	3	0	0	0	0	0	0	0	0	0	0	0	0
93	47b36f74f7c801d514919c334b126cf2	Bacteria	Actinomycetota	Actinobacteria	Kitasatosporales	Streptomycetaceae	Streptomyces	NA	0,98552505652282	0	0	0	0	9	0	0	0	0	0	0	0	0	0	0	0	0	0	0	0	0	0	0	0	0	0	0	0	0	0	0	0	0	0	0	0	0	0	0	0
94	033d178830f851cb045bca2c7f714905	Bacteria	Actinomycetota	Actinobacteria	Kitasatosporales	Streptomycetaceae	Streptomyces	NA	0,989540232155013	0	0	0	0	0	0	0	0	0	0	0	0	0	0	0	0	0	0	0	0	0	0	0	0	0	0	0	0	0	0	0	0	0	0	0	0	0	0	0	0
95	433d6830e4a5446c77820efe7f1f09c5	Bacteria	Actinomycetota	Actinobacteria	Kitasatosporales	Streptomycetaceae	Streptomyces	NA	0,990741078028659	0	0	0	0	0	0	0	0	0	0	0	0	0	0	0	0	0	0	0	0	0	0	0	0	0	0	0	0	0	0	0	0	0	0	0	0	0	0	0	0
96	89c82cd357f86836c3840757b62c9ff3	Bacteria	Actinomycetota	Actinobacteria	Kitasatosporales	Streptomycetaceae	Streptomyces	NA	0,992143946330951	0	0	0	0	0	0	0	0	0	0	0	0	0	0	0	0	0	0	0	0	0	0	0	0	0	0	0	0	0	0	0	0	0	0	0	0	0	0	0	0
97	2b9cb4e1a1574fb61ebd60d2f5970b2d	Bacteria	Actinomycetota	Actinobacteria	Kitasatosporales	Streptomycetaceae	Streptomyces	NA	0,992999579056399	0	0	0	0	0	0	0	0	0	0	0	0	0	0	0	0	0	0	0	0	0	0	0	0	0	0	0	0	0	0	0	0	0	0	0	0	0	0	0	0
98	4eb7bbd592954137fb0ac2fc462fd91e	Bacteria	Actinomycetota	Actinobacteria	Kitasatosporales	Streptomycetaceae	Streptomyces	NA	0,993309198041036	0	0	0	0	0	0	0	0	0	0	0	0	0	0	0	0	0	0	0	0	0	0	0	0	0	0	0	0	0	0	0	0	0	0	0	0	0	0	0	0
99	c16aabcd7231058c44a00a8f7027e91e	Bacteria	Actinomycetota	Actinobacteria	Kitasatosporales	Streptomycetaceae	Streptomyces	NA	0,994444785715568	0	0	0	0	0	0	0	0	0	0	0	0	0	0	0	0	0	0	0	0	0	0	0	0	0	0	0	1	0	0	0	0	0	0	0	0	0	0	0	0
100	f48ca4d143720a37ee1dac5acbe691b8	Bacteria	Actinomycetota	Actinobacteria	Kitasatosporales	Streptomycetaceae	Streptomyces	NA	0,995715014389108	0	0	0	0	0	0	0	0	0	0	0	0	0	0	0	0	0	0	0	0	0	0	0	0	0	0	0	0	0	0	0	0	0	0	0	0	0	0	0	0
101	2fc4759f1675e8a42cc4aa1fe473b870	Bacteria	Actinomycetota	Actinobacteria	Kitasatosporales	Streptomycetaceae	Streptomyces	NA	0,996336064481374	0	0	0	0	0	3	0	0	0	0	0	0	0	0	0	0	0	0	0	0	0	0	0	0	0	0	0	0	0	0	0	0	0	0	0	0	0	0	0	0
102	3e1edb5663f0363c7859f5c3ad913b31	Bacteria	Actinomycetota	Actinobacteria	Kitasatosporales	Streptomycetaceae	Streptomyces	NA	0,997290585355397	0	0	0	0	0	0	0	0	0	0	0	0	0	0	0	0	0	0	0	0	0	0	0	0	0	0	0	0	0	0	0	0	0	0	0	0	0	0	0	0
103	4130b0e1aef0d3a4c485f680995a0f62	Bacteria	Actinomycetota	Actinobacteria	Kitasatosporales	Streptomycetaceae	Streptomyces	NA	0,997298067174644	0	0	23	0	45	40	0	0	0	62	0	104	0	0	0	0	0	0	117	0	0	32	0	0	32	0	0	0	98	39	0	39	0	53	41	237	0	0	0	0
104	d63fb766e4d5251bb9d6175bed2d7de4	Bacteria	Actinomycetota	Actinobacteria	Kitasatosporales	Streptomycetaceae	Streptomyces	NA	0,997453318033361	0	0	0	0	0	0	0	0	0	0	0	2	0	0	0	0	0	0	0	0	0	0	0	0	0	0	0	0	0	0	0	0	0	0	0	0	0	0	0	0
105	36c99a15f3d8b1f42de245c7a22ffd80	Bacteria	Actinomycetota	Actinobacteria	Kitasatosporales	Streptomycetaceae	Streptomyces	NA	0,997633511687015	0	0	0	0	0	0	0	0	0	0	0	0	0	0	0	0	0	0	2	0	0	0	0	0	0	0	0	0	0	0	0	0	0	0	0	0	0	0	0	0
106	70ce6c5b1b5019dda6fca70b0a393b8c	Bacteria	Actinomycetota	Actinobacteria	Kitasatosporales	Streptomycetaceae	Streptomyces	NA	0,997722971361229	0	0	0	0	0	0	0	0	0	0	0	0	0	0	0	0	0	0	0	0	0	0	0	0	0	0	0	0	0	0	0	0	0	0	0	0	0	0	0	0
107	76174f7044df7aa037164c280d6521b6	Bacteria	Actinomycetota	Actinobacteria	Kitasatosporales	Streptomycetaceae	Streptomyces	NA	0,997758869185566	0	0	0	0	0	0	0	0	2	0	0	0	0	0	0	0	0	0	0	0	0	0	0	0	0	0	0	0	0	0	0	0	0	0	0	0	0	0	0	0
108	7884408ab4f3be09c7759eab59e58279	Bacteria	Actinomycetota	Actinobacteria	Kitasatosporales	Streptomycetaceae	Streptomyces	NA	0,997761829802914	0	0	0	0	0	0	0	0	0	0	0	0	0	0	0	0	0	0	8	0	0	0	0	0	0	0	0	0	0	0	0	0	0	0	0	0	0	0	0	0
109	c77a01ec7b826a9cce73de16db48f6f2	Bacteria	Actinomycetota	Actinobacteria	Kitasatosporales	Streptomycetaceae	Streptomyces	NA	0,997813724593403	0	0	0	0	0	0	0	0	0	0	0	0	0	0	0	0	0	0	0	0	0	0	0	0	0	0	0	0	0	0	0	0	0	7	0	0	0	0	0	0
110	3e15d044f2be28ab725fef990887a414	Bacteria	Actinomycetota	Actinobacteria	Kitasatosporales	Streptomycetaceae	Streptomyces	NA	0,997883248263577	0	0	0	0	0	0	0	0	0	0	0	0	0	0	0	0	0	0	0	0	0	0	0	0	0	0	0	0	0	0	0	0	0	0	0	0	0	0	0	0
111	c8948db7b02f248e0dd83a5219cf5ce9	Bacteria	Actinomycetota	Actinobacteria	Kitasatosporales	Streptomycetaceae	Streptomyces	NA	0,997895360800477	0	1	0	0	0	0	0	0	0	0	0	0	0	0	0	0	0	0	0	0	0	0	0	0	0	0	0	0	0	0	0	0	0	0	0	0	0	0	0	0
112	aa03f43ef10a9a86ce478cbf2c4cbf72	Bacteria	Actinomycetota	Actinobacteria	Kitasatosporales	Streptomycetaceae	Streptomyces	NA	0,99790709044893	0	0	0	0	0	0	0	0	0	0	0	0	0	0	0	0	0	0	0	0	0	0	0	0	0	0	0	0	0	0	0	0	0	0	0	0	0	0	0	0
113	0952e01801df6fed11507a129730d21f	Bacteria	Actinomycetota	Actinobacteria	Kitasatosporales	Streptomycetaceae	Streptomyces	NA	0,997955796200587	0	0	0	0	0	4	0	0	0	0	0	0	0	0	0	0	0	0	0	0	0	0	0	0	0	0	0	0	0	0	0	0	0	0	0	0	0	0	0	0
114	95c240b6dbe0ad0e5ee612189127e82b	Bacteria	Actinomycetota	Actinobacteria	Kitasatosporales	Streptomycetaceae	Streptomyces	NA	0,998064983210538	0	0	0	0	0	0	0	0	0	0	0	5	0	0	0	0	0	0	0	0	0	0	0	0	0	0	0	0	0	0	0	0	0	0	0	0	0	0	0	0
115	274768fb80b790d90b0603331d00049d	Bacteria	Actinomycetota	Actinobacteria	Kitasatosporales	Streptomycetaceae	Streptomyces	NA	0,998106916021845	0	0	0	0	0	0	6	0	0	0	0	0	0	0	0	0	0	0	0	0	0	0	0	0	0	0	0	0	0	0	0	0	0	0	0	0	0	0	0	0
116	09c213d0b43e38734e97336c1307db47	Bacteria	Actinomycetota	Actinobacteria	Kitasatosporales	Streptomycetaceae	Streptomyces	NA	0,998296040400387	0	0	0	0	0	0	0	0	0	0	0	0	0	0	0	0	0	0	0	0	0	0	0	0	0	0	0	0	0	0	0	0	0	0	0	0	0	0	0	0
117	4e3ef80ca0c855afd5005c4090a28571	Bacteria	Actinomycetota	Actinobacteria	Kitasatosporales	Streptomycetaceae	Streptomyces	NA	0,998348266000473	0	0	0	0	0	0	0	0	0	0	0	0	0	0	0	0	0	0	0	0	0	0	0	0	0	0	0	0	0	0	0	0	0	0	0	0	0	0	0	0
118	908fb977315388e460e6ff4ec588783b	Bacteria	Actinomycetota	Actinobacteria	Kitasatosporales	Streptomycetaceae	Streptomyces	NA	0,998401001569165	0	0	0	0	0	0	0	0	0	0	0	0	0	0	0	0	0	0	0	0	0	0	0	0	0	0	0	0	0	2	0	0	0	0	0	0	0	0	0	0
119	7fbf21eb73f020351b2b8d0132e59d96	Bacteria	Actinomycetota	Actinobacteria	Kitasatosporales	Streptomycetaceae	Streptomyces	NA	0,998435240788385	0	0	0	0	0	0	0	0	0	0	0	0	0	0	0	0	0	0	0	0	0	0	0	0	0	0	0	0	0	0	0	0	0	5	0	0	0	0	0	0
120	83ef53ab1bed8803fe2d2b73c6fd9a4b	Bacteria	Actinomycetota	Actinobacteria	Kitasatosporales	Streptomycetaceae	Streptomyces	NA	0,998435608680817	0	0	0	0	0	8	0	0	0	0	0	0	0	0	0	0	0	0	0	0	0	0	0	0	0	0	0	0	0	0	0	0	0	0	0	0	0	0	0	0
121	340aa29868389a7020ca18f52001cfd1	Bacteria	Actinomycetota	Actinobacteria	Kitasatosporales	Streptomycetaceae	Streptomyces	NA	0,998447087746787	0	0	0	0	0	0	0	0	0	0	0	0	0	0	0	0	0	0	0	0	0	0	0	0	0	0	0	0	0	0	0	2	0	0	0	0	0	0	0	0
122	43220b54481ff27f9a9f54b00d99e00a	Bacteria	Actinomycetota	Actinobacteria	Kitasatosporales	Streptomycetaceae	Streptomyces	NA	0,998494128980404	0	0	0	0	0	0	0	0	0	0	0	0	0	0	0	0	0	0	0	0	0	0	0	0	0	0	0	0	0	0	0	0	0	0	0	0	0	0	0	0
123	9ba8ca3685d60cfd9bd1b1218bd015a4	Bacteria	Actinomycetota	Actinobacteria	Kitasatosporales	Streptomycetaceae	Streptomyces	NA	0,998538155933561	0	0	0	0	0	0	0	0	0	0	0	0	0	0	0	0	0	0	0	0	0	0	0	0	0	0	0	0	0	0	0	0	0	0	0	0	2	0	0	0
124	ce8e40e0e3e8b20584ff5c3d6241fff9	Bacteria	Actinomycetota	Actinobacteria	Kitasatosporales	Streptomycetaceae	Streptomyces	NA	0,998538866576001	0	0	0	0	0	0	0	0	0	0	0	0	0	0	0	0	0	0	0	0	0	0	0	0	0	0	0	0	0	0	0	0	0	0	0	0	0	0	0	0
125	4ec96455a7b136f7f43b59450524b3bd	Bacteria	Actinomycetota	Actinobacteria	Kitasatosporales	Streptomycetaceae	Streptomyces	NA	0,998599748580092	0	0	0	0	0	0	0	0	0	0	0	0	0	0	0	0	0	0	0	0	0	0	0	0	0	0	0	0	0	0	0	0	0	0	0	0	0	0	0	0
126	ae0053628e5218936a02d9525abbfafc	Bacteria	Actinomycetota	Actinobacteria	Kitasatosporales	Streptomycetaceae	Streptomyces	NA	0,998619229393165	0	0	0	0	0	16	0	0	0	0	0	0	0	0	0	0	0	0	0	0	0	0	0	0	0	0	0	0	0	0	0	0	0	0	0	0	0	0	0	0
127	7fc6b2d9dd39d51aa001bf5be8a41a2a	Bacteria	Actinomycetota	Actinobacteria	Kitasatosporales	Streptomycetaceae	Streptomyces	NA	0,998680434087949	0	1	0	0	0	0	0	0	0	0	0	0	0	0	0	0	0	0	0	0	0	0	0	0	0	0	0	0	0	0	0	0	0	0	0	0	0	0	0	0
128	1348a84cc2cbc1fc7181852e75b825c3	Bacteria	Actinomycetota	Actinobacteria	Kitasatosporales	Streptomycetaceae	Streptomyces	NA	0,998716773379698	0	0	0	0	0	4	0	0	0	0	0	0	0	0	0	0	0	0	0	0	0	0	0	0	0	0	0	0	0	0	0	0	0	0	0	0	0	0	0	0
129	ca81d50cf9594574bce7fc09f72f6b96	Bacteria	Actinomycetota	Actinobacteria	Kitasatosporales	Streptomycetaceae	Streptomyces	NA	0,998805173197916	0	0	0	0	0	0	0	0	0	0	0	0	0	0	0	0	0	0	0	0	0	0	0	0	0	0	0	0	0	0	0	0	0	0	0	0	0	0	0	0
130	3251e56c6a2334cd0ed45476ff5b88f4	Bacteria	Actinomycetota	Actinobacteria	Kitasatosporales	Streptomycetaceae	Streptomyces	NA	0,998838598417814	0	0	0	0	0	0	0	0	0	0	0	0	0	0	0	0	0	0	0	0	0	0	0	0	0	0	0	0	0	0	0	0	0	0	0	3	0	0	0	0
131	6c9e1446fd59a87bf4da5b0aeb0bcd2d	Bacteria	Actinomycetota	Actinobacteria	Kitasatosporales	Streptomycetaceae	Streptomyces	NA	0,998911022258806	0	0	0	0	0	0	0	0	0	0	0	0	0	0	0	0	0	0	0	0	0	0	0	0	0	0	0	0	2	0	0	0	0	0	0	0	0	0	0	0
132	78c3420add83889e6becc5120c6cd758	Bacteria	Actinomycetota	Actinobacteria	Kitasatosporales	Streptomycetaceae	Streptomyces	NA	0,998912485222798	0	0	0	0	0	0	0	0	0	0	0	0	0	0	0	0	0	0	0	0	0	0	0	0	4	0	0	0	0	0	0	0	0	0	0	0	0	0	0	0
133	bef68f848ad4e76e9c0779a1db295a6c	Bacteria	Actinomycetota	Actinobacteria	Kitasatosporales	Streptomycetaceae	Streptomyces	NA	0,998939933477621	0	0	0	0	0	0	0	0	0	0	0	0	0	0	0	0	0	0	0	0	0	0	0	0	0	0	0	0	0	0	0	0	0	0	0	0	0	0	0	0
134	8d1f3c6bc7ac72303a49ffd5c0ffa694	Bacteria	Actinomycetota	Actinobacteria	Kitasatosporales	Streptomycetaceae	Streptomyces	NA	0,999081283192509	0	0	0	0	0	0	0	0	0	17	0	0	0	0	0	0	0	0	0	0	0	0	0	0	0	0	0	0	0	0	0	0	0	0	0	0	0	0	0	0
135	1924b9ebf1c88232bfab0af4d52d0971	Bacteria	Actinomycetota	Actinobacteria	Kitasatosporales	Streptomycetaceae	Streptomyces	NA	0,99913021286876	0	0	0	0	0	0	0	0	0	0	0	0	0	0	9	0	0	0	0	0	0	0	0	0	0	0	0	0	0	0	0	0	0	0	0	0	0	0	0	0
136	91471eaf00e40d67b17b9b461f7c10bb	Bacteria	Actinomycetota	Actinobacteria	Kitasatosporales	Streptomycetaceae	Streptomyces	NA	0,999240884388688	0	0	0	0	0	0	0	0	0	0	0	0	0	0	0	0	0	0	0	0	0	0	0	0	0	0	0	0	0	0	0	0	0	0	0	0	0	0	0	0
137	9e155bf768afb6a232a237ae27f4ce32	Bacteria	Actinomycetota	Actinobacteria	Kitasatosporales	Streptomycetaceae	Streptomyces	NA	0,999296459854404	0	0	0	0	0	0	0	0	0	0	0	0	0	0	0	0	0	0	27	0	0	0	0	0	0	0	0	0	12	0	0	0	0	0	0	45	0	0	0	0
138	cc8e0b549cc151b5bc3e1d53c29c4e39	Bacteria	Actinomycetota	Actinobacteria	Kitasatosporales	Streptomycetaceae	Streptomyces	NA	0,999318011993463	0	0	0	0	0	0	0	0	0	0	0	0	0	0	0	0	0	0	0	0	0	0	0	0	0	0	0	0	0	0	0	0	0	0	0	0	0	0	0	0
139	be6631aee7747fc6857170b1f811f75b	Bacteria	Actinomycetota	Actinobacteria	Kitasatosporales	Streptomycetaceae	Streptomyces	NA	0,999421092877669	0	0	0	0	0	0	0	0	0	0	0	0	0	0	0	0	0	0	0	0	0	0	0	0	0	0	0	0	0	0	0	0	0	0	0	0	0	0	0	0
140	93120265f9c84ff7e35370a1f4336272	Bacteria	Actinomycetota	Actinobacteria	Kitasatosporales	Streptomycetaceae	Streptomyces	NA	0,999501081001682	52	76	0	71	132	81	44	26	62	167	113	237	80	84	34	0	0	15	206	112	134	0	0	81	99	65	85	114	228	105	83	91	0	140	119	626	98	29	0	23
141	b48a1cfe97791e76c0240d5e3e433d28	Bacteria	Actinomycetota	Actinobacteria	Kitasatosporales	Streptomycetaceae	Streptomyces	NA	0,999556566347017	0	0	0	0	0	0	0	0	0	0	0	0	0	0	0	0	0	0	0	0	0	0	0	0	0	0	0	0	0	0	0	0	0	0	0	2	0	0	0	0
142	19e5855aa3eb000f9469bc62b6e5f949	Bacteria	Actinomycetota	Actinobacteria	Kitasatosporales	Streptomycetaceae	Streptomyces	NA	0,999599579280332	0	0	0	0	0	0	0	0	0	0	0	0	0	0	0	0	0	0	0	0	0	0	0	0	0	0	0	0	0	0	0	0	0	0	0	0	0	0	0	0
143	95f84840deeb84c4adef31a5c4d68193	Bacteria	Actinomycetota	Actinobacteria	Kitasatosporales	Streptomycetaceae	Streptomyces	NA	0,999613222545889	0	6	0	0	0	0	0	0	0	0	0	0	0	0	0	0	0	0	0	0	0	0	0	0	0	0	0	0	0	0	0	0	0	0	0	0	0	0	0	0
144	f3dae9f03137d0113b0b2920b28cd680	Bacteria	Actinomycetota	Actinobacteria	Kitasatosporales	Streptomycetaceae	Streptomyces	NA	0,999618141016771	0	0	0	0	4	0	0	0	0	0	0	0	0	0	0	0	0	0	0	0	0	0	0	0	0	0	0	0	0	0	0	5	0	0	0	0	0	0	0	0
145	f7f6be3f6a87425092bdfa63fac369c1	Bacteria	Actinomycetota	Actinobacteria	Kitasatosporales	Streptomycetaceae	Streptomyces	NA	0,999667796332372	0	0	0	0	0	0	0	0	0	0	0	0	0	0	0	0	0	0	0	0	0	0	0	0	0	0	0	0	0	0	0	0	0	0	0	0	0	0	0	0
146	3de4340a00daa3c54a849c8f80219b35	Bacteria	Actinomycetota	Actinobacteria	Kitasatosporales	Streptomycetaceae	Streptomyces	NA	0,999786386229205	0	0	0	0	0	62	0	0	0	52	0	60	0	0	0	0	0	0	56	0	0	0	0	0	0	0	0	0	73	41	0	0	0	46	0	184	0	0	0	0
147	80f0a0930e2697d34cb54c7857d26fa6	Bacteria	Actinomycetota	Actinobacteria	Kitasatosporales	Streptomycetaceae	Streptomyces	NA	0,999839300746359	0	0	0	0	0	0	0	0	0	0	0	0	0	0	0	0	0	0	0	0	0	0	0	0	0	0	0	0	0	0	0	0	0	0	0	0	0	0	0	0
148	b20146226aa0b5723d1148acfdd8ce47	Bacteria	Actinomycetota	Actinobacteria	Kitasatosporales	Streptomycetaceae	Streptomyces	NA	0,999904928578113	0	0	0	0	0	0	0	0	0	0	0	0	0	0	0	0	0	0	0	0	0	0	0	0	0	0	0	0	0	0	0	0	0	0	0	0	0	0	0	0
149	9cd72e9782389c563c1c1c9d3ddc3b79	Bacteria	Actinomycetota	Actinobacteria	Kitasatosporales	Streptomycetaceae	Streptomyces	NA	0,99991342504418	60	55	24	97	123	215	38	0	59	280	109	348	73	73	22	0	0	0	369	89	184	42	0	49	216	73	65	96	470	206	103	143	0	210	174	851	95	0	0	20
150	3ddbaa9853e077cbe6324a938b7471b9	Bacteria	Actinomycetota	Actinobacteria	Kitasatosporales	Streptomycetaceae	Streptomyces	NA	0,999935266438821	0	0	0	0	0	0	0	0	0	0	0	0	0	0	0	0	0	0	0	0	0	0	0	0	0	0	0	0	3	0	0	0	0	0	0	0	0	0	0	0
151	666bd85bff9c34a345c08e10678f0162	Bacteria	Actinomycetota	Actinobacteria	Kitasatosporales	Streptomycetaceae	Streptomyces	NA	0,999938300854803	0	16	0	15	0	29	0	0	0	19	17	33	11	0	0	0	0	0	64	0	31	0	0	0	0	0	0	0	76	22	0	0	0	25	0	59	0	0	0	0
152	4974fdc76b70d3be14516ebe88111e91	Bacteria	Actinomycetota	Actinobacteria	Kitasatosporales	Streptomycetaceae	Streptomyces	NA	0,999954154413117	0	0	0	0	0	0	0	0	0	0	0	0	0	0	0	0	0	0	0	0	0	0	0	0	0	0	0	0	0	0	0	0	0	0	0	0	0	0	0	0
153	547fde65dab2782e3cd9228d659445c8	Bacteria	Actinomycetota	Actinobacteria	Kitasatosporales	Streptomycetaceae	Streptomyces	NA	0,999963257018385	287	383	76	426	555	1078	184	98	170	1244	450	2002	415	381	123	0	13	31	2641	415	737	177	0	232	792	303	343	546	3126	1076	395	584	100	1017	902	4999	347	100	5	103
154	c7f56a2aed1ec40ea48cbb31342dfbbe	Bacteria	Actinomycetota	Actinobacteria	Kitasatosporales	Streptomycetaceae	NA	NA	0,989410893825411	0	0	0	0	0	0	0	0	0	0	0	0	0	0	0	0	0	0	0	0	0	0	0	0	0	0	0	0	0	0	0	5	0	0	0	0	0	0	0	0
155	42871218e0893f3aaa91985a14277acf	Bacteria	Actinomycetota	Actinobacteria	Kitasatosporales	Streptomycetaceae	NA	NA	0,993502694440543	0	0	0	3	0	0	0	0	0	0	0	0	0	0	0	0	0	0	0	0	0	0	0	0	0	0	0	0	0	0	0	0	0	0	0	0	0	0	0	0
156	a9d8d1ae01c0f0d1ba13a5b72b17b6d7	Bacteria	Actinomycetota	Actinobacteria	Kitasatosporales	Streptomycetaceae	NA	NA	0,999894576655497	0	0	0	0	0	0	0	0	0	0	0	0	0	0	0	0	0	0	0	0	0	0	0	0	0	0	0	0	0	0	0	0	0	0	0	0	0	0	0	0
157	6f63f70d4cf16cd74354e1ab4687a8fd	Bacteria	Actinomycetota	Actinobacteria	Kitasatosporales	Streptomycetaceae	NA	NA	0,999949745247232	0	0	0	0	0	0	0	0	0	0	0	0	0	0	0	0	0	0	0	0	0	0	0	0	0	0	0	0	0	0	0	0	0	0	0	0	0	0	0	0
158	9f440f1680a809e3fc9370683e00bbb0	Bacteria	Actinomycetota	Actinobacteria	Micrococcales	Beutenbergiaceae	Miniimonas	NA	0,708729303178568	0	0	0	0	0	0	0	0	0	0	0	0	0	0	0	0	0	0	0	0	0	0	0	0	0	0	0	0	0	0	0	0	0	0	0	0	0	0	0	0
159	74290c40248b1ae1d4328911e0df470b	Bacteria	Actinomycetota	Actinobacteria	Micrococcales	Beutenbergiaceae	Miniimonas	NA	0,81675591387221	0	0	0	0	0	0	0	0	0	0	0	0	0	0	0	0	0	0	0	0	0	0	0	0	0	0	0	0	0	0	0	0	0	0	0	0	0	0	0	0
160	9107bc3a435624605aa797c051196225	Bacteria	Actinomycetota	Actinobacteria	Micrococcales	Beutenbergiaceae	Salana	Salana_multivorans	0,73186671092427	0	0	0	0	0	0	0	0	0	0	0	0	0	0	0	0	0	0	0	0	0	0	0	0	0	0	0	0	0	0	0	0	0	0	0	0	0	0	0	0
161	30e5008446c8d887928617836a2d7541	Bacteria	Actinomycetota	Actinobacteria	Micrococcales	Beutenbergiaceae	Salana	uncultured_bacterium	0,919507238972818	0	0	0	0	0	0	0	0	0	0	0	0	0	0	0	0	0	0	0	0	0	0	0	0	0	0	0	0	0	0	0	0	0	0	0	0	0	0	0	0
162	287724862e9c79428f81438435edb914	Bacteria	Actinomycetota	Actinobacteria	Micrococcales	Beutenbergiaceae	Salana	uncultured_bacterium	0,950845641954538	0	0	0	0	0	0	0	0	0	0	0	0	0	0	0	0	0	0	0	0	0	0	0	0	0	0	0	0	0	0	0	0	0	0	0	0	0	0	0	0
163	480d01d1ea66942925b0bfe3d0b504c9	Bacteria	Actinomycetota	Actinobacteria	Micrococcales	Beutenbergiaceae	NA	NA	0,739847174752852	0	0	0	0	0	0	0	0	0	0	0	0	0	0	0	0	0	0	0	0	0	0	0	0	0	0	0	0	0	0	0	0	0	2	0	0	0	0	0	0
164	bf6b7199fa5dd889596f552687c1fb0c	Bacteria	Actinomycetota	Actinobacteria	Micrococcales	Beutenbergiaceae	NA	NA	0,989064501220831	38	53	13	61	94	233	35	11	37	221	101	315	22	21	10	0	0	6	160	37	54	62	0	72	215	44	57	17	63	40	126	129	12	170	129	190	55	14	0	31
165	92ed7d011a7008c14a98d6f9b8cc819b	Bacteria	Actinomycetota	Actinobacteria	Micrococcales	Bogoriellaceae	Bogoriella	uncultured_bacterium	0,993014962167413	0	0	0	0	0	0	0	0	0	0	0	0	0	0	0	0	0	0	0	0	0	0	0	0	0	0	0	0	0	0	0	0	0	0	0	0	0	0	0	0
166	99741e218648994395caf98e02fbad51	Bacteria	Actinomycetota	Actinobacteria	Micrococcales	Bogoriellaceae	Georgenia	NA	0,706244279131696	0	0	0	0	0	0	0	0	0	0	0	0	0	0	0	0	0	0	0	0	0	0	0	0	0	0	0	0	0	0	0	0	0	0	0	0	0	0	0	0
167	4a6914067b6592ecacf1cd3ef75bc215	Bacteria	Actinomycetota	Actinobacteria	Micrococcales	Bogoriellaceae	Georgenia	NA	0,999044655951612	0	0	0	0	0	0	0	0	0	0	0	0	0	0	0	0	0	0	0	0	0	0	0	0	0	0	0	0	0	0	0	15	0	0	0	7	0	0	0	0
168	ec250a87a2e4fda1ab6f2362b4e14504	Bacteria	Actinomycetota	Actinobacteria	Micrococcales	Brevibacteriaceae	Brevibacterium	Brevibacterium_luteolum	0,745242687765226	0	0	0	0	0	0	0	0	0	0	0	0	0	0	0	0	0	0	0	0	0	0	0	0	0	0	0	0	0	0	0	0	0	0	0	0	0	0	0	0
169	8aff524ad370a2636f83602730d84014	Bacteria	Actinomycetota	Actinobacteria	Micrococcales	Brevibacteriaceae	Brevibacterium	Brevibacterium_ravenspurgense	0,714036343271118	0	0	0	0	0	0	0	0	0	0	0	0	0	0	0	0	0	0	0	0	0	0	0	0	0	0	0	0	0	0	0	0	0	0	0	0	0	0	0	0
170	a22261e16a5c08fa6f3091bde97b2870	Bacteria	Actinomycetota	Actinobacteria	Micrococcales	Brevibacteriaceae	Brevibacterium	Brevibacterium_ravenspurgense	0,717529208840723	0	0	0	0	0	0	0	0	0	0	0	0	0	0	0	0	0	0	0	0	0	0	0	0	0	0	0	0	0	0	0	0	0	0	0	0	0	0	0	0
171	5cb13125fa1686a680ae8aeb08dbdbc5	Bacteria	Actinomycetota	Actinobacteria	Micrococcales	Brevibacteriaceae	Brevibacterium	Brevibacterium_ravenspurgense	0,841112338794229	0	0	0	0	0	0	0	0	0	0	0	0	0	0	0	0	0	0	0	0	0	0	0	0	0	0	0	0	0	0	0	0	0	0	0	0	0	0	0	0
172	c6b5a4c3722acf9b256bfd8a08a5c6f9	Bacteria	Actinomycetota	Actinobacteria	Micrococcales	Brevibacteriaceae	Brevibacterium	Brevibacterium_senegalense	0,782317243122056	0	0	0	0	0	0	0	0	0	0	0	0	0	0	0	0	0	0	0	0	0	0	0	0	0	0	0	0	0	0	0	0	0	0	0	0	0	0	0	0
173	2efabe2c6a871aad9bdcef050fe3ca4b	Bacteria	Actinomycetota	Actinobacteria	Micrococcales	Brevibacteriaceae	Brevibacterium	NA	0,999899055036859	0	0	0	0	0	0	0	0	0	0	0	0	0	0	0	0	0	0	0	0	3	0	0	0	0	0	0	0	0	0	0	0	0	0	0	0	0	0	0	0
174	227b8e6c5f07f04db7286c5a96b73722	Bacteria	Actinomycetota	Actinobacteria	Micrococcales	Brevibacteriaceae	Brevibacterium	NA	0,999993304135004	0	0	0	0	0	0	0	0	0	0	0	0	0	0	0	0	0	0	0	0	0	0	0	0	0	0	0	0	0	0	0	0	0	0	2	0	0	0	0	0
175	b28579541c28a1539e3a78103a677c82	Bacteria	Actinomycetota	Actinobacteria	Micrococcales	Brevibacteriaceae	Brevibacterium	NA	0,999999126343124	0	0	0	0	0	5	0	0	0	0	0	0	0	0	0	0	0	0	0	0	0	0	0	0	0	0	0	0	0	0	0	0	0	0	0	0	0	0	0	0
176	a45df12663e2f15a115f0eba6642447a	Bacteria	Actinomycetota	Actinobacteria	Micrococcales	Brevibacteriaceae	Brevibacterium	NA	0,999999552768271	0	0	0	0	0	0	0	0	0	7	0	6	0	0	0	0	0	0	0	0	0	0	0	0	0	0	3	0	0	0	16	36	0	6	0	0	0	0	0	0
177	19d2148db354b3fbc879279494a38b22	Bacteria	Actinomycetota	Actinobacteria	Micrococcales	Brevibacteriaceae	Brevibacterium	NA	0,999999850227228	0	0	0	0	0	0	0	0	0	0	0	0	0	0	0	0	0	0	0	0	0	0	0	0	0	0	0	0	0	0	0	25	0	0	0	0	0	0	0	0
178	2ea9a7a51fef009cb91effe3ed2ca815	Bacteria	Actinomycetota	Actinobacteria	Micrococcales	Brevibacteriaceae	Brevibacterium	NA	0,999999884588271	15	7	0	15	17	0	0	3	6	51	14	83	0	8	0	0	0	4	33	0	0	18	0	8	36	16	11	5	27	4	24	63	0	45	41	42	18	0	0	0
179	b442a31f18c37c864d80c883ccdd03fb	Bacteria	Actinomycetota	Actinobacteria	Micrococcales	Brevibacteriaceae	Brevibacterium	NA	0,999999899354861	0	0	0	0	0	29	9	0	0	0	0	0	0	0	0	0	0	0	0	0	0	0	0	0	0	0	0	0	0	0	0	0	0	0	0	0	0	0	0	0
180	ea953c545c3565f5d67f34a997e57f5a	Bacteria	Actinomycetota	Actinobacteria	Micrococcales	Brevibacteriaceae	Brevibacterium	NA	0,999999950759259	0	0	0	0	0	0	0	0	0	0	0	0	0	0	0	0	0	0	0	0	0	0	0	0	0	0	0	0	0	0	0	0	0	0	0	0	0	0	0	0
181	5eb42a12445fcf7ae9a0b4a8cf77915c	Bacteria	Actinomycetota	Actinobacteria	Micrococcales	Brevibacteriaceae	Brevibacterium	NA	0,999999999984162	0	0	0	0	0	0	0	0	0	0	0	0	0	0	0	0	0	0	0	0	0	0	0	0	0	0	0	0	0	0	0	0	0	0	0	0	0	0	0	0
182	7465a9d84cd8dcba027e742be0db97df	Bacteria	Actinomycetota	Actinobacteria	Micrococcales	Brevibacteriaceae	Brevibacterium	NA	0,999999999992555	0	0	0	0	0	0	0	0	0	0	0	0	0	0	0	0	0	0	0	0	0	0	0	0	0	0	0	0	0	0	0	0	0	0	0	0	0	0	0	0
183	16dd8fbd4a6940c4510f0d8bc5b9ea79	Bacteria	Actinomycetota	Actinobacteria	Micrococcales	Brevibacteriaceae	Brevibacterium	NA	0,999999999995416	0	0	0	0	0	0	0	0	0	0	0	0	0	0	0	0	0	0	0	0	0	0	0	0	0	0	0	0	0	0	18	0	0	0	0	0	0	0	0	0
184	2ea2b9083d96a1465773e51aa6e12232	Bacteria	Actinomycetota	Actinobacteria	Micrococcales	Brevibacteriaceae	Brevibacterium	NA	0,999999999995987	0	0	0	0	0	0	0	0	0	0	0	0	0	0	0	0	0	0	0	0	0	0	0	0	0	0	0	0	0	0	0	0	0	0	0	0	0	0	0	0
185	aa604be801beeecf5b24ba6b02905bf1	Bacteria	Actinomycetota	Actinobacteria	Micrococcales	Cellulomonadaceae	Cellulomonas	NA	0,949667654042061	0	0	0	0	0	0	0	0	0	0	0	0	0	0	0	0	0	0	0	0	0	0	0	0	0	0	0	0	0	0	0	0	0	0	0	0	0	0	0	0
186	e898d01f805b3cdb3a62227a6f1f7553	Bacteria	Actinomycetota	Actinobacteria	Micrococcales	Cellulomonadaceae	Cellulomonas	NA	0,998616439096978	0	0	0	0	0	0	0	0	0	0	0	0	0	0	0	0	0	0	0	0	0	0	0	0	0	0	0	0	0	0	0	0	0	0	0	0	0	0	0	0
187	a221d1ad65a4e953ea4c573c577df4ad	Bacteria	Actinomycetota	Actinobacteria	Micrococcales	Cellulomonadaceae	Cellulomonas	NA	0,999611352406412	0	0	0	0	0	0	0	0	0	0	0	5	0	0	0	0	0	0	0	0	0	0	0	0	0	0	0	0	0	0	0	0	0	0	0	0	0	0	0	0
188	658b3f7338c3cc72a898238baabcb2a6	Bacteria	Actinomycetota	Actinobacteria	Micrococcales	Cellulomonadaceae	Oerskovia	NA	0,754422210597337	0	0	0	0	0	0	0	0	0	0	0	0	0	0	0	0	0	0	0	0	0	0	0	0	0	0	0	0	0	0	0	0	0	0	0	0	0	0	0	0
189	119856f286488c62ef0a1aa811286b00	Bacteria	Actinomycetota	Actinobacteria	Micrococcales	Cellulomonadaceae	Pseudactinotalea	uncultured_bacterium	0,826122974904034	0	0	0	0	0	0	0	0	0	0	0	0	0	0	0	0	0	0	0	0	0	0	0	0	0	0	0	0	0	0	0	0	0	0	0	0	0	0	0	0
190	ec761b98d1f5baed6e0e4da49c7a1ce8	Bacteria	Actinomycetota	Actinobacteria	Micrococcales	Cellulomonadaceae	Pseudactinotalea	uncultured_bacterium	0,829799076711251	0	0	0	0	0	0	0	0	0	0	0	0	0	0	0	0	0	0	0	0	0	0	0	0	0	0	0	0	0	0	0	0	0	0	0	0	0	0	0	0
191	76ba8933d96911167daff54f034159a3	Bacteria	Actinomycetota	Actinobacteria	Micrococcales	Cellulomonadaceae	NA	NA	0,805023724709056	0	0	0	0	0	0	0	0	0	0	0	0	0	0	0	0	0	0	0	0	0	0	0	0	0	0	0	0	0	0	0	0	0	0	0	0	0	0	0	0
192	3a2ab10bfa2028d79f40ea634e3b2ba7	Bacteria	Actinomycetota	Actinobacteria	Micrococcales	Dermabacteraceae	Brachybacterium	NA	0,840172572089364	0	0	0	0	0	0	0	0	0	0	0	0	0	0	0	0	0	0	0	0	0	0	0	0	0	0	0	0	0	0	0	0	0	0	0	0	0	0	0	0
193	5667c62d61bf18ce649c253afc67bbe3	Bacteria	Actinomycetota	Actinobacteria	Micrococcales	Dermabacteraceae	Brachybacterium	NA	0,979226806106732	0	0	0	0	0	0	0	0	0	0	0	0	0	0	0	0	0	0	0	0	0	0	0	0	0	0	0	0	0	0	0	0	0	0	0	0	0	0	0	0
194	47ade9c5c0c77cd9aaf0b12ef519f43d	Bacteria	Actinomycetota	Actinobacteria	Micrococcales	Dermabacteraceae	Brachybacterium	NA	0,982942543118481	0	0	0	0	0	0	0	0	0	0	0	0	0	0	0	0	0	0	0	0	0	0	0	0	0	0	0	0	0	0	0	0	0	0	0	0	0	0	0	0
195	c4942692ae58e4f44c7487577d235a1f	Bacteria	Actinomycetota	Actinobacteria	Micrococcales	Dermabacteraceae	Brachybacterium	NA	0,997570401651744	34	59	25	68	149	184	30	9	48	277	96	394	31	33	10	0	0	10	168	26	80	45	0	51	188	47	74	45	77	37	91	205	26	222	136	189	66	20	0	19
196	b91332e18dfc35c8006c31269a718a9a	Bacteria	Actinomycetota	Actinobacteria	Micrococcales	Dermabacteraceae	Brachybacterium	NA	0,999963925135378	0	0	0	19	21	14	65	0	9	21	21	33	0	0	0	0	0	0	23	0	0	0	0	8	19	0	0	0	0	0	52	110	15	0	14	20	0	0	0	0
197	e643b272c075b5ebb6c67ff3d6d27d6f	Bacteria	Actinomycetota	Actinobacteria	Micrococcales	Dermabacteraceae	Dermabacter	uncultured_bacterium	0,781859712174812	0	0	0	0	0	0	0	0	0	0	0	0	0	0	0	0	0	0	0	0	0	0	0	0	0	0	0	0	0	0	0	0	0	0	0	0	0	0	0	0
198	9312196cf379f8a47ed5c8a2a574d242	Bacteria	Actinomycetota	Actinobacteria	Micrococcales	Dermabacteraceae	Dermabacter	NA	0,999999008058737	0	0	0	0	0	5	0	0	0	0	0	0	0	0	0	0	0	0	0	0	0	0	0	0	0	0	0	0	0	0	0	0	0	0	0	0	0	0	0	0
199	c9fd3a2398451e638de1d21aa6c22184	Bacteria	Actinomycetota	Actinobacteria	Micrococcales	Dermacoccaceae	Barrientosiimonas	NA	0,997532857795272	0	0	0	0	0	0	0	0	0	0	0	0	0	0	0	0	0	0	0	0	0	0	0	0	0	0	0	0	0	0	0	0	0	0	0	0	0	0	0	0
200	c608920f7f86c6e952d34d43832d7b11	Bacteria	Actinomycetota	Actinobacteria	Micrococcales	Dermacoccaceae	Dermacoccus	NA	0,76458354441059	0	0	0	0	0	0	0	0	0	0	0	0	0	0	0	0	0	0	0	0	0	0	0	0	0	0	0	0	2	0	0	0	0	0	0	0	0	0	0	0
201	3146125bbffe88e21350437449ff4918	Bacteria	Actinomycetota	Actinobacteria	Micrococcales	Dermacoccaceae	Dermacoccus	NA	0,87591802996807	0	0	0	0	0	0	0	0	0	0	0	0	0	0	0	0	0	0	0	0	0	0	0	0	0	0	0	0	0	0	0	11	0	0	0	0	0	0	0	0
202	20350136ff0207ae8e5b7e432593a7fa	Bacteria	Actinomycetota	Actinobacteria	Micrococcales	Dermacoccaceae	Dermacoccus	NA	0,902573554692489	0	0	0	0	0	0	0	0	0	0	0	0	0	0	0	0	0	0	0	0	0	0	0	0	0	0	0	0	0	0	0	0	0	0	0	0	0	0	0	0
203	17ea91a56f7840c109dc64054db9be5e	Bacteria	Actinomycetota	Actinobacteria	Micrococcales	Dermacoccaceae	Dermacoccus	NA	0,910912291707433	0	0	0	0	0	0	0	0	0	0	0	0	0	0	0	0	0	0	0	0	0	0	0	0	0	0	0	0	0	0	0	0	0	0	0	0	0	0	0	0
204	9884ed07e47df0b93ef2c14b4cc77546	Bacteria	Actinomycetota	Actinobacteria	Micrococcales	Dermacoccaceae	Dermacoccus	NA	0,916650471156551	0	0	0	0	0	9	0	0	0	0	0	0	0	0	0	0	0	0	0	0	0	0	0	0	0	0	0	0	0	0	0	0	0	0	0	0	0	0	0	0
205	0c2e4a62197b8708bf1f9434f5cbeef9	Bacteria	Actinomycetota	Actinobacteria	Micrococcales	Dermacoccaceae	Dermacoccus	NA	0,942784080449126	0	0	0	0	0	0	0	0	0	0	0	0	0	0	0	0	0	0	0	2	0	0	0	0	0	0	0	0	0	0	0	0	0	0	0	0	0	0	0	0
206	3d059051862f20a5839ccb8c31ffac94	Bacteria	Actinomycetota	Actinobacteria	Micrococcales	Dermacoccaceae	Dermacoccus	NA	0,959514031151111	0	0	0	0	0	0	0	0	0	0	0	0	0	0	0	0	0	0	0	0	0	0	0	0	0	0	0	0	0	0	0	0	0	0	0	0	0	0	0	0
207	5fed074df30b7e880dcdc004f5155558	Bacteria	Actinomycetota	Actinobacteria	Micrococcales	Dermacoccaceae	Dermacoccus	NA	0,9734954357033	0	0	0	0	0	0	0	12	0	0	0	0	0	0	0	0	0	0	50	0	0	0	0	0	0	0	0	0	60	0	0	0	9	0	0	87	0	0	0	0
208	b0fc98e5c8f11484c2b2f6114d8a78de	Bacteria	Actinomycetota	Actinobacteria	Micrococcales	Dermacoccaceae	Dermacoccus	NA	0,985963683720665	38	60	13	50	51	50	43	0	38	80	81	146	58	56	0	0	0	7	169	39	123	45	0	33	125	42	43	61	195	82	54	95	0	84	70	324	67	16	0	15
209	c7905be32c21cafd60f1c26bbc7bea40	Bacteria	Actinomycetota	Actinobacteria	Micrococcales	Dermacoccaceae	Dermacoccus	NA	0,98715251875436	0	0	0	0	0	0	0	0	0	0	0	0	0	0	0	0	0	0	0	0	0	0	0	0	0	0	0	0	0	0	0	0	0	0	0	0	0	0	0	0
210	9137d77b13d7054344bfe9b556dc3387	Bacteria	Actinomycetota	Actinobacteria	Micrococcales	Dermacoccaceae	Dermacoccus	NA	0,987511293450415	0	0	0	0	0	0	0	0	0	0	0	0	0	0	0	0	0	0	0	0	0	0	0	0	0	0	0	0	0	0	0	0	0	0	0	0	0	0	0	0
211	5e6563ee1bede7e7b1b77ac59e1a4e93	Bacteria	Actinomycetota	Actinobacteria	Micrococcales	Dermacoccaceae	Dermacoccus	NA	0,99117601055893	0	0	0	0	0	0	0	0	0	71	0	92	0	0	0	0	0	0	122	29	0	0	0	0	0	0	0	0	130	46	0	0	0	50	36	176	0	0	0	0
212	9f483967692b098a76af7e42d2756611	Bacteria	Actinomycetota	Actinobacteria	Micrococcales	Dermacoccaceae	Flexivirga	Flexivirga_alba	0,9813867460744	0	0	0	0	0	0	0	0	0	0	0	0	0	0	0	0	0	0	0	0	0	0	0	0	0	0	0	0	0	0	0	0	0	0	0	0	0	0	0	0
213	dda9e97dc6f5405d401bdd216720ab43	Bacteria	Actinomycetota	Actinobacteria	Micrococcales	Dermacoccaceae	Flexivirga	Flexivirga_sp.	0,998666391796792	0	0	0	0	0	0	0	0	0	0	0	0	0	0	0	0	0	0	0	0	0	0	0	0	0	0	0	0	0	0	0	0	0	0	0	0	0	0	0	0
214	7e3fa9524bbfc8e9386aaea933e62444	Bacteria	Actinomycetota	Actinobacteria	Micrococcales	Dermacoccaceae	Kytococcus	Kytococcus_sp.	0,791603169223532	0	0	0	0	0	0	0	0	0	0	0	0	0	0	0	0	0	0	0	0	0	0	0	0	0	0	0	0	0	0	0	0	0	0	0	0	0	0	0	0
215	216b8e07fcebcdb0149ec7efa211414e	Bacteria	Actinomycetota	Actinobacteria	Micrococcales	Dermatophilaceae	Incertae_Sedis	uncultured_bacterium	0,740001587706332	0	0	0	0	0	0	0	0	0	0	0	0	0	0	0	0	0	0	0	0	0	0	0	0	0	0	2	0	0	0	0	0	0	0	0	0	0	0	0	0
216	65e67a8a665cc8c81ff83f51dca4c418	Bacteria	Actinomycetota	Actinobacteria	Micrococcales	Dermatophilaceae	Incertae_Sedis	uncultured_bacterium	0,806963629008279	0	0	0	0	0	0	0	0	0	2	0	0	0	0	0	0	0	0	0	0	0	0	0	0	0	0	0	0	0	0	0	0	0	0	0	0	0	0	0	0
217	9f1ef1cefc437800360e6c29e882b1ee	Bacteria	Actinomycetota	Actinobacteria	Micrococcales	Dermatophilaceae	Incertae_Sedis	uncultured_bacterium	0,875746817104704	0	0	0	0	0	0	0	0	0	0	0	0	0	0	0	0	0	0	0	0	0	0	0	0	2	0	0	0	0	0	0	0	0	0	0	0	0	0	0	0
218	a90ce6ac61dec365086ee63441f9a03c	Bacteria	Actinomycetota	Actinobacteria	Micrococcales	Intrasporangiaceae	NA	NA	0,99452683853516	0	0	0	0	0	0	0	0	0	0	0	0	0	0	0	0	0	0	0	0	0	0	0	0	0	0	0	0	0	0	0	0	0	0	0	0	0	0	0	0
219	29b9b0c2d3a36ff404bfba4cb63aca1e	Bacteria	Actinomycetota	Actinobacteria	Micrococcales	Intrasporangiaceae	NA	NA	0,997369839135389	0	0	0	0	0	0	0	0	0	0	0	0	0	0	0	0	0	0	0	0	0	0	0	0	0	0	0	0	0	0	0	0	0	0	0	0	0	0	0	0
220	efbd034a138d9831af387259f9904dcf	Bacteria	Actinomycetota	Actinobacteria	Micrococcales	Microbacteriaceae	Agromyces	Agromyces_atrinae	0,728298836576093	0	0	0	0	0	0	0	0	0	0	0	0	0	0	0	0	0	0	0	0	0	0	0	0	0	0	0	0	0	0	0	0	0	0	0	0	0	0	0	0
221	c46da5d5bd64f95198e924759a4b3156	Bacteria	Actinomycetota	Actinobacteria	Micrococcales	Microbacteriaceae	Agromyces	Agromyces_marinus	0,756144627657716	0	0	0	0	0	0	0	0	0	0	0	0	0	0	0	0	0	0	0	0	0	0	0	0	0	0	0	0	0	0	0	0	0	0	0	0	0	0	0	0
222	fd0b4cf8813478ff49256ab76399c388	Bacteria	Actinomycetota	Actinobacteria	Micrococcales	Microbacteriaceae	Agromyces	Agromyces_mediolanus	0,812739255935613	0	0	0	0	0	8	0	0	0	0	0	0	0	0	0	0	0	0	0	0	0	0	0	0	0	0	0	0	0	0	0	0	0	0	0	5	0	0	0	0
223	54a83e6484197c14fff87fce29c466cd	Bacteria	Actinomycetota	Actinobacteria	Micrococcales	Microbacteriaceae	Aurantimicrobium	uncultured_bacterium	0,919782706889988	0	0	0	0	0	0	0	0	0	0	0	0	0	0	0	0	0	0	0	0	0	0	0	0	0	0	0	0	0	0	0	0	0	0	0	0	0	0	0	0
224	7551a231b24fa1abf19932254d21533f	Bacteria	Actinomycetota	Actinobacteria	Micrococcales	Microbacteriaceae	Canibacter	Canibacter_sp.	0,804239920935984	0	0	0	0	0	0	0	0	0	0	0	0	0	0	0	0	0	0	0	0	0	0	0	0	0	0	0	0	0	0	0	0	0	0	0	0	0	0	0	0
225	a132a23689da37ac28e42128a9566041	Bacteria	Actinomycetota	Actinobacteria	Micrococcales	Microbacteriaceae	Canibacter	uncultured_bacterium	0,974259179765967	0	0	0	0	0	0	0	0	0	0	0	0	0	0	0	0	0	0	0	0	0	0	0	0	0	0	0	0	0	0	0	0	0	0	0	0	0	0	0	0
226	680bc4d5b33d8557b6fd53fb0fdf286d	Bacteria	Actinomycetota	Actinobacteria	Micrococcales	Microbacteriaceae	Curtobacterium	NA	0,833127633610047	0	0	0	0	0	0	0	0	0	0	0	0	0	0	0	0	0	0	0	0	0	0	0	0	0	0	0	0	0	0	0	0	0	0	0	0	0	0	0	0
227	cfa64d02b5eeb7ba0aa94f848cf49acf	Bacteria	Actinomycetota	Actinobacteria	Micrococcales	Microbacteriaceae	Curtobacterium	NA	0,931696237121707	0	0	0	0	0	18	0	0	0	0	0	0	0	0	0	0	0	0	0	0	0	0	0	0	0	0	0	0	0	0	0	0	0	0	0	0	0	0	0	0
228	8226e6b0e35d80093edfd55974ef03aa	Bacteria	Actinomycetota	Actinobacteria	Micrococcales	Microbacteriaceae	Curtobacterium	NA	0,977175359364946	0	0	0	0	0	0	0	0	0	0	0	5	0	0	0	0	0	0	0	0	0	0	0	0	0	0	0	0	0	0	0	0	0	0	10	2	0	0	0	0
229	5145c9d689634040e87602cc990c148d	Bacteria	Actinomycetota	Actinobacteria	Micrococcales	Microbacteriaceae	Frigoribacterium	NA	0,717715142408305	0	0	0	0	0	0	0	0	0	0	0	0	0	0	0	0	0	0	0	0	0	0	0	0	0	0	0	0	0	0	0	0	0	0	0	0	0	0	0	0
230	12f0a4a29cfe54c701871264cc08cfc9	Bacteria	Actinomycetota	Actinobacteria	Micrococcales	Microbacteriaceae	Huakuichenia	Huakuichenia_soli	0,983611876104193	0	0	0	0	0	0	0	0	0	0	0	0	0	0	0	0	0	0	0	0	0	0	0	0	0	0	0	0	0	0	0	0	0	0	0	0	0	0	0	0
231	78b63ca3de5f95a4e91d821c66bbca61	Bacteria	Actinomycetota	Actinobacteria	Micrococcales	Microbacteriaceae	Leifsonia	NA	0,992482716587809	0	0	0	0	0	0	0	0	0	11	0	0	0	0	0	0	0	0	14	0	0	0	0	0	0	0	0	0	14	0	0	0	0	0	9	0	0	0	0	0
232	e8fce6f244ea2db0f486c728aeb09397	Bacteria	Actinomycetota	Actinobacteria	Micrococcales	Microbacteriaceae	Leucobacter	Leucobacter_holotrichiae	0,879431351080041	0	0	0	0	0	0	0	0	0	0	0	0	0	0	0	0	0	0	0	0	0	0	0	0	0	0	0	0	0	0	0	0	0	0	0	0	0	0	0	0
233	da0484119033efa48849d66a1397168a	Bacteria	Actinomycetota	Actinobacteria	Micrococcales	Microbacteriaceae	Leucobacter	Leucobacter_holotrichiae	0,996510725849163	0	0	0	0	0	0	0	0	0	0	0	24	0	0	0	0	0	0	0	0	0	0	0	0	0	0	0	0	0	0	0	0	0	0	0	0	0	0	0	0
234	864e8477eddc2623f41e380a15a87156	Bacteria	Actinomycetota	Actinobacteria	Micrococcales	Microbacteriaceae	Leucobacter	Leucobacter_holotrichiae	0,998351062393696	0	0	0	0	0	0	0	0	0	10	0	0	0	0	0	0	0	0	0	0	0	0	0	0	0	0	0	0	0	0	0	0	0	0	0	0	0	0	0	0
235	c978d2f2dc71ef0dcff2abc24f43342b	Bacteria	Actinomycetota	Actinobacteria	Micrococcales	Microbacteriaceae	Leucobacter	Leucobacter_sp.	0,737707671613682	0	0	0	0	0	0	0	0	0	0	0	0	0	0	0	0	0	0	0	0	0	0	0	0	0	0	0	0	0	0	0	0	0	0	0	0	0	0	0	0
236	4aeaa9e9050a824ccaaf31bdd551984e	Bacteria	Actinomycetota	Actinobacteria	Micrococcales	Microbacteriaceae	Leucobacter	Leucobacter_tardus	0,750725200568247	0	0	0	0	0	0	0	0	0	0	0	0	0	0	0	0	0	0	0	0	0	0	0	0	0	0	0	0	0	0	0	0	0	0	0	0	0	0	0	0
237	5c125ce5564b98586c2a6671533f667c	Bacteria	Actinomycetota	Actinobacteria	Micrococcales	Microbacteriaceae	Leucobacter	uncultured_bacterium	0,876978290868669	0	0	0	0	0	14	0	0	0	0	0	0	0	0	0	0	0	0	0	0	0	0	0	0	0	0	0	0	0	0	0	0	0	0	0	0	0	0	0	0
238	2dba6565b19515d93dd94950d03491ef	Bacteria	Actinomycetota	Actinobacteria	Micrococcales	Microbacteriaceae	Leucobacter	NA	0,725943763420149	0	0	0	0	0	0	0	0	0	0	0	0	0	0	0	0	0	0	0	0	0	0	0	0	0	0	0	0	0	0	0	0	0	0	0	0	0	0	0	0
239	c2ea9ce04a6c1127317179a7194ce4b7	Bacteria	Actinomycetota	Actinobacteria	Micrococcales	Microbacteriaceae	Leucobacter	NA	0,803313855760576	0	0	0	0	0	17	0	0	0	0	0	26	0	0	0	0	0	0	0	0	0	0	0	0	0	0	0	0	0	0	0	0	0	0	0	15	0	0	0	0
240	e7b9dc3f596d29e6fa9f56050ec730f1	Bacteria	Actinomycetota	Actinobacteria	Micrococcales	Microbacteriaceae	Leucobacter	NA	0,820206089324716	0	0	0	0	0	0	0	0	0	0	0	0	0	0	0	0	0	0	0	0	0	0	0	0	0	0	0	0	0	0	0	0	0	0	0	0	0	0	0	0
241	a7a21a212455390be3cbf6c019227a9b	Bacteria	Actinomycetota	Actinobacteria	Micrococcales	Microbacteriaceae	Leucobacter	NA	0,830030412184556	0	0	0	0	0	0	0	0	0	0	0	0	0	0	0	0	0	0	0	0	0	8	0	0	0	0	0	0	0	0	0	0	0	0	0	0	0	0	0	0
242	3205ed6994faa4dfb6d0fef720e1f1d5	Bacteria	Actinomycetota	Actinobacteria	Micrococcales	Microbacteriaceae	Leucobacter	NA	0,853672709928524	0	0	0	0	0	0	0	0	0	0	0	0	0	0	0	0	0	0	0	0	0	0	0	0	0	0	0	0	0	0	0	0	0	0	2	0	0	0	0	0
243	ca823d7d7f46903cfb8db43c9369210f	Bacteria	Actinomycetota	Actinobacteria	Micrococcales	Microbacteriaceae	Leucobacter	NA	0,923425196448123	0	0	0	0	0	0	0	0	0	0	0	0	0	0	0	0	0	0	0	0	0	0	0	0	0	0	0	0	0	0	0	0	0	0	0	0	0	0	0	0
244	cade2d95a55bb7009ef526a7ac588840	Bacteria	Actinomycetota	Actinobacteria	Micrococcales	Microbacteriaceae	Leucobacter	NA	0,938972398456361	0	0	0	0	10	0	0	0	0	18	0	13	0	0	0	0	0	0	0	0	0	0	0	0	0	0	0	0	0	0	0	16	0	17	0	0	0	0	0	0
245	b0264a47bdaa56f915ceeba9508cceb7	Bacteria	Actinomycetota	Actinobacteria	Micrococcales	Microbacteriaceae	Leucobacter	NA	0,944204855901069	0	0	0	0	0	0	0	0	0	0	0	0	0	0	0	0	0	0	0	0	0	0	0	0	0	0	0	0	0	0	0	0	0	0	0	0	0	0	0	0
246	4f393c1b003b2c00baacc6f5353b532e	Bacteria	Actinomycetota	Actinobacteria	Micrococcales	Microbacteriaceae	Leucobacter	NA	0,969037598016163	0	0	0	0	0	0	0	0	0	0	0	0	0	0	0	0	0	0	0	0	0	0	0	0	0	0	0	0	0	0	0	0	0	0	4	0	0	0	0	0
247	91c0028446753c64d938c218fc759344	Bacteria	Actinomycetota	Actinobacteria	Micrococcales	Microbacteriaceae	Leucobacter	NA	0,971861452976885	0	0	0	22	0	91	0	0	0	66	35	114	0	0	0	0	0	0	56	0	26	0	0	0	45	21	0	0	29	18	0	51	0	55	51	69	0	0	0	0
248	be0b1ff90c3d6af298c32606fae47852	Bacteria	Actinomycetota	Actinobacteria	Micrococcales	Microbacteriaceae	Leucobacter	NA	0,981250195086449	0	0	0	0	0	0	0	0	0	0	0	0	0	0	0	0	0	0	0	0	0	0	0	0	0	0	0	0	0	0	0	0	0	0	0	0	0	0	0	0
249	927b30e0d7f2e2d91b437ca2f2fdb4fe	Bacteria	Actinomycetota	Actinobacteria	Micrococcales	Microbacteriaceae	Leucobacter	NA	0,988447228133165	0	0	0	0	0	21	0	0	0	17	0	0	0	0	0	0	0	0	0	0	0	0	0	0	0	0	0	0	0	0	0	0	0	0	0	0	0	0	0	0
250	11c221683d29773780ce0d8d384a50ca	Bacteria	Actinomycetota	Actinobacteria	Micrococcales	Microbacteriaceae	Leucobacter	NA	0,990923435730003	0	0	0	0	0	0	0	0	0	0	0	0	0	0	0	0	0	0	0	0	0	0	0	0	0	0	0	0	0	0	0	0	0	0	0	0	0	0	0	0
251	209e3f9b090904966774e867a6fe9f28	Bacteria	Actinomycetota	Actinobacteria	Micrococcales	Microbacteriaceae	Leucobacter	NA	0,992671538326821	0	0	0	0	0	0	0	0	0	0	0	0	0	0	0	0	0	0	0	0	0	0	0	0	0	0	0	0	0	0	0	0	0	0	0	0	0	0	0	0
252	fbe8e3b5bc3e70b7cc6e056df4364704	Bacteria	Actinomycetota	Actinobacteria	Micrococcales	Microbacteriaceae	Leucobacter	NA	0,995593421009476	18	34	10	42	35	112	16	0	22	119	58	183	0	28	0	0	0	0	112	18	57	26	0	28	106	25	51	49	69	25	63	115	22	83	91	123	42	25	0	7
253	8c16aadc7db95adbec7592ed74c77c5c	Bacteria	Actinomycetota	Actinobacteria	Micrococcales	Microbacteriaceae	Leucobacter	NA	0,995781714607362	0	0	0	0	0	5	0	0	0	0	0	0	0	0	0	0	0	0	0	0	0	0	0	0	0	0	0	0	0	0	0	0	0	0	0	0	0	0	0	0
254	6040261dc8453080f6e2bcfdf44fd2ab	Bacteria	Actinomycetota	Actinobacteria	Micrococcales	Microbacteriaceae	Leucobacter	NA	0,998353197108001	0	0	0	0	0	0	0	0	0	0	0	0	0	0	0	0	0	0	0	0	0	0	0	0	0	0	0	0	0	0	0	0	0	0	0	0	0	0	0	0
255	a4a979e6bbaf9497e7df5d2dabdd7c51	Bacteria	Actinomycetota	Actinobacteria	Micrococcales	Microbacteriaceae	Leucobacter	NA	0,999456535317885	0	0	0	0	0	0	0	0	0	0	0	12	0	0	0	0	0	0	0	0	0	0	0	0	0	0	0	0	0	0	0	0	0	0	0	0	0	0	0	0
256	8013ad038add84b5b071882d7b5b9176	Bacteria	Actinomycetota	Actinobacteria	Micrococcales	Microbacteriaceae	Microbacterium	Klebsiella_pneumoniae	0,826455123071072	0	0	0	0	0	0	0	0	0	0	0	2	0	0	0	0	0	0	0	0	0	0	0	0	0	0	0	0	0	0	0	0	0	0	0	0	0	0	0	0
257	474383dd87a23a6ff3d656cbe124d48b	Bacteria	Actinomycetota	Actinobacteria	Micrococcales	Microbacteriaceae	Microbacterium	NA	0,874269443220282	0	0	0	0	0	0	0	0	0	0	0	0	0	0	0	0	0	0	0	0	0	0	0	0	0	0	0	0	0	0	0	0	0	0	0	0	0	0	0	0
258	3c392035e619f6d1ac2ae88026dc4fc0	Bacteria	Actinomycetota	Actinobacteria	Micrococcales	Microbacteriaceae	Microbacterium	NA	0,885506027314105	0	0	0	0	0	0	0	0	0	0	0	0	0	0	0	0	0	0	0	0	0	0	0	0	0	0	0	0	0	0	0	6	0	0	0	0	0	0	0	0
259	f39b76bef13d75ee6312c23f4f1be4ba	Bacteria	Actinomycetota	Actinobacteria	Micrococcales	Microbacteriaceae	Microbacterium	NA	0,958774108201729	0	0	0	0	0	0	0	0	0	0	0	0	0	0	0	0	0	0	0	0	0	0	0	0	0	0	0	0	0	0	0	0	0	0	0	0	0	0	0	0
260	f1edb4f0c138d0f64ca56ba76243fcd0	Bacteria	Actinomycetota	Actinobacteria	Micrococcales	Microbacteriaceae	Microbacterium	NA	0,987655762548225	0	0	0	0	0	0	0	0	0	12	5	19	0	0	0	0	0	0	7	0	0	0	0	0	14	0	0	0	0	0	0	14	0	13	0	11	0	0	0	0
261	fc446b8c837c49e6003de05881951738	Bacteria	Actinomycetota	Actinobacteria	Micrococcales	Microbacteriaceae	Microbacterium	NA	0,995715399745428	0	0	0	0	0	0	0	0	0	0	0	0	0	0	0	0	0	0	0	0	0	0	0	0	0	0	0	0	0	0	0	0	0	0	0	0	0	0	0	0
262	fb2be8c3a410ba164431c66005518b58	Bacteria	Actinomycetota	Actinobacteria	Micrococcales	Microbacteriaceae	Microbacterium	NA	0,997864890889618	0	0	0	0	0	0	0	0	0	0	0	0	0	0	0	0	0	0	0	0	0	0	0	0	0	0	0	0	0	0	0	0	0	0	0	0	0	0	0	0
263	3b11cdff11945e6136341500eb76f773	Bacteria	Actinomycetota	Actinobacteria	Micrococcales	Microbacteriaceae	Microbacterium	NA	0,997895445320149	0	0	0	0	0	14	0	0	0	0	0	0	0	0	0	0	0	0	0	0	0	0	0	0	0	0	0	0	0	0	0	0	0	0	0	0	0	0	0	0
264	0dd5e4ab7ab9d488263c7b9ca183afb1	Bacteria	Actinomycetota	Actinobacteria	Micrococcales	Microbacteriaceae	Microbacterium	NA	0,99856080146713	0	0	0	0	0	0	0	0	0	0	0	0	0	0	0	0	0	0	0	0	0	0	0	0	0	0	0	0	0	0	0	0	0	0	0	0	0	0	0	0
265	4c982cc69cbee34c0b4089969fe8908a	Bacteria	Actinomycetota	Actinobacteria	Micrococcales	Microbacteriaceae	Microbacterium	NA	0,999205949463708	0	0	0	0	0	0	0	0	0	0	0	3	0	0	0	0	0	0	0	0	0	0	0	0	0	0	0	0	0	0	0	0	0	0	0	10	0	0	0	0
266	1b29608791ef63d668284cfaa7b9bf60	Bacteria	Actinomycetota	Actinobacteria	Micrococcales	Microbacteriaceae	Microbacterium	NA	0,999448836139954	0	0	0	0	0	0	0	0	0	0	0	0	0	0	0	0	0	0	0	0	0	0	0	0	0	0	0	0	0	0	0	0	0	0	0	0	0	0	0	0
267	e7e26e01e06403c0fdea71ede3e80e5c	Bacteria	Actinomycetota	Actinobacteria	Micrococcales	Microbacteriaceae	Microbacterium	NA	0,999886044242071	0	0	0	0	0	0	0	0	0	0	0	0	0	0	0	0	0	0	0	0	0	0	0	0	0	0	0	0	0	0	0	0	0	0	0	0	0	0	0	0
268	f94cda0da7dbdb351101c156b8342623	Bacteria	Actinomycetota	Actinobacteria	Micrococcales	Microbacteriaceae	Pseudoclavibacter	uncultured_bacterium	0,75527925063742	0	13	0	12	30	49	0	0	0	61	28	98	0	0	0	0	0	3	37	12	30	0	0	16	50	16	11	17	31	0	29	79	11	55	38	53	0	0	0	6
269	6fa91ec2eaa10a4ce7c578d5b2f357ff	Bacteria	Actinomycetota	Actinobacteria	Micrococcales	Microbacteriaceae	NA	NA	0,778897423802574	0	0	0	0	1	0	0	0	0	0	0	0	0	0	0	0	0	0	0	0	0	0	0	0	0	0	0	0	0	0	0	0	0	0	0	0	0	0	0	0
270	2e25881741d8510e660d0f672bf21ce4	Bacteria	Actinomycetota	Actinobacteria	Micrococcales	Microbacteriaceae	NA	NA	0,901317758729431	0	0	0	0	0	0	0	0	0	0	0	0	0	0	0	0	0	0	0	0	0	0	0	0	0	0	0	0	0	0	0	8	0	0	0	0	0	0	0	0
271	13a6a436c8584cc57751e3a731aa03e1	Bacteria	Actinomycetota	Actinobacteria	Micrococcales	Microbacteriaceae	NA	NA	0,996178974748592	0	0	0	0	0	0	0	0	0	0	0	0	0	0	0	0	0	0	0	0	0	0	0	0	0	0	0	0	0	0	0	0	0	0	0	0	0	0	0	0
272	ed106af4a06383801feca99f75459f2f	Bacteria	Actinomycetota	Actinobacteria	Micrococcales	Microbacteriaceae	NA	NA	0,998826600676863	0	0	0	0	0	0	2	0	0	0	0	0	0	0	0	0	0	0	0	0	0	0	0	0	0	0	0	0	0	0	0	0	0	0	0	0	0	0	0	0
273	f8da1a8704ab1988cd1e0ab472d86f63	Bacteria	Actinomycetota	Actinobacteria	Micrococcales	Microbacteriaceae	NA	NA	0,999065500892276	0	0	0	0	0	0	0	0	0	0	0	0	0	0	0	0	0	0	0	0	0	0	0	0	0	0	0	0	2	0	0	0	0	0	0	0	0	0	0	0
274	161819126f5ad1a73ea48c8aeab0fada	Bacteria	Actinomycetota	Actinobacteria	Micrococcales	Microbacteriaceae	NA	NA	0,999598523988589	0	0	0	0	0	0	0	0	0	0	0	0	0	0	0	0	0	0	0	0	0	0	0	0	0	0	0	0	0	0	0	0	0	0	0	0	0	0	0	0
275	8fc0fabfdf5e0826776c43e192eaeaf5	Bacteria	Actinomycetota	Actinobacteria	Micrococcales	Microbacteriaceae	NA	NA	0,999868362558386	0	0	0	0	0	0	0	0	0	0	0	0	0	0	0	0	0	0	0	0	0	0	0	0	0	0	0	0	0	0	0	0	0	0	0	0	0	0	0	0
276	62ddc6232f146544caa530550ac2aff0	Bacteria	Actinomycetota	Actinobacteria	Micrococcales	Microbacteriaceae	NA	NA	0,999938479415236	0	0	0	0	0	19	0	0	0	0	0	0	0	0	0	0	0	0	0	0	0	0	0	0	0	0	0	0	0	0	0	0	0	0	0	0	0	0	0	0
277	481bc9b47f37c7da30a11744cce7fa5a	Bacteria	Actinomycetota	Actinobacteria	Micrococcales	Microbacteriaceae	NA	NA	0,999957970049508	0	0	0	0	0	0	0	0	0	0	0	0	0	0	0	0	0	0	0	0	0	0	0	0	0	0	0	0	0	0	0	7	0	0	0	0	0	0	0	0
278	ff32a4adb78b1a1bbaa49733208e33da	Bacteria	Actinomycetota	Actinobacteria	Micrococcales	Microbacteriaceae	NA	NA	0,999986907816679	0	0	0	0	0	0	0	0	0	0	0	0	0	0	0	0	0	0	0	0	0	0	0	0	0	0	0	0	0	0	0	0	0	0	0	0	0	0	0	0
279	6224cf211c5d9b275805ab2767cfab79	Bacteria	Actinomycetota	Actinobacteria	Micrococcales	Microbacteriaceae	NA	NA	0,999989598563551	0	0	0	14	0	0	0	0	0	20	16	31	0	0	0	0	0	0	13	0	0	0	0	0	13	0	7	0	9	0	0	6	0	20	7	13	0	0	0	0
280	f7eec2c15afe7c922c84351650323e69	Bacteria	Actinomycetota	Actinobacteria	Micrococcales	Microbacteriaceae	NA	NA	0,999993279194449	0	0	0	0	0	0	0	0	0	0	0	8	0	0	0	0	0	0	0	0	0	0	0	0	0	0	0	0	0	0	0	0	0	0	0	6	0	0	0	0
281	28149507e14b0d6326c45e77ded01211	Bacteria	Actinomycetota	Actinobacteria	Micrococcales	Microbacteriaceae	NA	NA	0,999995672796549	37	42	13	66	122	181	48	16	58	224	102	319	18	21	15	0	0	7	148	29	36	37	0	36	162	22	66	0	61	52	84	139	13	163	158	218	68	21	0	23
282	03baa37b62fbd4a1bc1c6d454e3f3347	Bacteria	Actinomycetota	Actinobacteria	Micrococcales	Microbacteriaceae	NA	NA	0,999996883343352	0	0	0	0	0	0	0	0	0	0	0	0	0	0	0	0	0	0	0	0	0	0	0	0	0	0	0	0	0	0	0	0	0	0	0	0	0	0	0	0
283	22d9019effea87b39721e71ff184c5d3	Bacteria	Actinomycetota	Actinobacteria	Micrococcales	Microbacteriaceae	NA	NA	0,999997810675554	0	0	0	0	0	0	0	0	0	0	0	0	0	0	0	0	0	0	0	0	0	0	0	0	0	0	0	0	0	0	0	0	0	0	0	0	0	0	0	0
284	0379e770a329d6d26210ffd25df87002	Bacteria	Actinomycetota	Actinobacteria	Micrococcales	Microbacteriaceae	NA	NA	0,999998639339471	0	0	0	0	0	0	0	0	0	0	0	0	0	0	0	0	0	0	0	0	0	0	0	0	0	0	0	0	0	0	0	0	0	0	0	0	0	0	0	0
285	3f384cd3d51eeea1e28c0cd3e20b0b93	Bacteria	Actinomycetota	Actinobacteria	Micrococcales	Micrococcaceae	Enteractinococcus	Enteractinococcus_viverrae	0,922088297695929	0	0	0	0	0	0	0	0	0	0	0	0	0	0	0	0	0	0	0	0	0	0	0	0	0	0	0	0	0	0	0	0	0	0	0	0	0	0	0	0
286	c796cf05b440d846dcbbf7c6032cdaad	Bacteria	Actinomycetota	Actinobacteria	Micrococcales	Micrococcaceae	Enteractinococcus	NA	0,803469019968137	0	0	0	0	0	0	0	0	0	0	0	0	0	0	0	0	0	0	0	0	0	0	0	0	0	0	0	0	0	0	0	0	0	0	0	0	0	0	0	0
287	553ea7cf3740c922c252e472c67f9df6	Bacteria	Actinomycetota	Actinobacteria	Micrococcales	Micrococcaceae	Enteractinococcus	NA	0,870578545712938	0	0	0	0	0	0	0	0	0	0	0	0	0	0	0	0	0	0	0	0	0	0	0	0	0	0	0	0	0	0	0	0	0	0	0	0	0	0	0	0
288	133ff2315e50c9b4e83a90a96f06591d	Bacteria	Actinomycetota	Actinobacteria	Micrococcales	Micrococcaceae	Enteractinococcus	NA	0,917449936006963	0	0	0	0	0	0	0	0	0	0	0	0	0	0	0	0	0	0	0	0	0	0	0	0	0	0	0	0	0	0	0	0	0	0	0	0	0	0	0	0
289	91abc2d19c08d86c12131f6fcdcd233d	Bacteria	Actinomycetota	Actinobacteria	Micrococcales	Micrococcaceae	Glutamicibacter	Arthrobacter_sp.	0,83992283575516	25	48	0	0	65	149	42	11	42	183	0	244	0	24	11	0	0	0	38	25	67	35	0	31	201	0	34	14	64	0	94	0	30	164	148	153	50	14	0	15
290	4e3e1cbdba7bee3e89fb48b0705a7cdf	Bacteria	Actinomycetota	Actinobacteria	Micrococcales	Micrococcaceae	Glutamicibacter	Arthrobacter_sp.	0,880635813149896	0	0	0	71	0	61	0	0	0	62	0	108	0	0	0	0	0	0	65	0	0	0	0	0	55	0	0	0	29	37	0	123	0	53	59	58	0	0	0	0
291	4d7ed54f73a1c4b060f9e57c1b9f66b0	Bacteria	Actinomycetota	Actinobacteria	Micrococcales	Micrococcaceae	Glutamicibacter	Arthrobacter_sp.	0,900987203888429	0	0	0	0	0	0	0	0	0	0	88	0	29	0	0	0	0	0	0	0	0	0	0	0	0	28	24	0	0	0	0	0	0	0	0	0	0	0	0	0
292	bdb13dfeec9efb9110f845942ec7103f	Bacteria	Actinomycetota	Actinobacteria	Micrococcales	Micrococcaceae	Glutamicibacter	NA	0,986064787805605	0	0	0	0	0	0	0	0	0	0	0	0	0	0	0	0	0	0	0	0	0	0	0	0	0	0	0	0	0	0	0	0	0	0	0	0	0	0	0	0
293	3c747dbdc4a8b851cdba4ea6710ee62e	Bacteria	Actinomycetota	Actinobacteria	Micrococcales	Micrococcaceae	Kocuria	Kocuria_rhizophila	0,734294032735027	0	0	0	0	0	0	0	0	0	0	0	0	0	0	0	0	0	0	0	0	0	0	0	0	0	0	0	0	0	0	19	0	0	0	0	0	0	0	0	0
294	34216c1f63a061a1016419751ca61ad0	Bacteria	Actinomycetota	Actinobacteria	Micrococcales	Micrococcaceae	Kocuria	Kocuria_rhizophila	0,789915925992287	0	0	0	0	0	0	0	0	0	0	0	0	0	0	0	0	0	0	0	0	0	0	0	0	0	0	0	0	0	0	0	0	0	0	0	0	0	0	0	0
295	dc743a215e4befa972020c3930da621f	Bacteria	Actinomycetota	Actinobacteria	Micrococcales	Micrococcaceae	Kocuria	Kocuria_rhizophila	0,809289671376378	0	7	0	0	15	55	0	0	0	0	0	0	0	0	0	0	0	0	0	0	0	0	0	0	0	0	0	0	0	0	0	9	0	0	0	0	0	0	0	0
296	7337431bc35b58de39893e6d6db1772b	Bacteria	Actinomycetota	Actinobacteria	Micrococcales	Micrococcaceae	Kocuria	NA	0,999014902686309	0	0	0	0	0	0	0	0	0	0	0	0	0	0	0	0	0	0	0	0	0	0	0	0	0	0	0	0	0	0	0	0	0	0	0	0	0	0	0	0
297	09403870435de24e0d1079059a287957	Bacteria	Actinomycetota	Actinobacteria	Micrococcales	Micrococcaceae	Micrococcus	NA	0,997180654523707	0	0	0	0	0	45	6	0	0	0	0	0	0	0	0	0	0	0	0	0	0	0	0	0	0	0	0	0	0	0	0	35	0	0	0	0	0	0	0	0
298	2b868acb906ca5a23d3950b48894cd70	Bacteria	Actinomycetota	Actinobacteria	Micrococcales	Micrococcaceae	Micrococcus	NA	0,998835256675802	0	0	9	12	38	0	0	0	0	0	13	0	0	0	0	0	0	0	0	0	0	0	0	0	20	0	0	0	0	0	0	0	0	0	0	0	0	0	0	0
299	13a8e7d9db2fd04ea163b2b0c6227bab	Bacteria	Actinomycetota	Actinobacteria	Micrococcales	Micrococcaceae	Pseudarthrobacter	NA	0,701261078009138	0	0	0	0	0	0	0	0	0	0	0	0	0	0	0	0	0	0	0	0	0	0	0	0	0	0	0	0	0	0	0	0	0	0	0	0	0	0	0	0
300	2bed9b80cb19857479d51ad8abe1df92	Bacteria	Actinomycetota	Actinobacteria	Micrococcales	Micrococcaceae	Pseudarthrobacter	NA	0,702534144072733	0	0	0	0	0	0	0	0	0	0	0	0	0	0	0	0	0	0	0	0	0	0	0	0	0	0	0	2	0	0	0	0	0	0	0	0	0	0	0	0
301	ef935bc028a5d01fdce689931d22269b	Bacteria	Actinomycetota	Actinobacteria	Micrococcales	Micrococcaceae	Pseudarthrobacter	NA	0,711022880125009	0	0	0	0	0	0	0	0	0	0	0	0	0	0	0	0	0	0	0	0	0	0	0	0	0	0	0	0	0	0	0	0	0	0	0	0	0	0	0	0
302	147d951a587da9c7f387a5ec76a102d9	Bacteria	Actinomycetota	Actinobacteria	Micrococcales	Micrococcaceae	Pseudarthrobacter	NA	0,712382697079264	0	0	0	0	0	0	0	0	0	0	0	0	0	0	0	0	0	0	0	0	0	0	0	0	0	0	0	0	0	0	0	7	0	0	0	0	0	0	0	0
303	ef6a7796d6b2c2efa745b98f710e9ab8	Bacteria	Actinomycetota	Actinobacteria	Micrococcales	Micrococcaceae	Pseudarthrobacter	NA	0,712989635809423	0	0	0	0	0	0	0	0	0	0	0	0	0	0	0	0	0	0	0	0	0	0	0	0	0	0	0	0	0	0	0	0	0	0	0	0	0	0	0	0
304	3090fa0c23d0da401672e93f2aae734f	Bacteria	Actinomycetota	Actinobacteria	Micrococcales	Micrococcaceae	Pseudarthrobacter	NA	0,71365056781813	0	0	0	0	0	0	0	0	0	0	0	0	0	0	0	0	0	0	0	0	0	0	0	0	0	0	0	0	0	0	0	0	0	0	0	0	0	0	0	0
305	54dc369823fe6b2de031160f35f4399d	Bacteria	Actinomycetota	Actinobacteria	Micrococcales	Micrococcaceae	Pseudarthrobacter	NA	0,720177177120881	0	0	0	0	0	0	0	0	0	0	0	0	0	0	0	0	0	0	0	0	0	0	0	0	0	0	0	0	0	0	0	0	0	0	0	0	0	0	0	0
306	e9ac29b957d375c78302e5de839db7a7	Bacteria	Actinomycetota	Actinobacteria	Micrococcales	Micrococcaceae	Pseudarthrobacter	NA	0,724257178944898	0	0	0	3	0	0	0	0	0	0	0	0	0	0	0	0	0	0	0	0	0	0	0	0	0	0	0	0	0	0	0	0	0	0	0	0	0	0	0	0
307	9d3434997f9dfcc4c9f98574e83f2dc7	Bacteria	Actinomycetota	Actinobacteria	Micrococcales	Micrococcaceae	Pseudarthrobacter	NA	0,724799287146152	0	0	0	0	6	0	0	0	0	0	0	0	0	0	0	0	0	0	0	0	0	0	0	0	0	0	0	0	0	0	0	0	0	0	0	0	0	0	0	0
308	50ffb876addf41545aecd3e8a7da2c3a	Bacteria	Actinomycetota	Actinobacteria	Micrococcales	Micrococcaceae	Pseudarthrobacter	NA	0,725068905872505	0	0	0	0	0	0	0	0	0	0	0	0	0	0	0	0	0	0	0	0	0	0	0	0	0	0	0	0	0	0	0	0	0	0	0	0	0	0	0	0
309	0fac3947bbcc08ebc7c10beb2ae0aa26	Bacteria	Actinomycetota	Actinobacteria	Micrococcales	Micrococcaceae	Pseudarthrobacter	NA	0,743462508401576	0	0	0	0	4	0	0	0	0	0	0	0	0	0	0	0	0	0	0	0	0	0	0	0	0	0	0	0	0	0	0	0	0	0	0	0	0	0	0	0
310	09ced8c1f16f5275271321c7a9067d6a	Bacteria	Actinomycetota	Actinobacteria	Micrococcales	Micrococcaceae	Pseudarthrobacter	NA	0,745048939030395	0	0	0	0	0	7	0	0	0	0	0	0	0	0	0	0	0	0	0	0	0	0	0	0	0	0	0	0	0	0	0	0	0	0	0	0	0	0	0	0
311	a01f6e32eb69fd3373467ee4df4c10fa	Bacteria	Actinomycetota	Actinobacteria	Micrococcales	Micrococcaceae	Pseudarthrobacter	NA	0,747127416523301	0	0	0	0	0	7	0	0	0	0	0	0	0	0	0	0	0	0	0	0	0	0	0	0	0	0	0	0	0	0	0	0	0	0	0	0	0	0	0	0
312	bce4129773ec55aae04baae722b16d02	Bacteria	Actinomycetota	Actinobacteria	Micrococcales	Micrococcaceae	Pseudarthrobacter	NA	0,747566148072918	0	0	0	0	0	0	0	0	0	0	0	0	0	0	0	0	0	0	0	0	0	0	0	0	0	0	0	0	0	0	0	0	0	0	0	0	0	0	0	0
313	5411a11656f1b9dfc18fb18bfe63e7b2	Bacteria	Actinomycetota	Actinobacteria	Micrococcales	Micrococcaceae	Pseudarthrobacter	NA	0,77899146781006	0	0	0	0	0	0	0	0	0	0	0	0	0	0	0	0	0	0	0	0	0	0	0	0	0	0	0	0	0	0	0	0	0	0	0	0	0	0	0	0
314	8f571f213ebaef194a5f3fe36310c2be	Bacteria	Actinomycetota	Actinobacteria	Micrococcales	Micrococcaceae	Pseudoglutamicibacter	Pseudoglutamicibacter_albus	0,804613050021095	0	0	0	0	0	0	0	0	0	0	0	0	0	0	0	0	0	0	0	0	0	0	0	0	0	0	0	0	0	0	0	0	2	0	0	0	0	0	0	0
315	9975ddbd870e13862c0f42f758283646	Bacteria	Actinomycetota	Actinobacteria	Micrococcales	Micrococcaceae	Pseudoglutamicibacter	Pseudoglutamicibacter_cumminsii	0,869567497704359	0	0	0	0	0	0	0	0	0	0	0	0	0	0	0	0	0	0	0	0	0	0	0	0	0	0	0	0	0	0	0	7	0	0	0	0	0	0	0	0
316	a4c517b46bba4d75eb49cd52233a09a3	Bacteria	Actinomycetota	Actinobacteria	Micrococcales	Micrococcaceae	Pseudoglutamicibacter	NA	0,899470054395216	0	0	0	0	0	0	0	0	0	0	0	0	0	0	0	0	0	0	0	0	0	0	0	0	0	0	0	0	0	0	23	0	0	0	0	0	0	0	0	0
317	0dea7be1e56d386113c1ba0044285af7	Bacteria	Actinomycetota	Actinobacteria	Micrococcales	Micrococcaceae	Rothia	Rothia_mucilaginosa	0,910971735674061	0	0	0	0	0	0	0	0	0	0	0	0	0	0	0	0	0	0	0	0	0	0	0	0	0	0	0	0	0	0	0	0	0	0	0	0	0	0	0	0
318	8a8076ae506794c54dbd8c8046f5bbcf	Bacteria	Actinomycetota	Actinobacteria	Micrococcales	Micrococcaceae	Rothia	Rothia_sp.	0,906696044280159	0	0	0	0	0	0	0	0	0	0	0	0	0	0	0	0	0	0	0	0	0	0	0	0	0	0	0	0	0	0	0	0	0	0	0	0	0	0	0	0
319	e078eebf6b6e2d6b3bb9222cfc128d35	Bacteria	Actinomycetota	Actinobacteria	Micrococcales	Micrococcaceae	Rothia	NA	0,999933397677541	0	0	0	0	0	0	0	0	0	0	0	0	0	0	0	0	0	0	0	0	0	0	0	0	0	0	0	0	0	0	0	0	0	0	0	0	0	0	0	0
320	173b8383238dc87920b640dfd06347b3	Bacteria	Actinomycetota	Actinobacteria	Micrococcales	Micrococcaceae	Rothia	NA	0,999999939311821	0	0	0	0	0	0	0	0	0	0	0	0	0	0	0	0	0	0	0	0	0	0	0	0	0	0	0	0	0	0	0	0	0	0	0	0	0	0	0	0
321	bf51277fc250d0027512309725ff074f	Bacteria	Actinomycetota	Actinobacteria	Micrococcales	Micrococcaceae	Rothia	NA	0,999999943815823	0	0	0	0	0	21	0	0	0	0	0	0	0	0	0	0	0	0	0	0	0	0	0	0	0	0	0	0	0	0	0	0	0	0	0	0	0	0	0	0
322	adaee256a34ff7012e77d1a26d82b874	Bacteria	Actinomycetota	Actinobacteria	Micrococcales	Micrococcaceae	Rothia	NA	0,999999986511879	0	0	0	0	0	0	0	0	0	0	0	0	0	0	0	0	0	0	0	0	0	0	0	0	0	0	0	0	0	0	0	0	0	0	0	0	0	0	0	0
323	e1ee0a34cdeed1b35c0d76410a513439	Bacteria	Actinomycetota	Actinobacteria	Micrococcales	Micrococcaceae	Rothia	NA	0,999999993622802	0	0	0	0	0	0	0	0	0	0	0	0	0	0	0	0	0	0	0	0	0	0	0	0	0	0	0	0	0	0	0	0	0	0	0	0	0	0	0	0
324	876eecfa1fa04a0bc5e67e39e6ae2992	Bacteria	Actinomycetota	Actinobacteria	Micrococcales	Micrococcaceae	Specibacter	Arthrobacter_sp.	0,763668092426487	0	0	0	0	0	0	0	0	0	0	0	0	0	0	0	0	0	0	5	0	0	0	0	0	0	0	0	0	6	0	0	0	0	0	0	0	0	0	0	0
325	ddd74a8d5e88da9b722902d97d6a4909	Bacteria	Actinomycetota	Actinobacteria	Micrococcales	Micrococcaceae	NA	NA	0,763524359014844	0	0	0	0	0	0	0	0	0	0	0	3	0	0	0	0	0	0	0	0	0	0	0	0	0	0	0	0	0	0	0	0	0	0	0	0	0	0	0	0
326	546890d0d4873d5cbf503098b177ba42	Bacteria	Actinomycetota	Actinobacteria	Micrococcales	Micrococcaceae	NA	NA	0,866663770655779	0	0	0	0	0	0	0	0	0	0	0	0	0	0	0	0	0	0	0	0	0	0	0	0	0	0	0	0	0	0	0	0	0	0	0	0	0	0	0	0
327	ace792e839e42678437880767ba9c348	Bacteria	Actinomycetota	Actinobacteria	Micrococcales	Micrococcaceae	NA	NA	0,904911796469635	0	0	0	0	0	0	0	0	0	0	0	0	0	0	0	0	0	0	0	0	0	0	0	0	0	0	0	0	0	0	0	0	0	0	0	0	0	0	0	0
328	cedc12123b781e170e0871595b7b9f4b	Bacteria	Actinomycetota	Actinobacteria	Micrococcales	Micrococcaceae	NA	NA	0,960931753651339	0	0	0	0	0	0	0	0	0	0	0	0	0	0	0	0	0	0	0	0	0	0	0	0	0	0	0	0	0	0	0	0	0	0	0	0	0	0	0	0
329	c3e053df893284b948e6cbd3570fd201	Bacteria	Actinomycetota	Actinobacteria	Micrococcales	Micrococcaceae	NA	NA	0,978961963947415	0	0	0	0	0	0	0	0	0	0	0	0	0	0	0	0	0	0	0	0	0	0	0	0	0	0	0	0	0	0	0	0	0	0	0	0	0	0	0	0
330	3efedae312f7945f0622248985985060	Bacteria	Actinomycetota	Actinobacteria	Micrococcales	Micrococcaceae	NA	NA	0,984793788083554	0	0	0	0	0	4	0	0	0	0	0	0	0	0	0	0	0	0	0	0	0	0	0	0	0	0	0	0	0	0	0	0	0	0	0	0	0	0	0	0
331	8ce0a76dac88d6c09f7e577b4b1fc21e	Bacteria	Actinomycetota	Actinobacteria	Micrococcales	Micrococcaceae	NA	NA	0,989592090489385	0	0	0	0	0	0	0	0	0	0	0	0	0	0	0	0	0	0	0	0	0	0	0	0	0	0	0	0	0	0	0	0	0	0	0	0	0	0	0	2
332	5c840963ae67b35a36033b4435847d0e	Bacteria	Actinomycetota	Actinobacteria	Micrococcales	Micrococcaceae	NA	NA	0,990447225581785	0	0	0	0	0	0	0	0	0	0	0	0	0	0	0	0	0	0	0	0	0	0	0	0	0	0	0	0	0	0	0	8	0	0	0	0	0	0	0	0
333	80130a27a7775027a8b9f537d6820b3f	Bacteria	Actinomycetota	Actinobacteria	Micrococcales	Micrococcaceae	NA	NA	0,992426575051147	0	0	0	0	0	0	0	0	0	0	0	0	0	0	0	0	0	0	0	0	0	0	0	0	0	0	0	0	0	0	0	0	0	0	0	0	0	0	0	0
334	4cca2be022d0c01b4288cdc4984f0f7d	Bacteria	Actinomycetota	Actinobacteria	Micrococcales	Micrococcaceae	NA	NA	0,992507932772429	0	0	0	0	0	0	0	0	0	0	0	0	0	0	0	0	0	0	0	0	0	0	0	0	0	0	0	0	0	0	0	0	0	0	0	0	0	0	0	2
335	25b3d8c5ed128e749962a3cd00001cb8	Bacteria	Actinomycetota	Actinobacteria	Micrococcales	Micrococcaceae	NA	NA	0,994276588172768	0	0	0	0	0	0	0	0	0	0	0	0	0	0	0	0	0	0	0	0	0	0	0	0	0	0	0	0	0	0	0	0	0	0	0	0	0	2	0	0
336	dde45d10899577b00d0efcdd6d4d4d8b	Bacteria	Actinomycetota	Actinobacteria	Micrococcales	Micrococcaceae	NA	NA	0,996612631898323	0	0	0	0	0	9	0	0	0	0	0	0	0	0	0	0	0	0	0	0	0	0	0	0	0	0	0	0	0	0	0	0	0	0	0	0	0	0	0	0
337	b476d54e030ae3e50289e320e6bbc261	Bacteria	Actinomycetota	Actinobacteria	Micrococcales	Micrococcaceae	NA	NA	0,996757469502913	0	0	0	0	0	0	0	0	0	0	0	0	0	0	0	0	0	0	0	0	0	0	0	0	0	0	0	0	0	0	6	0	0	0	0	0	0	0	0	0
338	a06ac3aa24f4c911a258021eaef9213d	Bacteria	Actinomycetota	Actinobacteria	Micrococcales	Micrococcaceae	NA	NA	0,996779707205466	0	0	0	0	0	0	0	0	0	0	0	0	2	0	0	0	0	0	0	0	0	0	0	0	0	0	0	0	0	0	0	0	0	0	0	0	0	0	0	0
339	8770ee636fffe2d08383f1aa36ab3c2c	Bacteria	Actinomycetota	Actinobacteria	Micrococcales	Micrococcaceae	NA	NA	0,998691322704035	0	0	0	0	0	6	0	0	0	0	0	0	0	0	0	0	0	0	0	0	0	0	0	0	0	0	0	0	0	0	0	0	0	0	0	0	0	0	0	0
340	1e18f53ee7a167300648cf8f4872c22c	Bacteria	Actinomycetota	Actinobacteria	Micrococcales	Micrococcaceae	NA	NA	0,998721944081183	0	0	0	0	0	0	3	0	0	0	0	0	0	0	0	0	0	0	0	0	0	0	0	0	0	0	0	0	0	0	0	0	0	0	0	0	0	0	0	0
341	5954d680fdc5faad425653ab7baa5c14	Bacteria	Actinomycetota	Actinobacteria	Micrococcales	Micrococcaceae	NA	NA	0,998831141505819	0	0	0	0	0	0	0	0	0	0	0	0	0	0	0	0	0	0	0	0	0	0	0	0	0	0	0	0	0	0	0	0	0	2	0	0	0	0	0	0
342	e5ea5c34f7471a8b59b5dfe635d7cd87	Bacteria	Actinomycetota	Actinobacteria	Micrococcales	Micrococcaceae	NA	NA	0,998964735000245	0	0	0	0	0	0	0	0	0	0	0	0	0	0	0	0	0	0	0	0	0	0	0	0	0	0	0	0	0	0	0	0	0	0	0	0	0	0	0	0
343	f952329cf57366f5a627b4aef681d66b	Bacteria	Actinomycetota	Actinobacteria	Micrococcales	Micrococcaceae	NA	NA	0,999037746326913	0	0	0	6	0	0	0	0	0	0	0	0	0	0	0	0	0	0	0	0	0	0	0	0	0	0	0	0	0	0	0	0	0	0	0	0	0	0	0	0
344	8afe50d5794adee3e6c97455f5433a70	Bacteria	Actinomycetota	Actinobacteria	Micrococcales	Micrococcaceae	NA	NA	0,999179017778246	0	0	0	0	0	0	0	0	0	0	0	0	0	0	0	0	0	0	0	0	0	0	0	0	0	0	0	0	0	0	0	0	0	0	0	0	0	0	0	0
345	e153dc623d5ffba866881769200a4ec7	Bacteria	Actinomycetota	Actinobacteria	Micrococcales	Micrococcaceae	NA	NA	0,99923354005636	0	0	0	0	0	0	0	0	0	0	0	0	0	0	0	0	0	0	0	0	0	36	0	0	0	0	0	0	0	0	0	0	0	0	0	0	0	0	0	0
346	c47edbc88c295eeabdd6cd0a93bdc777	Bacteria	Actinomycetota	Actinobacteria	Micrococcales	Micrococcaceae	NA	NA	0,999365499982159	0	0	0	0	0	0	0	0	0	0	0	0	0	0	0	0	0	0	0	0	0	0	0	0	0	0	0	0	0	0	0	0	0	0	2	0	0	0	0	0
347	2d56b68f3dd89c9863dba546e389345a	Bacteria	Actinomycetota	Actinobacteria	Micrococcales	Micrococcaceae	NA	NA	0,999366566037796	0	0	0	0	0	0	0	0	0	0	0	0	0	0	0	0	0	0	0	0	0	0	0	0	0	0	0	0	0	0	0	0	0	0	0	5	0	0	0	0
348	ae451659358e5848de536e389e4678fe	Bacteria	Actinomycetota	Actinobacteria	Micrococcales	Micrococcaceae	NA	NA	0,99954802345337	0	0	0	0	0	0	0	0	0	0	0	0	0	0	0	0	0	0	0	0	0	0	0	0	0	0	0	0	0	2	0	0	0	0	0	0	0	0	0	0
349	2f8af23354a904f1377e5046c43b8a06	Bacteria	Actinomycetota	Actinobacteria	Micrococcales	Micrococcaceae	NA	NA	0,999649297509608	0	0	0	0	0	0	0	0	0	0	0	0	0	0	0	0	0	0	0	0	0	0	0	0	0	0	0	0	0	0	0	0	0	0	0	0	0	0	0	0
350	b03b31f2c7bb91116740eaa2470e78ad	Bacteria	Actinomycetota	Actinobacteria	Micrococcales	Micrococcaceae	NA	NA	0,999834474477627	0	0	0	0	0	0	0	0	0	0	0	0	0	0	0	0	0	0	0	0	0	0	0	0	0	0	0	0	3	0	0	0	0	0	0	0	0	0	0	0
351	0359cf8e22a090231acafd1680aff75b	Bacteria	Actinomycetota	Actinobacteria	Micrococcales	Micrococcaceae	NA	NA	0,999860460861928	0	0	0	0	0	0	0	0	0	0	0	8	0	0	0	0	0	0	0	0	0	0	0	0	0	0	0	0	0	0	0	0	0	0	0	0	0	0	0	0
352	7db9355b5ff4a5b984a3d03ab9e40219	Bacteria	Actinomycetota	Actinobacteria	Micrococcales	Micrococcaceae	NA	NA	0,999873092519296	0	0	0	0	0	11	0	0	0	0	0	0	0	0	0	0	0	0	0	0	0	0	0	0	0	0	0	0	0	0	0	0	0	0	0	0	0	0	0	0
353	cedd756720863e1fa0e879a6ce0a7753	Bacteria	Actinomycetota	Actinobacteria	Micrococcales	Micrococcaceae	NA	NA	0,999897929424724	0	0	0	0	0	0	0	0	0	0	0	0	0	0	0	0	0	0	2	0	0	0	0	0	0	0	0	0	0	0	0	0	0	0	0	0	0	0	0	0
354	46f9ecc47b15bf2ace65940f7cb7c871	Bacteria	Actinomycetota	Actinobacteria	Micrococcales	Micrococcaceae	NA	NA	0,999904343199708	0	0	0	0	0	0	0	0	0	0	0	0	0	0	0	0	0	0	0	0	0	0	0	0	0	0	0	0	0	0	0	0	0	0	2	0	0	0	0	0
355	daea3188ea397e96ec02f991f9e332c6	Bacteria	Actinomycetota	Actinobacteria	Micrococcales	Micrococcaceae	NA	NA	0,999929398723165	0	0	0	0	0	0	0	0	0	0	0	0	0	0	0	0	0	0	0	0	0	0	0	0	0	0	0	0	0	0	0	0	0	0	0	0	0	0	0	0
356	bd81d9a2e88fa3a484971d594d6854fe	Bacteria	Actinomycetota	Actinobacteria	Micrococcales	Micrococcaceae	NA	NA	0,99995632644468	0	0	0	0	0	0	0	0	0	0	0	0	0	0	0	0	0	0	0	0	0	0	0	0	0	0	0	0	0	0	0	0	0	0	0	0	0	0	0	0
357	79bfc3bfff3539cba845c7586989c513	Bacteria	Actinomycetota	Actinobacteria	Micrococcales	Micrococcaceae	NA	NA	0,999963731849852	0	0	0	0	0	0	0	0	0	0	0	0	0	0	0	0	0	0	0	0	0	0	0	0	0	0	0	0	0	0	0	3	0	0	0	0	0	0	0	0
358	80d8ebadfa7243a172c1943ae29f7bd7	Bacteria	Actinomycetota	Actinobacteria	Micrococcales	Micrococcaceae	NA	NA	0,999976412851664	0	0	0	0	0	12	0	0	0	0	0	0	0	0	0	0	0	0	0	0	0	0	0	0	0	0	0	0	0	0	0	0	0	0	0	0	0	0	0	0
359	5bff1fef9f2c21f477b61021ab739752	Bacteria	Actinomycetota	Actinobacteria	Micrococcales	Micrococcaceae	NA	NA	0,999980535492383	0	0	0	0	0	0	0	0	4	0	0	0	0	0	0	0	0	0	0	0	0	0	0	0	0	0	0	0	0	0	0	0	0	0	0	0	0	0	0	0
360	af878ab0eba9383ea69f54646d57e018	Bacteria	Actinomycetota	Actinobacteria	Micrococcales	Micrococcaceae	NA	NA	0,999981676403008	0	0	0	2	0	0	0	0	0	0	0	0	0	0	0	0	0	0	0	0	0	0	0	0	0	0	0	0	0	0	0	0	0	0	0	0	0	0	0	0
361	390eaacf37edfb7291f6ae27d1b80aa9	Bacteria	Actinomycetota	Actinobacteria	Micrococcales	Micrococcaceae	NA	NA	0,99999653415297	0	0	0	0	0	0	0	0	0	0	0	0	0	0	0	0	0	0	0	0	0	0	0	0	0	0	0	0	0	0	0	0	0	0	0	0	0	0	0	0
362	d4f72bab1bb583817b184c783c7827a4	Bacteria	Actinomycetota	Actinobacteria	Micrococcales	Micrococcaceae	NA	NA	0,99999706139741	0	0	0	0	0	0	0	0	0	0	0	0	0	0	0	0	0	0	0	0	0	0	0	0	0	0	0	0	0	0	0	0	0	0	0	0	0	0	0	0
363	ab13b60d8a9dc1874ebefb0920e4759f	Bacteria	Actinomycetota	Actinobacteria	Micrococcales	Micrococcaceae	NA	NA	0,999998702280146	0	0	0	0	0	0	0	0	0	0	0	0	0	0	0	0	0	0	0	0	0	0	0	0	0	0	0	0	0	0	0	0	0	0	0	0	0	0	0	0
364	4bc6a53d438a868c4132faabbe3e1751	Bacteria	Actinomycetota	Actinobacteria	Micrococcales	Micrococcaceae	NA	NA	0,999999001336999	0	0	0	0	0	0	0	0	0	0	0	0	0	0	0	0	0	0	31	0	0	0	0	0	0	0	0	0	0	0	0	0	0	0	0	0	0	0	0	0
365	75516d05d9a60cddc1825588f0f247d6	Bacteria	Actinomycetota	Actinobacteria	Micrococcales	Micrococcaceae	NA	NA	0,999999376791591	0	0	0	0	0	0	0	0	0	0	0	0	0	0	0	0	0	0	0	0	0	0	0	0	0	0	0	0	0	0	0	0	0	0	0	8	0	0	0	0
366	d1316b26e5350da36e6456499ecdfe18	Bacteria	Actinomycetota	Actinobacteria	Micrococcales	Micrococcaceae	NA	NA	0,99999983834787	416	572	196	784	939	1781	381	169	328	1795	771	2999	596	590	245	0	11	86	3823	633	1400	314	11	413	1447	449	463	776	3913	1434	551	947	263	1621	1197	8190	598	179	0	200
367	684836b729ddffeae1b78c426d8ddc3d	Bacteria	Actinomycetota	Actinobacteria	Micrococcales	Micrococcales_Incertae_Sedis	Populibacterium	Jonesia_sp.	0,767945631224378	0	0	0	0	0	0	0	0	0	0	0	0	0	0	0	0	0	0	0	0	0	0	0	0	0	0	0	0	0	0	0	0	0	0	0	0	0	0	0	0
368	fe83feb30d2225ee60bad795cf59a823	Bacteria	Actinomycetota	Actinobacteria	Micrococcales	Micrococcales_Incertae_Sedis	Populibacterium	Jonesia_sp.	0,767947436063862	0	0	0	0	0	0	0	0	0	0	0	0	0	0	0	0	0	0	0	0	0	0	0	0	0	0	0	0	0	0	0	0	0	0	0	0	0	0	0	0
369	0cb98b8e61a4a2a2674f37e3dbb291ec	Bacteria	Actinomycetota	Actinobacteria	Micrococcales	Micrococcales_Incertae_Sedis	Populibacterium	Jonesia_sp.	0,768015650990027	0	0	0	0	0	0	0	0	0	0	0	0	0	3	0	0	0	0	0	0	0	0	0	0	0	0	0	0	0	0	0	0	0	0	0	0	0	0	0	0
370	beccaddd2b555fae205226a7a4529e93	Bacteria	Actinomycetota	Actinobacteria	Micrococcales	Micrococcales_Incertae_Sedis	Populibacterium	Jonesia_sp.	0,768368843924225	0	0	0	0	0	0	0	0	0	11	5	13	0	0	0	0	0	0	7	0	0	0	0	3	9	0	0	0	0	0	14	17	0	6	10	7	0	0	0	0
371	5bff8f66634050555dd3760307a73333	Bacteria	Actinomycetota	Actinobacteria	Micrococcales	Micrococcales_Incertae_Sedis	Populibacterium	Jonesia_sp.	0,768614905543935	0	0	0	0	0	0	0	0	0	0	0	0	0	0	0	0	0	0	0	0	0	0	0	0	0	0	0	0	0	0	0	0	0	0	0	0	0	0	0	0
372	4665b56a07ae2f7afb56c454fd3ec848	Bacteria	Actinomycetota	Actinobacteria	Micrococcales	Promicromonosporaceae	Cellulosimicrobium	NA	0,982440893257792	0	0	0	0	0	9	0	0	0	0	0	0	0	0	0	0	0	0	0	0	0	0	0	0	0	0	0	0	0	0	0	0	0	0	0	0	0	0	0	0
373	60f6e283a4a6937040351b8278e45d67	Bacteria	Actinomycetota	Actinobacteria	Micrococcales	Promicromonosporaceae	Cellulosimicrobium	NA	0,991288346043193	0	0	0	0	3	0	0	0	0	0	0	0	0	0	0	0	0	0	0	0	0	0	0	0	0	0	0	0	0	0	0	0	0	0	0	0	0	0	0	0
374	ba2c4a61c96219ce0880164d0e93e7b3	Bacteria	Actinomycetota	Actinobacteria	Micrococcales	Promicromonosporaceae	Cellulosimicrobium	NA	0,991427222321084	0	0	0	7	0	0	0	0	0	19	10	19	0	0	0	0	0	0	0	0	9	7	0	0	36	0	0	0	13	5	0	0	9	21	13	31	0	0	0	0
375	42f8f297ed4d1733df8e4d267a4baaab	Bacteria	Actinomycetota	Actinobacteria	Micrococcales	Promicromonosporaceae	Isoptericola	NA	0,965917573533011	0	0	0	0	0	0	0	0	0	0	0	0	0	0	0	0	0	0	0	0	0	0	0	0	0	0	0	0	0	0	0	0	0	0	0	0	0	0	0	0
376	839893a3cbe32cd8f4f9a1cbe2ca0fb8	Bacteria	Actinomycetota	Actinobacteria	Micrococcales	Promicromonosporaceae	Promicromonospora	NA	0,998645226478666	0	0	0	0	0	0	0	0	0	0	0	0	0	0	0	0	0	0	0	0	0	0	0	0	0	0	0	0	0	0	0	0	0	0	0	0	0	0	0	0
377	e2f954ab21f9bb4ad74bb40aa960da0b	Bacteria	Actinomycetota	Actinobacteria	Micrococcales	Sanguibacteraceae	Flavimobilis	uncultured_bacterium	0,788076233779916	0	0	0	0	0	16	0	0	0	0	0	0	0	0	0	0	0	0	0	0	0	0	0	0	0	0	0	0	0	0	0	0	0	0	0	0	0	0	0	0
378	53b9ffdc115a3c85f5c1c6ce72ec77de	Bacteria	Actinomycetota	Actinobacteria	Micrococcales	Sanguibacteraceae	Flavimobilis	uncultured_bacterium	0,821642322794046	0	0	0	0	0	0	0	0	0	0	0	25	0	0	0	0	0	0	0	0	0	0	0	0	0	0	0	0	0	0	43	22	0	0	0	0	0	0	0	0
379	aab2c30742d5c9fbfc6edd39a91132e4	Bacteria	Actinomycetota	Actinobacteria	Micrococcales	Sanguibacteraceae	Flavimobilis	uncultured_bacterium	0,937375356277257	0	0	0	0	0	0	0	0	0	0	0	0	0	0	0	0	0	0	0	0	0	0	0	0	0	0	0	0	0	0	0	0	0	0	0	0	0	0	0	0
380	67a8e784191ffed6d4596caea17bb2b2	Bacteria	Actinomycetota	Actinobacteria	Micrococcales	NA	NA	NA	0,822228409640153	0	0	0	0	6	0	0	0	0	0	0	0	0	0	0	0	0	0	0	0	0	0	0	0	0	0	0	0	0	0	0	0	0	0	0	0	0	0	0	0
381	e858763a1c4b3f9de27d0189b8dabf1b	Bacteria	Actinomycetota	Actinobacteria	Micrococcales	NA	NA	NA	0,921428092234539	0	0	0	0	0	0	0	0	0	0	0	0	0	0	0	0	0	0	2	0	0	0	0	0	0	0	0	0	0	0	0	0	0	0	0	0	0	0	0	0
382	5bd5c0e150247b853a5b7f3ca97f924b	Bacteria	Actinomycetota	Actinobacteria	Micrococcales	NA	NA	NA	0,932226972035246	0	0	0	0	0	0	0	0	0	0	0	0	0	0	0	0	0	0	0	0	0	0	0	0	0	0	0	0	0	2	0	0	0	0	0	0	0	0	0	0
383	57828b8260d3c303e83d1688135bf432	Bacteria	Actinomycetota	Actinobacteria	Micrococcales	NA	NA	NA	0,966745296788784	0	0	0	0	0	0	0	0	2	0	0	0	0	0	0	0	0	0	0	0	0	0	0	0	0	0	0	0	0	0	0	0	0	0	0	0	0	0	0	0
384	b37da235245c920c747ba613efdfa450	Bacteria	Actinomycetota	Actinobacteria	Micrococcales	NA	NA	NA	0,992792680314487	0	0	0	0	0	0	0	0	0	0	0	0	0	0	0	0	0	0	0	0	0	0	0	0	0	0	0	0	0	0	0	0	0	0	0	0	0	0	0	0
385	37631ada460ada46a00f8c64c52a6371	Bacteria	Actinomycetota	Actinobacteria	Micrococcales	NA	NA	NA	0,995914916027689	0	0	0	0	0	0	0	0	0	0	0	0	0	0	0	0	0	0	0	0	0	0	0	0	0	0	0	0	0	0	0	0	0	0	0	0	0	0	0	0
386	526e380b6243e887a3a90c75d31c9d3c	Bacteria	Actinomycetota	Actinobacteria	Micrococcales	NA	NA	NA	0,9961024583437	0	0	0	0	0	17	0	0	0	17	0	22	0	0	0	0	0	0	0	0	0	0	0	0	9	0	3	0	0	0	0	0	0	10	11	28	0	0	0	0
387	34ee2d2ff3d332d531df8553b35e16cc	Bacteria	Actinomycetota	Actinobacteria	Micrococcales	NA	NA	NA	0,998974587706516	0	0	0	0	0	0	0	0	0	0	0	0	0	0	0	0	0	0	0	0	0	0	0	0	0	0	0	0	0	0	0	0	0	0	0	0	0	0	0	0
388	7d80fa3b91df86006dc49b4f8af5a618	Bacteria	Actinomycetota	Actinobacteria	Micrococcales	NA	NA	NA	0,998988976050071	0	0	0	0	0	13	0	0	0	0	0	0	0	0	0	0	0	0	0	0	0	0	0	0	0	0	0	0	0	0	0	0	0	0	0	0	0	0	0	0
389	8a77901146d60ed5d7bbc3273fce614b	Bacteria	Actinomycetota	Actinobacteria	Micrococcales	NA	NA	NA	0,999401847780967	0	0	0	0	0	0	0	0	0	0	2	0	0	0	0	0	0	0	0	0	0	0	0	0	0	0	0	0	0	0	0	0	0	0	0	0	0	0	0	0
390	b39bc1faf81dfb966ebbb55ea1f28859	Bacteria	Actinomycetota	Actinobacteria	Micrococcales	NA	NA	NA	0,999655553893608	0	0	0	0	0	8	0	0	0	0	0	0	0	0	0	0	0	0	0	0	0	0	0	0	0	0	0	0	0	0	0	0	0	0	0	0	0	0	0	0
391	948ecb76b11c14cafab152fba571e44a	Bacteria	Actinomycetota	Actinobacteria	Micrococcales	NA	NA	NA	0,999671300280747	0	0	0	0	0	0	0	0	0	0	0	0	0	0	0	0	0	0	0	0	0	0	0	0	0	0	0	0	0	0	0	3	0	0	0	0	0	0	0	0
392	173c56a3f6dc421013622032a32b0210	Bacteria	Actinomycetota	Actinobacteria	Micrococcales	NA	NA	NA	0,999903729794254	0	0	0	0	0	11	0	0	0	0	0	0	0	0	0	0	0	0	0	0	0	0	0	0	0	0	0	0	0	0	0	0	0	0	0	0	0	0	0	0
393	6e61c6af496695c99a93bdc73a380b36	Bacteria	Actinomycetota	Actinobacteria	Micrococcales	NA	NA	NA	0,999943069276036	0	0	0	0	0	4	0	0	0	0	0	0	0	0	0	0	0	0	0	0	0	0	0	0	0	0	0	0	0	0	0	0	0	0	0	0	0	0	0	0
394	37dcb4df1edab0d0a254103b24b8aa61	Bacteria	Actinomycetota	Actinobacteria	Micrococcales	NA	NA	NA	0,999957814324791	3	0	0	0	0	0	0	0	0	0	0	0	0	0	0	0	0	0	0	0	0	0	0	0	0	0	0	0	0	0	0	0	0	0	0	0	0	0	0	0
395	81346c4b7a11bb02a1ef20a878ea7490	Bacteria	Actinomycetota	Actinobacteria	Micrococcales	NA	NA	NA	0,999973789043281	0	0	0	0	0	0	0	0	0	0	0	0	0	0	0	0	0	0	0	0	0	0	0	0	0	0	0	0	4	0	0	0	0	0	0	0	0	0	0	0
396	41bc3b578d714f6950889cbf072d12ea	Bacteria	Actinomycetota	Actinobacteria	Micrococcales	NA	NA	NA	0,999985526259206	0	0	0	0	0	0	0	0	0	0	0	0	0	0	0	0	0	0	0	0	0	0	0	0	0	0	0	0	0	0	0	7	0	0	0	0	0	0	0	0
397	a9578323311c96e0c0322d3179aec312	Bacteria	Actinomycetota	Actinobacteria	Micrococcales	NA	NA	NA	0,999999985519013	0	0	0	0	0	0	0	0	0	0	0	0	0	0	0	0	0	0	0	0	0	0	0	0	0	0	0	0	9	0	0	0	0	0	0	0	0	0	0	0
398	b5071f6f82a5dd903828e83a9f9a7a52	Bacteria	Actinomycetota	Actinobacteria	Micromonosporales	Micromonosporaceae	Actinoplanes	NA	0,994569306684431	0	0	0	0	0	0	0	0	0	0	0	0	0	0	0	0	0	0	0	0	0	0	0	0	0	0	0	0	0	0	0	0	0	0	0	0	0	0	0	0
399	320e0ef55cf7c1fd67e3d85f2103c2d9	Bacteria	Actinomycetota	Actinobacteria	Micromonosporales	Micromonosporaceae	Luedemannella	uncultured_bacterium	0,845885241268841	0	0	0	0	0	0	0	0	0	0	0	0	0	0	0	0	0	0	0	0	0	0	0	0	0	0	0	0	0	0	0	0	0	0	0	0	0	0	0	0
400	40d3da369f67e4e0553f20564c3d88ac	Bacteria	Actinomycetota	Actinobacteria	Micromonosporales	Micromonosporaceae	Micromonospora	uncultured_actinobacterium	0,816702906953211	0	0	0	0	0	0	0	0	0	0	0	0	0	0	0	0	0	0	0	0	0	0	0	0	0	0	0	0	0	0	0	0	0	0	0	0	0	0	0	0
401	7e6667b2a336b8e8d78cad406cae483b	Bacteria	Actinomycetota	Actinobacteria	Micromonosporales	Micromonosporaceae	Micromonospora	uncultured_actinobacterium	0,829425062346173	0	0	0	0	0	0	0	0	0	0	0	0	0	0	0	0	0	0	0	0	0	0	0	0	0	0	0	0	0	0	0	0	0	0	0	0	0	0	0	0
402	d0330f2b345167b7b0f484b4041c9037	Bacteria	Actinomycetota	Actinobacteria	Micromonosporales	Micromonosporaceae	Salinispora	uncultured_bacterium	0,992309998508258	0	0	0	0	0	0	0	0	0	0	0	0	0	0	0	0	0	0	0	0	0	0	0	0	0	0	0	0	0	0	0	0	0	0	0	0	0	0	0	0
403	9fe1230bd7eaf972d3ccb9dc0927aee9	Bacteria	Actinomycetota	Actinobacteria	Micromonosporales	Micromonosporaceae	NA	NA	0,999996640873788	0	0	0	0	0	0	0	0	0	0	0	0	0	0	0	0	0	0	0	0	0	0	0	0	0	0	0	0	0	0	0	0	0	0	0	0	0	0	0	0
404	7476ee3418adc8b26a386be2f9001fbd	Bacteria	Actinomycetota	Actinobacteria	Micromonosporales	Micromonosporaceae	NA	NA	0,999999283337542	0	0	0	0	0	0	0	0	0	0	0	0	0	0	0	0	0	0	0	0	0	0	0	0	0	0	0	0	0	0	0	0	0	0	0	0	0	0	0	0
405	d5ea524e7e96155f26b5a11733b4ae28	Bacteria	Actinomycetota	Actinobacteria	Mycobacteriales	Corynebacteriaceae	Corynebacterium	Corynebacterium_aurimucosum	0,969145270786227	0	0	0	0	0	0	0	0	0	0	0	0	0	0	0	0	0	0	0	0	0	0	0	0	0	0	0	0	0	0	22	15	0	0	0	0	0	0	0	0
406	efa290b6f119ac1b23473c52712dc234	Bacteria	Actinomycetota	Actinobacteria	Mycobacteriales	Corynebacteriaceae	Corynebacterium	Corynebacterium_casei	0,754823435590849	0	0	0	0	0	0	0	0	0	0	0	0	0	0	0	0	0	0	0	0	0	0	0	0	0	0	0	0	0	0	0	0	0	0	0	0	0	0	0	0
407	0cc48fc2d80710c1a929c6a08894d050	Bacteria	Actinomycetota	Actinobacteria	Mycobacteriales	Corynebacteriaceae	Corynebacterium	Corynebacterium_glutamicum	0,924273466299733	0	8	0	0	22	6	11	0	0	0	19	5	0	0	0	0	0	0	0	0	12	0	0	0	0	0	0	0	0	0	1	2	12	0	0	0	9	0	0	0
408	c27630b1a5611831ceec03d5531e3013	Bacteria	Actinomycetota	Actinobacteria	Mycobacteriales	Corynebacteriaceae	Corynebacterium	Corynebacterium_glutamicum	0,950265232185607	0	0	0	0	0	0	0	0	0	0	0	4	0	0	0	0	0	0	0	0	0	0	0	0	0	0	0	0	0	0	0	0	0	0	0	0	0	0	0	0
409	8ff74644e431b9b7b990596f64de5734	Bacteria	Actinomycetota	Actinobacteria	Mycobacteriales	Corynebacteriaceae	Corynebacterium	Corynebacterium_glutamicum	0,984600025689885	0	0	0	30	0	0	0	0	0	48	0	39	0	0	0	0	0	0	32	0	0	6	0	0	35	7	16	0	17	0	30	44	0	44	50	47	0	0	0	0
410	297338fa898c7d77b7bd4ad86b6645ec	Bacteria	Actinomycetota	Actinobacteria	Mycobacteriales	Corynebacteriaceae	Corynebacterium	Corynebacterium_glutamicum	0,990448979593601	0	0	0	0	0	0	0	0	0	0	0	22	0	0	0	0	0	0	0	7	0	0	0	10	0	0	0	0	0	0	0	0	0	0	0	0	0	0	0	0
411	165c1dc1640e79c461e80ada0fc8ae5e	Bacteria	Actinomycetota	Actinobacteria	Mycobacteriales	Corynebacteriaceae	Corynebacterium	Corynebacterium_humireducens	0,919107741196182	0	0	0	0	0	0	0	0	0	0	0	0	0	0	0	0	0	0	0	0	0	0	0	0	0	0	0	0	0	0	0	0	0	0	0	0	0	0	0	0
412	df59a343b8823fc63baa2f047559cc0b	Bacteria	Actinomycetota	Actinobacteria	Mycobacteriales	Corynebacteriaceae	Corynebacterium	Corynebacterium_jeikeium	0,937171615378234	0	0	0	0	0	0	0	0	0	0	0	0	0	0	0	0	0	0	0	0	0	0	0	0	0	0	0	0	0	0	0	0	0	0	0	0	0	0	0	0
413	00338339d3fb29ded10cb281aef74e8b	Bacteria	Actinomycetota	Actinobacteria	Mycobacteriales	Corynebacteriaceae	Corynebacterium	Corynebacterium_kroppenstedtii	0,981731665416068	0	0	0	0	0	0	0	0	0	0	0	0	0	0	0	0	0	0	0	0	0	0	0	0	0	0	0	0	0	0	0	0	0	0	0	0	0	0	0	0
414	18731d80f49ed91b1eb1c865c2ce41ca	Bacteria	Actinomycetota	Actinobacteria	Mycobacteriales	Corynebacteriaceae	Corynebacterium	Corynebacterium_kroppenstedtii	0,998607803499286	0	0	0	0	0	0	0	0	0	0	0	0	0	0	0	0	0	0	0	0	0	0	0	0	0	0	0	0	0	0	11	0	0	0	0	0	0	0	0	0
415	fdb401a34cb3a9afe89c3755e18f18fc	Bacteria	Actinomycetota	Actinobacteria	Mycobacteriales	Corynebacteriaceae	Corynebacterium	Corynebacterium_lipophiloflavum	0,817848020714081	0	16	0	0	12	0	0	0	0	9	6	0	0	0	0	0	0	0	0	0	0	0	0	0	9	0	0	0	0	0	0	0	0	0	0	0	0	0	0	0
416	aa33a462c12a10244a5b2bc57670d9eb	Bacteria	Actinomycetota	Actinobacteria	Mycobacteriales	Corynebacteriaceae	Corynebacterium	Corynebacterium_lipophiloflavum	0,929996739340359	0	0	0	0	0	22	0	0	0	0	0	0	0	0	0	0	0	0	0	0	0	0	0	0	0	0	0	0	0	0	0	0	0	0	0	0	0	0	0	0
417	3f4362854ea5306cf5a226b26161a134	Bacteria	Actinomycetota	Actinobacteria	Mycobacteriales	Corynebacteriaceae	Corynebacterium	Corynebacterium_maris	0,999997998269791	0	0	0	0	0	0	0	0	0	0	0	0	0	0	0	0	0	0	0	0	0	0	0	0	0	0	0	0	0	0	0	0	0	0	0	0	0	0	0	0
418	c1499bcb0aec3603e21bfad44de36c87	Bacteria	Actinomycetota	Actinobacteria	Mycobacteriales	Corynebacteriaceae	Corynebacterium	Corynebacterium_massiliense	0,999545964824024	0	0	0	0	0	0	0	0	0	0	0	0	0	0	0	0	0	0	0	0	0	0	0	0	0	0	0	0	0	0	0	0	0	0	0	0	0	0	0	0
419	843e7a1382d2300fd69768e2029cdd5e	Bacteria	Actinomycetota	Actinobacteria	Mycobacteriales	Corynebacteriaceae	Corynebacterium	Corynebacterium_propinquum	0,747231327212334	4	6	0	0	0	9	0	0	0	0	5	3	0	0	0	0	0	0	0	0	0	0	0	0	0	0	0	0	0	0	0	28	3	0	0	0	0	0	0	0
420	cb5d59ce315c13cd741c020c9567fe71	Bacteria	Actinomycetota	Actinobacteria	Mycobacteriales	Corynebacteriaceae	Corynebacterium	Corynebacterium_propinquum	0,881086960105989	0	0	0	0	0	0	0	0	0	0	0	0	0	0	0	0	0	0	0	0	0	0	0	0	0	0	0	0	0	0	0	0	0	0	0	0	0	0	0	0
421	11f641e4e8b4f8a80c9fe3fb593402e1	Bacteria	Actinomycetota	Actinobacteria	Mycobacteriales	Corynebacteriaceae	Corynebacterium	Corynebacterium_stationis	0,903291492723971	0	0	0	0	0	0	0	0	0	0	0	0	0	0	0	0	0	0	0	0	0	0	0	0	0	0	0	0	0	0	0	0	0	0	0	0	0	0	0	0
422	9ee572f974fbeb768ee59e9d8b0ace1d	Bacteria	Actinomycetota	Actinobacteria	Mycobacteriales	Corynebacteriaceae	Corynebacterium	Corynebacterium_stationis	0,903388336933788	0	0	0	0	0	0	38	0	0	0	0	0	0	0	0	0	0	0	0	0	0	0	0	0	0	0	0	0	0	0	0	80	0	0	0	0	0	0	0	0
423	8ad892182824f9dfa76b7fc2764deee4	Bacteria	Actinomycetota	Actinobacteria	Mycobacteriales	Corynebacteriaceae	Corynebacterium	Corynebacterium_stationis	0,93562584043828	0	0	0	0	19	27	0	0	0	0	42	0	7	0	0	0	0	0	0	0	15	0	0	0	0	0	0	0	0	0	44	35	0	0	0	0	0	10	0	0
424	f1ef02d7c3e23fd42c09f73a5f1a75fb	Bacteria	Actinomycetota	Actinobacteria	Mycobacteriales	Corynebacteriaceae	Corynebacterium	Corynebacterium_stationis	0,962134627504468	7	8	0	0	0	26	0	0	0	0	0	41	0	0	0	0	0	0	0	0	0	0	0	0	0	0	0	0	0	0	103	0	20	0	0	0	0	0	0	0
425	d4e740bc5c2587cbbb188e8e30026611	Bacteria	Actinomycetota	Actinobacteria	Mycobacteriales	Corynebacteriaceae	Corynebacterium	Corynebacterium_tuberculostearicum	0,715786156850412	0	0	0	0	15	41	0	0	0	0	12	0	0	0	0	0	0	0	0	0	0	0	0	0	19	0	0	0	0	0	0	33	0	0	0	0	0	0	0	0
426	5134ea2272c656f23f38f593adef4a92	Bacteria	Actinomycetota	Actinobacteria	Mycobacteriales	Corynebacteriaceae	Corynebacterium	NA	0,999352488483034	0	0	0	0	0	0	0	0	0	0	0	0	0	0	0	0	0	0	0	0	0	0	0	0	0	0	0	0	0	0	0	0	0	0	0	0	0	0	0	0
427	68d2e90f330954201ed3d8bc25ff86f3	Bacteria	Actinomycetota	Actinobacteria	Mycobacteriales	Corynebacteriaceae	Corynebacterium	NA	0,999834961729079	0	0	0	0	0	0	0	0	2	0	0	0	0	0	0	0	0	0	0	0	0	0	0	0	0	0	0	0	0	0	0	0	0	0	0	0	0	0	0	0
428	eb1e47a1df63cfb36b47f87250853e73	Bacteria	Actinomycetota	Actinobacteria	Mycobacteriales	Corynebacteriaceae	Corynebacterium	NA	0,999839539145303	0	0	0	0	0	0	0	0	0	0	0	0	0	0	0	0	0	0	0	0	0	0	0	0	0	0	0	0	0	0	0	0	0	0	0	0	0	0	0	0
429	098143eab53b1f60519578d13dc1eb1e	Bacteria	Actinomycetota	Actinobacteria	Mycobacteriales	Corynebacteriaceae	Corynebacterium	NA	0,99993482692942	0	0	0	0	0	0	0	0	0	0	0	0	0	0	0	0	0	0	0	0	0	0	0	0	0	0	0	0	0	0	0	0	0	0	0	0	0	0	0	0
430	8c72d3052362441b3a1a8f3091cc97a6	Bacteria	Actinomycetota	Actinobacteria	Mycobacteriales	Corynebacteriaceae	Corynebacterium	NA	0,999946654428245	0	0	0	0	0	0	0	0	0	0	0	0	0	0	0	0	0	0	0	0	0	0	0	0	0	0	0	0	0	0	0	0	0	0	0	0	0	0	0	0
431	04f7022b901d32ae961ec72df02f2f21	Bacteria	Actinomycetota	Actinobacteria	Mycobacteriales	Corynebacteriaceae	Corynebacterium	NA	0,999950087211295	0	0	0	0	0	0	0	0	0	0	0	0	0	0	0	0	0	0	0	0	0	0	0	0	0	0	0	0	0	0	0	0	0	0	0	0	0	0	0	0
432	84b0de58be5c91cf88a8bc5beb0a84c5	Bacteria	Actinomycetota	Actinobacteria	Mycobacteriales	Corynebacteriaceae	Corynebacterium	NA	0,999955456780429	0	0	0	0	0	0	0	0	0	0	0	0	0	0	0	0	0	0	0	0	0	0	0	0	0	0	0	0	0	0	0	0	0	0	0	0	0	0	0	0
433	078fde76337ae1236549e2196b93863b	Bacteria	Actinomycetota	Actinobacteria	Mycobacteriales	Corynebacteriaceae	Corynebacterium	NA	0,999959700914729	0	0	0	0	0	0	0	0	0	0	0	0	0	0	0	0	0	0	0	0	0	0	0	0	0	0	0	0	0	0	0	0	0	0	0	0	0	0	0	0
434	592b74f74233079900fee23b87f6e7d6	Bacteria	Actinomycetota	Actinobacteria	Mycobacteriales	Corynebacteriaceae	Corynebacterium	NA	0,999966992788477	0	0	0	0	0	0	0	0	0	0	0	0	0	0	0	0	0	0	0	0	0	0	0	0	0	0	0	0	0	0	0	0	0	0	0	0	0	0	0	0
435	73db2e301225c64cc93517ba169ca4da	Bacteria	Actinomycetota	Actinobacteria	Mycobacteriales	Corynebacteriaceae	Corynebacterium	NA	0,999994328564601	0	0	0	0	0	0	0	0	0	0	0	0	0	0	0	0	0	0	0	0	0	0	0	0	0	0	0	0	0	0	0	0	0	0	0	0	0	0	0	0
436	f6ea60d7e337e68f1fac55265260ecfd	Bacteria	Actinomycetota	Actinobacteria	Mycobacteriales	Corynebacteriaceae	Corynebacterium	NA	0,999996565090631	0	0	0	0	0	0	0	0	5	0	0	0	0	0	0	0	0	0	0	0	0	0	0	0	0	0	0	0	0	0	0	0	0	0	0	0	0	0	0	0
437	9b05277352ad01c28e6af58502e60d14	Bacteria	Actinomycetota	Actinobacteria	Mycobacteriales	Corynebacteriaceae	Corynebacterium	NA	0,999997333614415	0	0	0	0	0	0	0	0	0	0	0	0	0	0	0	0	0	0	0	0	0	0	0	0	0	0	0	0	0	0	0	0	0	0	0	0	0	0	0	0
438	b3c836db25cbe3f509fa42309f83bc82	Bacteria	Actinomycetota	Actinobacteria	Mycobacteriales	Corynebacteriaceae	Corynebacterium	NA	0,99999926418592	0	0	0	0	0	0	0	0	0	0	0	0	0	0	0	0	0	0	0	0	0	0	0	0	0	0	0	0	0	0	0	0	0	0	0	0	0	0	0	0
439	1f3038f1dec5c9de594e6a682e14b1ee	Bacteria	Actinomycetota	Actinobacteria	Mycobacteriales	Corynebacteriaceae	Corynebacterium	NA	0,999999536400543	0	0	0	0	0	0	0	0	0	0	0	0	0	0	0	0	0	0	0	0	0	0	0	0	0	0	0	0	0	0	0	0	0	0	0	0	0	0	0	0
440	f29ae8ec167cea4522f9731b0071f5ff	Bacteria	Actinomycetota	Actinobacteria	Mycobacteriales	Corynebacteriaceae	Corynebacterium	NA	0,999999874459491	0	0	0	0	0	0	0	0	0	0	0	0	0	0	0	0	0	0	0	0	0	0	0	0	0	0	0	0	0	0	0	0	0	0	0	0	0	0	0	0
441	13af3ecab371388fd6f293620e8c3859	Bacteria	Actinomycetota	Actinobacteria	Mycobacteriales	Corynebacteriaceae	Corynebacterium	NA	0,99999993439377	0	0	0	0	0	5	0	0	0	0	0	0	0	0	0	0	0	0	0	0	0	0	0	0	0	0	0	0	0	0	0	0	0	0	0	0	0	0	0	0
442	d4da083b511c879ae8005b939433c8e7	Bacteria	Actinomycetota	Actinobacteria	Mycobacteriales	Corynebacteriaceae	Corynebacterium	NA	0,999999964131713	0	0	0	0	0	0	0	0	0	0	0	0	0	0	0	0	0	0	0	0	0	0	0	0	0	0	0	0	0	0	0	0	0	0	0	0	0	0	0	0
443	2ee0a94c2509db81395d353a1cf3c5ec	Bacteria	Actinomycetota	Actinobacteria	Mycobacteriales	Corynebacteriaceae	Corynebacterium	NA	0,999999969543779	0	0	0	0	0	0	0	0	0	0	0	0	0	0	0	0	0	0	0	0	0	0	0	0	0	0	0	0	0	0	0	0	0	0	0	0	0	0	0	0
444	f03ad4383bb98e41fc2ae6a34256b0b4	Bacteria	Actinomycetota	Actinobacteria	Mycobacteriales	Corynebacteriaceae	Corynebacterium	NA	0,999999987200665	0	0	0	0	0	0	0	0	0	0	0	0	0	0	0	0	0	0	0	0	0	0	0	0	0	0	0	0	0	0	0	0	0	0	0	0	0	0	0	0
445	dd505b57ffb779cc36f8b31e86706259	Bacteria	Actinomycetota	Actinobacteria	Mycobacteriales	Corynebacteriaceae	Corynebacterium	NA	0,999999987626935	0	0	0	0	0	0	0	0	0	0	0	0	0	0	0	0	0	0	0	0	0	0	0	0	0	0	0	0	0	0	0	0	0	0	0	0	0	0	0	0
446	fb3f6a95e8b26a497f99003fb1246310	Bacteria	Actinomycetota	Actinobacteria	Mycobacteriales	Corynebacteriaceae	Corynebacterium	NA	0,999999993213185	0	0	0	0	0	0	0	0	0	0	0	0	0	0	0	0	0	0	0	0	0	0	0	0	0	0	0	0	0	0	0	0	0	0	0	0	0	0	0	0
447	39819bb32c32f0ae6221053e62ecfef8	Bacteria	Actinomycetota	Actinobacteria	Mycobacteriales	Corynebacteriaceae	Corynebacterium	NA	0,99999999698158	0	0	0	0	0	0	0	0	0	0	0	0	0	0	0	0	0	0	0	0	0	0	0	0	0	0	0	0	0	0	0	0	0	0	0	0	0	0	0	0
448	b40ab2a6292c346f80cb6a1cde1db757	Bacteria	Actinomycetota	Actinobacteria	Mycobacteriales	Corynebacteriaceae	Corynebacterium	NA	0,99999999742194	0	0	0	0	0	0	0	0	0	0	0	0	0	0	0	0	0	0	0	0	0	0	0	0	0	0	0	0	0	0	0	0	0	0	0	0	0	0	0	0
449	a591a1096a14d0a01871f16397922725	Bacteria	Actinomycetota	Actinobacteria	Mycobacteriales	Corynebacteriaceae	Corynebacterium	NA	0,999999997548302	0	0	0	0	0	0	0	0	0	0	0	0	0	0	0	0	0	0	0	0	0	0	0	0	0	0	0	0	0	0	14	13	0	0	0	0	0	0	0	0
450	cff6a34449ef27724c8aee6219ed346c	Bacteria	Actinomycetota	Actinobacteria	Mycobacteriales	Corynebacteriaceae	Corynebacterium	NA	0,999999997719727	0	0	0	0	0	0	0	0	0	0	0	0	0	0	0	0	0	0	0	0	0	0	0	0	0	0	0	0	0	0	0	0	0	0	0	0	0	0	0	0
451	50a8904c57fd732d9bcfb85307967767	Bacteria	Actinomycetota	Actinobacteria	Mycobacteriales	Corynebacteriaceae	Corynebacterium	NA	0,999999998993596	0	0	0	0	0	0	0	0	0	0	0	0	0	0	0	0	0	0	0	0	0	0	0	0	0	0	0	0	0	0	0	0	0	0	0	0	0	0	0	0
452	c1b7f821f5866599077a9751b477bdc2	Bacteria	Actinomycetota	Actinobacteria	Mycobacteriales	Corynebacteriaceae	Corynebacterium	NA	0,999999999202318	0	0	0	0	0	0	0	0	0	0	0	0	0	0	0	0	0	0	0	0	0	0	0	0	0	0	0	0	0	0	11	23	0	0	0	0	0	0	0	0
453	fc8d9d13ad64aa9927718c9c21f3f400	Bacteria	Actinomycetota	Actinobacteria	Mycobacteriales	Corynebacteriaceae	Corynebacterium	NA	0,999999999444655	0	0	0	0	17	0	0	0	15	0	0	17	0	0	0	0	0	0	0	0	0	0	0	0	0	0	0	0	0	0	0	35	0	0	0	0	0	0	0	0
454	20cac722e4c79ef8e001ba1a17ef9533	Bacteria	Actinomycetota	Actinobacteria	Mycobacteriales	Corynebacteriaceae	Corynebacterium	NA	0,999999999570296	0	14	0	14	0	81	0	0	0	6	0	0	0	0	0	0	0	0	0	0	0	0	0	0	21	0	0	0	0	0	0	0	0	0	0	0	0	0	0	0
455	1ecd77882435f2e82bb300c5e5f6e960	Bacteria	Actinomycetota	Actinobacteria	Mycobacteriales	Corynebacteriaceae	Corynebacterium	NA	0,999999999644293	0	0	0	0	0	0	0	0	0	0	0	0	0	0	0	0	0	0	0	0	0	0	0	0	0	0	0	0	0	0	0	0	0	0	0	0	0	0	0	0
456	6a5ebbec57931ff290dce7a5ae1ca0f9	Bacteria	Actinomycetota	Actinobacteria	Mycobacteriales	Corynebacteriaceae	Corynebacterium	NA	0,999999999963975	0	0	0	11	0	0	0	0	0	0	0	0	0	0	0	0	0	0	0	0	0	0	0	7	0	0	0	0	9	0	0	0	0	22	11	0	0	0	0	0
457	bd0281c032a01887bcd1f78b921fd8d7	Bacteria	Actinomycetota	Actinobacteria	Mycobacteriales	Corynebacteriaceae	Corynebacterium	NA	0,999999999970181	0	0	0	0	0	0	0	0	0	0	0	0	0	0	0	0	0	0	0	0	0	0	0	0	0	0	0	0	0	0	0	0	0	0	0	0	0	0	0	0
458	c3d4cde1fefab50869535171600db4ac	Bacteria	Actinomycetota	Actinobacteria	Mycobacteriales	Corynebacteriaceae	Corynebacterium	NA	0,999999999975608	0	0	0	0	0	0	0	0	0	0	0	0	0	0	0	0	0	0	0	0	0	0	0	0	0	0	0	0	0	0	0	0	0	0	0	0	0	0	0	0
459	48ca852d6fb7cd259c13838915e3c0a9	Bacteria	Actinomycetota	Actinobacteria	Mycobacteriales	Corynebacteriaceae	Corynebacterium	NA	0,999999999976679	0	0	0	0	0	0	0	0	0	0	0	0	0	0	0	0	0	0	0	0	0	0	0	0	0	0	0	0	0	0	0	0	0	0	0	0	0	0	0	0
460	fa870c9abbe8db607503b52a92d18d49	Bacteria	Actinomycetota	Actinobacteria	Mycobacteriales	Corynebacteriaceae	Corynebacterium	NA	0,999999999981804	0	0	0	0	0	0	0	0	0	17	0	2	0	0	0	0	0	0	23	0	0	0	0	0	0	0	0	0	0	0	2	0	0	0	0	23	0	0	0	0
461	1ab1c7799d051f9ac3eab21caa664160	Bacteria	Actinomycetota	Actinobacteria	Mycobacteriales	Corynebacteriaceae	Lawsonella	uncultured_bacterium	0,855301535248652	0	0	5	0	0	22	13	0	0	14	0	10	0	0	0	0	0	0	0	0	0	0	0	0	0	0	9	0	0	0	0	35	18	0	0	0	0	0	0	0
462	86d8479ccdd6736738afa30df8e081e6	Bacteria	Actinomycetota	Actinobacteria	Mycobacteriales	Corynebacteriaceae	Lawsonella	uncultured_bacterium	0,866812291300799	4	0	0	0	0	0	0	0	0	0	0	0	0	0	0	0	0	0	0	0	0	0	0	0	0	0	0	0	0	0	0	0	0	0	0	0	0	0	0	0
463	67061bf2887ea44ff051895481bc7d5c	Bacteria	Actinomycetota	Actinobacteria	Mycobacteriales	Corynebacteriaceae	Lawsonella	uncultured_bacterium	0,910364000654759	0	9	0	12	31	25	0	0	8	0	8	0	0	0	0	0	0	0	13	0	0	0	0	0	32	0	0	0	0	0	0	73	0	0	0	0	8	12	0	0
464	1b22c9be63537514b50973c212fd41bc	Bacteria	Actinomycetota	Actinobacteria	Mycobacteriales	Corynebacteriaceae	Lawsonella	NA	0,999999710984752	0	0	0	0	6	0	0	0	0	0	0	0	0	0	0	0	0	0	0	0	0	0	0	0	0	0	0	0	0	0	0	0	0	0	0	0	0	0	0	0
465	030a46e3a207cb5281618641ca4b52d1	Bacteria	Actinomycetota	Actinobacteria	Mycobacteriales	Dietziaceae	Dietzia	NA	0,999992768890084	0	9	0	0	0	0	0	0	0	0	0	0	0	0	0	0	0	0	0	0	0	0	0	0	0	0	0	0	0	0	0	0	0	0	0	0	0	0	0	0
466	29a5e33ccf45109d27d51a5e3dcee431	Bacteria	Actinomycetota	Actinobacteria	Mycobacteriales	Dietziaceae	Dietzia	NA	0,999994461841421	0	0	0	0	0	0	0	0	0	0	0	0	0	0	0	0	0	0	0	0	0	0	0	0	0	0	0	0	0	0	0	0	0	0	0	0	0	0	0	0
467	842c4b034c49f128fd20b9206b8cc072	Bacteria	Actinomycetota	Actinobacteria	Mycobacteriales	Dietziaceae	Dietzia	NA	0,999995646470964	0	0	0	0	27	10	0	0	0	46	10	56	7	0	0	0	0	4	16	2	14	0	0	0	0	0	8	0	15	6	21	38	4	29	29	41	0	0	0	0
468	cee2d545b6dfd146bfce5fcf7ddb72e8	Bacteria	Actinomycetota	Actinobacteria	Mycobacteriales	Dietziaceae	Dietzia	NA	0,999998301042303	0	0	0	0	0	0	5	0	0	0	0	0	0	0	0	0	0	0	0	0	0	0	0	0	0	0	0	0	0	0	0	0	0	0	0	0	0	0	0	0
469	b698623d8803ffbbad80a99eb8aebb2a	Bacteria	Actinomycetota	Actinobacteria	Mycobacteriales	Dietziaceae	Dietzia	NA	0,999998463116135	0	0	0	0	0	0	0	3	0	0	0	0	0	0	0	0	0	0	0	0	0	0	0	0	0	0	0	0	0	0	0	0	0	0	0	0	0	0	0	0
470	a5c96bb91895ef36bd93587aaceca10a	Bacteria	Actinomycetota	Actinobacteria	Mycobacteriales	Dietziaceae	Dietzia	NA	0,999999051014296	0	0	0	6	0	0	0	0	0	0	0	0	0	0	0	0	0	0	0	0	0	0	0	0	0	0	0	0	0	0	0	0	0	0	0	0	0	0	0	0
471	f74e649e59df0451068808d46ee4b96e	Bacteria	Actinomycetota	Actinobacteria	Mycobacteriales	Dietziaceae	Dietzia	NA	0,999999483040365	0	0	0	0	0	0	0	0	0	0	0	0	0	0	0	0	0	0	0	0	0	0	0	0	0	0	0	0	0	0	0	0	0	0	0	0	0	0	0	0
472	a3cd9945503f27d31e9c4cb6443fe071	Bacteria	Actinomycetota	Actinobacteria	Mycobacteriales	Mycobacteriaceae	Mycobacterium	Mycobacterium_abscessus	0,770257745044955	0	0	0	0	0	0	0	0	0	0	0	0	0	0	0	0	0	0	0	0	0	0	0	0	0	0	0	0	0	0	0	0	0	0	0	0	0	0	0	0
473	eec9c2d5bcaa97c89e978d8d2349efe1	Bacteria	Actinomycetota	Actinobacteria	Mycobacteriales	Nocardiaceae	Gordonia	NA	0,999829531886108	0	0	0	0	0	0	0	0	0	0	0	0	0	0	0	0	0	0	0	0	0	0	0	0	0	0	0	0	0	0	0	6	0	0	0	0	0	0	0	0
474	38c5460456990800d7ab5cdbbbb20441	Bacteria	Actinomycetota	Actinobacteria	Mycobacteriales	Nocardiaceae	Nocardia	NA	0,784116387749941	0	0	0	0	0	0	0	0	0	0	0	0	0	0	0	0	0	0	0	0	0	0	0	0	0	0	0	0	0	0	0	9	0	0	0	0	0	0	0	0
475	f543144a510b805da030e4140cf65c9a	Bacteria	Actinomycetota	Actinobacteria	Mycobacteriales	Nocardiaceae	Nocardia	NA	0,967237808116932	0	0	0	0	0	0	0	0	0	0	0	0	0	0	0	0	0	0	0	0	0	0	0	0	0	0	0	0	0	0	0	0	0	0	0	0	0	0	0	0
476	e4462e1f20f2b984d4de1d7dad978162	Bacteria	Actinomycetota	Actinobacteria	Mycobacteriales	Nocardiaceae	Nocardia	NA	0,996552880374484	0	0	0	0	0	0	0	0	0	0	0	0	0	0	0	0	0	0	0	0	0	0	0	0	0	0	0	0	0	0	0	0	0	0	0	0	0	0	0	0
477	3f7423fd74a241aa7b040165cefaaa67	Bacteria	Actinomycetota	Actinobacteria	Mycobacteriales	Nocardiaceae	Nocardia	NA	0,99953733968537	0	0	0	0	0	0	0	0	2	0	0	0	0	0	0	0	0	0	0	0	0	0	0	0	0	0	0	0	0	0	0	0	0	0	0	0	0	0	0	0
478	663bc8f019bdda4ec5488e9f68e67a10	Bacteria	Actinomycetota	Actinobacteria	Mycobacteriales	Nocardiaceae	Nocardia	NA	0,999999658406216	0	0	0	0	0	0	0	0	3	0	0	0	0	0	0	0	0	0	0	0	0	0	0	0	0	0	0	0	0	0	0	0	0	0	0	0	0	0	0	0
479	4950e5717a74d3c7f019909660042ee4	Bacteria	Actinomycetota	Actinobacteria	Mycobacteriales	Nocardiaceae	Nocardia	NA	0,999999704651587	0	0	0	0	0	0	0	0	0	0	0	0	0	0	0	0	0	0	0	0	0	0	0	2	0	0	0	0	0	0	0	0	0	0	0	0	0	0	0	0
480	f50bb3231a2bb2a8f452695c36869fcc	Bacteria	Actinomycetota	Actinobacteria	Mycobacteriales	Nocardiaceae	Nocardia	NA	0,99999997498233	0	0	0	0	0	0	0	0	0	0	0	0	0	0	0	0	0	0	0	0	0	0	0	0	0	0	0	0	0	0	0	0	0	0	0	0	0	0	0	0
481	e87a00bdd3c80a9d4b619754d0c654e1	Bacteria	Actinomycetota	Actinobacteria	Mycobacteriales	Nocardiaceae	Nocardia	NA	0,9999999990201	0	0	0	0	0	0	0	0	0	0	0	0	0	0	0	0	0	0	0	0	0	0	0	0	0	0	0	0	0	0	0	0	0	0	0	0	0	0	0	0
482	97498d0e65424796e67335a1eb70e815	Bacteria	Actinomycetota	Actinobacteria	Mycobacteriales	Nocardiaceae	Nocardia	NA	0,999999999566552	0	0	0	0	0	0	0	0	0	0	0	0	0	0	0	0	0	0	0	0	0	0	0	0	0	0	0	0	0	0	0	12	0	0	0	0	0	0	0	0
483	ad7cac15c175fa84d7109a06d06879a7	Bacteria	Actinomycetota	Actinobacteria	Mycobacteriales	Nocardiaceae	Nocardia	NA	0,999999999983952	0	0	0	0	0	0	0	0	0	0	0	0	0	0	0	0	0	0	0	0	0	0	0	0	0	0	0	0	0	0	0	0	0	0	0	0	0	0	0	0
484	5d58db863e1c25dfc6991a071f800128	Bacteria	Actinomycetota	Actinobacteria	Mycobacteriales	Nocardiaceae	Nocardia	NA	0,999999999993675	0	0	0	0	0	0	9	0	0	0	0	0	0	0	0	0	0	0	0	0	0	0	0	0	0	0	0	0	0	0	0	0	0	0	0	0	0	0	0	0
485	ee456d542f5866ebb22a3fdbd45f48ba	Bacteria	Actinomycetota	Actinobacteria	Mycobacteriales	Nocardiaceae	Nocardia	NA	0,999999999995906	8	16	0	26	50	63	0	10	12	63	40	97	15	10	5	0	0	0	114	22	49	3	0	10	49	16	11	24	165	55	24	43	3	46	46	278	18	5	0	0
486	3d4a97f8b72b37ab4cbe0e8a3e3ef184	Bacteria	Actinomycetota	Actinobacteria	Mycobacteriales	Nocardiaceae	Rhodococcus	NA	0,999743291979748	0	0	0	0	0	0	0	0	0	0	0	0	0	0	0	0	0	0	0	0	0	0	0	0	0	0	0	0	0	0	0	0	0	0	0	0	0	0	0	0
487	201dcd4b503696a2ed0c935c219b3ce1	Bacteria	Actinomycetota	Actinobacteria	Mycobacteriales	Nocardiaceae	Rhodococcus	NA	0,999971876040135	0	0	0	0	0	0	0	0	0	0	0	0	0	0	0	0	0	0	0	0	0	0	0	0	0	0	0	0	0	0	0	0	0	0	0	0	0	0	0	0
488	4a7f867d55034fd3b2b4b28e0b1dda36	Bacteria	Actinomycetota	Actinobacteria	Mycobacteriales	Nocardiaceae	Rhodococcus	NA	0,999999518925521	0	0	0	0	0	0	0	0	0	0	0	0	0	0	0	0	0	0	0	0	0	0	0	0	0	0	0	11	0	0	0	0	0	0	0	0	0	0	0	0
489	9c8fe4f590ed08b997a8ca49bb3bb647	Bacteria	Actinomycetota	Actinobacteria	Mycobacteriales	Nocardiaceae	Rhodococcus	NA	0,999999965027601	0	0	0	0	0	0	0	0	0	0	0	0	0	0	0	0	0	0	0	0	0	0	0	0	0	0	0	0	0	0	0	0	0	0	0	0	0	0	0	0
490	dba1db29b27aff2a893af8b81294c1e0	Bacteria	Actinomycetota	Actinobacteria	Mycobacteriales	Nocardiaceae	Williamsia	NA	0,999978359183708	0	0	0	0	0	0	0	0	0	0	0	0	0	0	0	0	0	0	0	0	0	0	0	0	0	0	0	0	0	0	0	0	0	0	0	0	0	0	0	0
491	6d776390019aaefb0f4b946c0403f771	Bacteria	Actinomycetota	Actinobacteria	Propionibacteriales	Nocardioidaceae	Aeromicrobium	Aeromicrobium_camelliae	0,849464605088691	0	0	0	0	0	0	0	0	0	0	0	0	0	0	0	0	0	0	0	0	0	0	0	0	0	0	0	0	0	0	0	0	0	0	0	0	0	0	0	0
492	e76ae3295e551fd8c9f046a3e393f15f	Bacteria	Actinomycetota	Actinobacteria	Propionibacteriales	Nocardioidaceae	Aeromicrobium	Aeromicrobium_camelliae	0,96322628464613	0	0	0	0	0	0	0	0	0	0	0	2	0	0	0	0	0	0	0	0	0	0	0	0	0	0	0	0	0	0	0	0	0	0	0	0	0	0	0	0
493	5fbafe2adb2370f947cbce2c027d7715	Bacteria	Actinomycetota	Actinobacteria	Propionibacteriales	Nocardioidaceae	Aeromicrobium	Aeromicrobium_camelliae	0,982686359179026	0	0	0	0	0	0	0	0	0	0	0	0	0	0	0	0	0	0	0	0	0	0	0	0	0	0	0	0	0	0	0	0	0	0	0	0	0	0	0	0
494	dd4e9695c474d56943a6b74ce6932fe5	Bacteria	Actinomycetota	Actinobacteria	Propionibacteriales	Nocardioidaceae	Aeromicrobium	NA	0,798668137567011	0	0	0	0	0	0	0	0	0	0	0	0	0	0	0	0	0	0	0	0	0	0	0	0	0	0	0	0	0	0	0	0	0	0	0	0	0	0	0	0
495	58de0fedf9392a8ba9413013e01c531d	Bacteria	Actinomycetota	Actinobacteria	Propionibacteriales	Nocardioidaceae	Marmoricola	NA	0,977597113630312	0	0	0	5	0	0	0	0	0	0	0	0	0	0	0	0	0	0	0	0	0	0	0	0	0	0	0	0	0	0	0	0	0	0	0	0	0	0	0	0
496	1d6303201a1f0b4cb9ebd684d5eec121	Bacteria	Actinomycetota	Actinobacteria	Propionibacteriales	Nocardioidaceae	Nocardioides	Nocardioides_albus	0,784811633205833	0	0	0	0	0	0	0	0	0	0	0	0	0	0	0	0	0	0	0	0	0	0	0	0	0	0	0	0	0	0	0	0	0	0	0	0	0	0	0	0
497	8cefe628c459b099df1d377e890e7f78	Bacteria	Actinomycetota	Actinobacteria	Propionibacteriales	Nocardioidaceae	Nocardioides	NA	0,996484011628663	0	0	0	0	0	0	0	0	2	0	0	0	0	0	0	0	0	0	0	0	0	0	0	0	0	0	0	0	0	0	0	0	0	0	0	0	0	0	0	0
498	0659509f2fce7d02acf09b4197196803	Bacteria	Actinomycetota	Actinobacteria	Propionibacteriales	Nocardioidaceae	Nocardioides	NA	0,998113476947457	0	0	0	0	0	0	0	0	0	0	0	0	0	0	0	0	0	0	0	0	0	0	0	0	0	0	0	0	0	0	0	0	0	0	0	0	0	0	0	0
499	f13adadaa57bd803de7f433ce698bb37	Bacteria	Actinomycetota	Actinobacteria	Propionibacteriales	Nocardioidaceae	Nocardioides	NA	0,999171906972595	0	0	0	0	0	0	0	5	0	0	0	0	0	0	0	0	0	0	0	0	0	0	0	0	5	0	0	0	0	0	0	0	0	0	3	0	0	0	0	0
500	b8073fc8718ecdde5f65642e4753bbde	Bacteria	Actinomycetota	Actinobacteria	Propionibacteriales	Nocardioidaceae	Nocardioides	NA	0,99981964798886	0	0	0	0	2	0	0	0	0	0	0	0	0	0	0	0	0	0	0	0	0	0	0	0	0	0	0	0	0	0	0	0	0	0	0	0	0	0	0	0
501	f9dd61c633ae08125c3600b5dc52dea7	Bacteria	Actinomycetota	Actinobacteria	Propionibacteriales	Nocardioidaceae	Nocardioides	NA	0,999928722110008	0	0	0	0	0	0	0	0	0	0	0	0	0	0	0	0	0	0	0	0	0	0	0	0	0	0	0	0	0	0	0	0	0	0	0	0	0	0	0	0
502	33a431442ef07efb1975e82036966b22	Bacteria	Actinomycetota	Actinobacteria	Propionibacteriales	Nocardioidaceae	Nocardioides	NA	0,999952078339734	0	0	0	0	0	0	0	0	0	0	0	0	0	0	0	0	0	0	0	0	0	0	0	0	0	0	0	0	2	0	0	0	0	0	0	0	0	0	0	0
503	5003d2dd4c625562ff6b7e5662a9a7d8	Bacteria	Actinomycetota	Actinobacteria	Propionibacteriales	Nocardioidaceae	Nocardioides	NA	0,999970193701242	0	0	0	0	2	0	0	0	0	0	0	0	0	0	0	0	0	0	0	0	0	0	0	0	0	0	0	0	0	0	0	0	0	0	0	0	0	0	0	0
504	4e621d599d0d5a77878c797271b9f781	Bacteria	Actinomycetota	Actinobacteria	Propionibacteriales	Nocardioidaceae	Nocardioides	NA	0,999978838685047	0	0	0	0	0	0	0	0	0	0	0	0	0	0	0	0	0	0	0	0	0	0	0	0	0	0	0	0	0	0	0	0	0	0	0	0	0	0	0	0
505	05fafcc76412edec77c53f7dce960fc5	Bacteria	Actinomycetota	Actinobacteria	Propionibacteriales	Propionibacteriaceae	Cutibacterium	Cutibacterium_granulosum	0,999053090190372	0	0	0	0	0	0	0	0	0	0	0	0	0	0	0	0	0	0	0	0	0	0	0	0	0	0	0	0	0	0	0	0	0	0	0	0	0	0	0	0
506	d6b8a0f8a6d91a3f2c7759b0d561cc72	Bacteria	Actinomycetota	Actinobacteria	Propionibacteriales	Propionibacteriaceae	Cutibacterium	NA	0,997751844101703	0	0	0	0	0	0	0	0	0	0	0	0	0	0	0	0	0	0	0	0	0	0	0	0	0	0	0	0	0	0	0	0	0	0	0	0	0	0	0	0
507	b8a42227950aa4357134434b520d0a93	Bacteria	Actinomycetota	Actinobacteria	Propionibacteriales	Propionibacteriaceae	Cutibacterium	NA	0,998724062083493	0	0	0	0	0	0	0	0	0	0	0	0	0	0	0	0	0	0	0	0	0	0	0	0	0	0	0	0	0	0	0	0	0	0	0	0	0	0	0	0
508	2418b8c3bd5524ba5668718100f13bd4	Bacteria	Actinomycetota	Actinobacteria	Propionibacteriales	Propionibacteriaceae	Cutibacterium	NA	0,999998325345131	0	0	0	0	0	0	4	0	0	0	0	0	0	0	0	0	0	0	0	0	0	0	0	0	0	0	0	0	0	0	0	0	4	0	0	0	0	0	0	0
509	0d98aad183748e0d97a56269b29c2574	Bacteria	Actinomycetota	Actinobacteria	Propionibacteriales	Propionibacteriaceae	Cutibacterium	NA	0,999998811035545	0	0	0	0	0	0	0	0	0	0	0	0	3	0	0	0	0	0	0	0	0	0	0	0	0	0	0	0	0	0	0	0	0	0	0	0	0	0	0	0
510	b02a8d33d018119dedb2db15db887bfd	Bacteria	Actinomycetota	Actinobacteria	Propionibacteriales	Propionibacteriaceae	Cutibacterium	NA	0,999999798861369	6	8	6	13	13	39	0	0	4	9	8	10	0	0	0	0	0	0	6	0	0	0	0	0	30	0	0	0	0	0	11	25	0	0	0	4	5	6	0	0
511	5e5cb0da5f04d95b204d6e1b13fcef1d	Bacteria	Actinomycetota	Actinobacteria	Propionibacteriales	Propionibacteriaceae	Tessaracoccus	uncultured_bacterium	0,898083127246372	0	0	0	0	0	0	0	0	0	5	4	6	0	0	0	0	0	0	4	0	4	0	0	3	0	0	0	0	0	0	0	0	0	0	6	10	0	0	0	0
512	9c2d3b84093597aeb76262c39c8613df	Bacteria	Actinomycetota	Actinobacteria	Propionibacteriales	Propionibacteriaceae	Tessaracoccus	NA	0,957158804012695	0	0	0	0	0	0	0	0	0	0	0	0	0	0	0	0	0	0	0	0	0	0	0	0	0	0	0	0	0	0	0	0	0	0	0	0	0	0	0	0
513	eb30ad5d9dd54b379b5d12dd7709381a	Bacteria	Actinomycetota	Actinobacteria	Propionibacteriales	Propionibacteriaceae	Tessaracoccus	NA	0,99999955774944	0	0	0	0	0	0	0	0	0	0	0	0	0	0	0	0	0	0	0	0	0	0	0	0	0	0	0	0	0	0	0	0	0	0	0	0	0	0	0	0
514	437021017c0908b8c8a2eddfaddb8554	Bacteria	Actinomycetota	Actinobacteria	Propionibacteriales	Propionibacteriaceae	NA	NA	0,999999708405594	0	0	0	0	0	0	0	0	0	0	0	3	0	0	0	0	0	0	0	0	0	0	0	0	0	0	0	0	0	0	0	0	0	0	0	0	0	0	0	0
515	406735ceb6b0aa542c3fcfb7a3b25f1f	Bacteria	Actinomycetota	Actinobacteria	Propionibacteriales	Propionibacteriaceae	NA	NA	0,999999849617591	0	0	0	0	0	0	0	0	0	0	5	0	0	0	0	0	0	0	0	0	0	0	0	0	0	0	0	0	0	0	0	0	0	0	0	0	0	0	0	0
516	0336adeccb853340df09760f9d37bf36	Bacteria	Actinomycetota	Actinobacteria	Pseudonocardiales	Pseudonocardiaceae	Amycolatopsis	Amycolatopsis_coloradensis	0,964767002822746	0	0	0	0	0	0	0	0	0	0	0	0	0	0	0	0	0	0	0	0	0	0	0	0	0	0	0	0	0	0	0	0	0	0	0	0	0	0	0	0
517	6b2442abb2aa010493997f0829ecfd14	Bacteria	Actinomycetota	Actinobacteria	Pseudonocardiales	Pseudonocardiaceae	Amycolatopsis	NA	0,981962029561493	0	0	0	0	0	0	0	0	0	0	0	0	0	0	0	0	0	0	0	0	0	0	0	0	0	0	0	0	0	0	0	0	0	0	0	0	0	0	0	0
518	75404eff1f0f9d395cb720ee0b71c96c	Bacteria	Actinomycetota	Actinobacteria	Pseudonocardiales	Pseudonocardiaceae	Amycolatopsis	NA	0,98953676354693	0	0	0	0	0	5	0	0	0	0	0	0	0	0	0	0	0	0	0	0	0	0	0	0	0	0	0	0	0	0	0	0	0	0	0	0	0	0	0	0
519	b9eccb9b4d00e1ff1c423c4be2bac62d	Bacteria	Actinomycetota	Actinobacteria	Pseudonocardiales	Pseudonocardiaceae	Amycolatopsis	NA	0,999794144320543	0	0	0	0	0	0	0	0	0	0	0	0	0	0	0	0	0	0	0	0	0	0	0	0	0	0	0	0	0	0	0	0	0	0	0	0	0	0	0	0
520	816066ae3136d4bc6e4e21522cd06530	Bacteria	Actinomycetota	Actinobacteria	Pseudonocardiales	Pseudonocardiaceae	Amycolatopsis	NA	0,999849665833866	0	0	0	0	0	0	0	0	0	0	0	0	0	0	0	0	0	0	0	0	0	0	0	0	0	0	0	0	0	0	0	0	0	0	0	0	0	0	0	0
521	12598f21e27e14afa67042a9f8945e4d	Bacteria	Actinomycetota	Actinobacteria	Pseudonocardiales	Pseudonocardiaceae	Amycolatopsis	NA	0,999865573788963	7	0	0	0	17	0	0	0	0	0	0	0	0	0	0	0	0	0	0	0	0	0	0	0	0	0	0	0	12	0	0	0	0	3	0	23	0	0	0	0
522	da337a5bc9d0ad451e78aa03e10f8dd4	Bacteria	Actinomycetota	Actinobacteria	Pseudonocardiales	Pseudonocardiaceae	Amycolatopsis	NA	0,999881263579295	0	2	0	0	0	0	0	0	0	0	0	0	0	0	0	0	0	0	0	0	0	0	0	0	0	0	0	0	0	0	0	0	0	0	0	0	0	0	0	0
523	11546be8a2ab01ef5da4a96d97822690	Bacteria	Actinomycetota	Actinobacteria	Pseudonocardiales	Pseudonocardiaceae	Amycolatopsis	NA	0,999910779226633	0	0	0	0	0	0	0	0	0	0	0	0	0	9	0	0	0	0	0	0	0	0	0	0	0	0	0	0	0	0	0	0	0	0	0	0	0	0	0	0
524	d4d3f496cd083f668392fd3e6d51eeae	Bacteria	Actinomycetota	Actinobacteria	Pseudonocardiales	Pseudonocardiaceae	Amycolatopsis	NA	0,999912444484548	0	0	0	0	0	0	0	0	0	0	0	0	0	0	0	0	0	0	0	0	0	0	0	0	0	0	0	0	0	0	0	0	0	0	0	0	0	0	0	0
525	783c6982eca8637a15a3aeb5d0d679c6	Bacteria	Actinomycetota	Actinobacteria	Pseudonocardiales	Pseudonocardiaceae	Amycolatopsis	NA	0,999921797004172	0	0	0	10	0	0	0	0	0	0	0	0	0	0	0	0	0	0	0	0	0	0	0	0	0	0	0	0	0	0	0	0	0	0	0	0	0	0	0	0
526	97e9bdb65aae90ad0fae7be923fa450f	Bacteria	Actinomycetota	Actinobacteria	Pseudonocardiales	Pseudonocardiaceae	Amycolatopsis	NA	0,999928017781862	0	0	0	0	0	0	0	0	0	0	0	0	0	0	0	0	0	0	0	7	0	0	0	0	0	0	0	0	0	0	0	0	0	0	0	0	0	0	0	0
527	01dee3109882998c34183e68a1137f1f	Bacteria	Actinomycetota	Actinobacteria	Pseudonocardiales	Pseudonocardiaceae	Amycolatopsis	NA	0,99993622922803	0	0	0	0	0	0	4	0	0	0	11	0	10	0	0	0	0	0	0	0	0	0	0	0	0	0	0	0	0	0	0	0	0	0	0	0	0	0	0	0
528	df6ccbf39519da4c42020cfe5bb3609a	Bacteria	Actinomycetota	Actinobacteria	Pseudonocardiales	Pseudonocardiaceae	Amycolatopsis	NA	0,999952782447897	0	0	0	0	0	0	0	0	0	15	0	33	0	0	0	0	0	0	43	0	10	0	0	0	13	8	0	12	39	11	8	0	0	16	9	66	0	0	0	0
529	72bf9a9dd35ece33b1579723e509e235	Bacteria	Actinomycetota	Actinobacteria	Pseudonocardiales	Pseudonocardiaceae	Amycolatopsis	NA	0,99995466590599	0	0	0	0	0	0	0	0	0	0	0	0	0	0	0	0	0	0	0	0	0	0	0	0	0	0	0	0	0	0	0	0	0	0	0	0	0	0	0	0
530	e86f92ee57d4217831ce14ee8817af63	Bacteria	Actinomycetota	Actinobacteria	Pseudonocardiales	Pseudonocardiaceae	Amycolatopsis	NA	0,999990274612295	0	0	0	0	0	0	0	0	0	0	0	0	0	0	0	0	0	0	0	0	0	0	0	0	0	0	0	0	0	0	0	0	0	0	0	0	6	0	0	0
531	7fbd74c7747282d6ace270690b8418cb	Bacteria	Actinomycetota	Actinobacteria	Pseudonocardiales	Pseudonocardiaceae	Pseudonocardia	uncultured_bacterium	0,703251070207248	0	0	0	0	0	0	0	0	0	0	0	0	0	0	0	0	0	0	0	0	0	0	0	0	0	0	0	0	0	0	0	0	0	0	0	0	0	0	0	0
532	589cb61e83f84a67e78ed5f29f9f7876	Bacteria	Actinomycetota	Actinobacteria	Pseudonocardiales	Pseudonocardiaceae	Pseudonocardia	NA	0,99999947315775	0	0	0	0	0	0	0	0	0	0	0	0	0	0	0	0	0	0	0	0	0	0	0	0	0	0	0	0	0	0	0	0	0	0	0	0	0	0	0	0
533	f9ba39e23cdcc21e90d17c5c4718a4df	Bacteria	Actinomycetota	Actinobacteria	Pseudonocardiales	Pseudonocardiaceae	Saccharopolyspora	NA	0,999997107142455	0	0	0	0	0	0	0	0	0	0	0	0	0	0	0	0	0	0	0	0	0	0	0	0	0	0	0	0	0	0	0	0	0	0	0	0	0	0	0	0
534	3311b65f70b06f9f786f76fcef86fb4c	Bacteria	Actinomycetota	Actinobacteria	Pseudonocardiales	Pseudonocardiaceae	Saccharothrix	NA	0,897204145027007	0	0	0	0	0	0	0	0	0	0	0	0	0	0	0	0	0	0	0	0	0	0	0	0	0	0	0	0	0	0	0	0	0	0	0	0	0	0	0	0
535	817a22110898865bc61e68b09f6d7b09	Bacteria	Actinomycetota	Actinobacteria	Pseudonocardiales	Pseudonocardiaceae	Saccharothrix	NA	0,907875341564935	0	0	0	0	0	0	0	0	0	0	0	0	0	0	0	0	0	0	0	0	0	0	0	0	0	0	0	0	0	0	0	0	0	0	0	0	0	0	0	0
536	e018fe7c76d939c7a9cb905e9190672f	Bacteria	Actinomycetota	Actinobacteria	Pseudonocardiales	Pseudonocardiaceae	Saccharothrix	NA	0,938836734274167	0	0	0	0	0	0	0	0	0	0	0	0	0	0	0	0	0	0	0	0	0	0	0	0	0	0	0	0	0	0	0	0	0	0	0	0	0	0	0	0
537	7b995809e85d8378669d5c79c6037604	Bacteria	Actinomycetota	Actinobacteria	Pseudonocardiales	Pseudonocardiaceae	Saccharothrix	NA	0,968793627993468	0	0	0	0	0	0	0	0	0	0	0	0	0	0	0	0	0	0	0	0	0	0	0	0	0	0	0	0	0	0	0	0	0	0	0	0	0	0	0	0
538	768955dd60fc8017defea0fa8e66c264	Bacteria	Actinomycetota	Actinobacteria	Pseudonocardiales	Pseudonocardiaceae	Saccharothrix	NA	0,973650190908474	0	0	0	0	0	0	0	0	0	0	0	0	0	0	0	0	0	0	0	0	0	0	0	0	0	0	0	0	0	0	0	0	0	0	0	0	0	0	0	0
539	e5ace1522066d8c931a964dd2336664a	Bacteria	Actinomycetota	Actinobacteria	Pseudonocardiales	Pseudonocardiaceae	Saccharothrix	NA	0,976309581743517	0	0	0	0	0	0	0	0	0	0	0	0	0	0	0	0	0	0	0	0	0	0	0	0	0	0	0	0	0	0	0	5	0	0	0	0	0	0	0	0
540	6606167816df17622b000ca69ab40a02	Bacteria	Actinomycetota	Actinobacteria	Streptosporangiales	Streptosporangiaceae	Microbispora	NA	0,735000808544576	0	0	0	0	0	0	0	0	0	0	0	0	0	0	0	0	0	0	0	0	0	0	0	0	0	0	0	0	0	0	0	0	0	0	0	0	0	0	0	0
541	6699ea250999b46a0b0f261f263fc59f	Bacteria	Actinomycetota	Actinobacteria	Streptosporangiales	Streptosporangiaceae	Microbispora	NA	0,994389409505514	0	0	0	2	0	0	0	0	0	0	0	0	0	0	0	0	0	0	0	0	0	0	0	0	0	0	0	0	0	0	0	0	0	0	0	0	0	0	0	0
542	e139d2495617085f1ffe637b964196e1	Bacteria	Actinomycetota	Actinobacteria	Streptosporangiales	Thermomonosporaceae	Actinomadura	NA	0,915307831380229	0	0	0	0	0	0	0	0	0	0	0	0	0	0	0	0	0	0	0	0	0	0	0	0	0	0	0	0	0	0	0	0	0	0	0	0	0	0	0	0
543	a7c20ac0dd4e6da377a698ccba23a5a4	Bacteria	Actinomycetota	Actinobacteria	Streptosporangiales	Thermomonosporaceae	Actinomadura	NA	0,939505229670934	0	0	0	0	0	5	0	0	0	0	0	0	0	0	0	0	0	0	0	0	0	0	0	0	0	0	0	0	0	0	0	0	0	0	0	0	0	0	0	0
544	b6a38a4b4cac457a233b91e8054f7991	Bacteria	Actinomycetota	Actinobacteria	Streptosporangiales	Thermomonosporaceae	Thermobispora	Thermobispora_bispora	0,999998952831427	6	0	0	0	0	0	0	0	0	0	0	0	0	0	0	0	0	0	0	0	0	0	0	0	0	0	0	0	0	0	0	0	0	0	0	0	0	0	0	0
545	67c2561a07fa6ceeff061160326caac1	Bacteria	Actinomycetota	Actinobacteria	NA	NA	NA	NA	0,700202324860269	0	0	0	0	0	0	0	0	0	0	0	0	0	0	0	0	0	0	0	0	0	0	0	0	0	0	0	0	0	0	0	0	0	0	0	0	0	0	0	0
546	4cbf511a45c5f9ad17113b36324cc8b7	Bacteria	Actinomycetota	MB-A2-108	Incertae_Sedis	Incertae_Sedis	Incertae_Sedis	uncultured_actinobacterium	0,998296181148122	0	0	0	0	0	0	0	0	0	0	0	0	0	0	0	0	0	0	0	0	0	0	0	0	0	0	0	0	0	0	0	0	0	0	0	0	0	0	0	0
547	ef3c8a088d151a793127756596ad0295	Bacteria	Actinomycetota	Rubrobacteria	Rubrobacterales	Rubrobacteriaceae	Rubrobacter	uncultured_bacterium	0,884016113049938	0	0	0	12	0	0	0	0	0	0	0	0	0	0	0	0	0	0	0	0	0	0	0	0	0	0	0	0	0	0	0	0	0	0	0	0	0	0	0	0
548	c07f097bdc3cbb3682769ce51a6821e1	Bacteria	Actinomycetota	Thermoleophilia	Gaiellales	Incertae_Sedis	Incertae_Sedis	uncultured_bacterium	0,842314414720405	0	0	0	0	0	0	0	0	0	0	0	0	0	0	0	0	0	0	0	0	0	0	0	0	0	0	0	0	0	0	0	0	0	0	0	0	0	0	0	0
549	7077a6b4b1badb80f91b1402ded273ef	Bacteria	Actinomycetota	Thermoleophilia	Solirubrobacterales	67-14	Incertae_Sedis	uncultured_bacterium	0,747618529194805	0	0	0	0	0	0	0	0	0	0	0	0	0	0	0	0	0	0	0	0	0	0	0	0	0	0	0	0	0	0	0	0	0	0	0	0	0	0	0	0
550	17d3f120e48eb5b83b8337c1e29b09f8	Bacteria	Actinomycetota	Thermoleophilia	Solirubrobacterales	Solirubrobacteraceae	Conexibacter	uncultured_Conexibacteraceae	0,748910056371282	0	0	0	0	0	0	0	0	0	0	0	0	0	0	0	0	0	0	0	0	0	0	0	0	0	2	0	0	0	0	0	0	0	0	0	0	0	0	0	0
551	df11c60aac51dfe1079322587700e27b	Bacteria	Actinomycetota	Thermoleophilia	Solirubrobacterales	Solirubrobacteraceae	Conexibacter	uncultured_actinobacterium	0,999910237175133	0	0	0	0	0	0	0	0	0	0	0	0	0	0	0	0	0	0	0	0	0	0	0	0	0	0	0	0	0	0	0	0	0	0	0	0	0	0	0	0
552	c22a1c2ad556dc478736497f55e7dc1d	Bacteria	Actinomycetota	Thermoleophilia	Solirubrobacterales	Solirubrobacteraceae	Incertae_Sedis	NA	0,950502779092015	0	0	0	2	0	0	0	0	0	0	0	0	0	0	0	0	0	0	0	0	0	0	0	0	0	0	0	0	0	0	0	0	0	0	0	0	0	0	0	0
553	11bf310251d3a9af2fb50e503406d2aa	Bacteria	Actinomycetota	Thermoleophilia	Solirubrobacterales	Solirubrobacteraceae	Patulibacter	uncultured_Patulibacter	0,936939702516279	0	0	0	0	0	0	0	0	0	0	0	0	0	0	0	0	0	0	0	0	0	0	0	0	0	0	0	0	0	0	0	0	0	0	0	0	0	0	0	0
554	644c8f6cf8b6dc4caef86df9f5652858	Bacteria	Actinomycetota	Thermoleophilia	Solirubrobacterales	Solirubrobacteraceae	Solirubrobacter	uncultured_bacterium	0,951008627410787	0	0	0	0	0	0	0	0	0	0	0	0	0	0	0	0	0	0	0	0	0	0	0	0	0	0	0	0	0	0	0	0	0	0	0	0	0	0	0	0
555	e8c62602dbbfd976635365bd9d19c6dd	Bacteria	Actinomycetota	Thermoleophilia	Solirubrobacterales	Solirubrobacteraceae	Solirubrobacter	NA	0,999804198220977	0	0	0	0	0	0	0	0	0	0	0	0	0	0	0	0	0	0	0	0	0	0	0	0	0	0	0	0	0	0	0	0	0	0	0	0	0	0	0	0
556	1e26b09475952847054a3540e0299a9b	Bacteria	Actinomycetota	Thermoleophilia	Solirubrobacterales	Solirubrobacteraceae	NA	NA	0,994551907493539	0	0	0	0	0	0	0	0	0	0	0	0	0	0	0	0	0	0	0	0	0	0	0	0	0	0	0	0	0	0	0	0	0	0	0	0	0	0	0	0
557	c02428f3bef1f61df104ed548da1d34c	Bacteria	Armatimonadota	Armatimonadia	Armatimonadales	Armatimonadaceae	Incertae_Sedis	uncultured_Armatimonadetes	0,998592831660089	0	0	0	0	0	0	0	0	0	0	0	0	0	0	0	0	0	0	0	0	0	0	0	0	0	0	0	0	0	0	0	0	0	0	0	0	0	0	0	0
558	233399e1e97267cf79d2949a77e2123d	Bacteria	Bacillota	Bacilli	Acholeplasmatales	Acholeplasmataceae	Acholeplasma	NA	0,745871460577964	0	0	0	0	0	0	0	0	0	0	0	0	0	0	0	0	0	0	0	0	0	0	0	0	0	0	0	0	0	0	0	0	0	0	0	6	0	0	0	0
559	2fc2daf2c8a4a9784093f38543a7c65e	Bacteria	Bacillota	Bacilli	Alicyclobacillales	Alicyclobacillaceae	Alicyclobacillus	Alicyclobacillus_macrosporangiidus	0,999487758347591	0	0	0	0	0	0	0	0	0	0	0	0	0	0	0	0	0	0	0	0	0	0	0	0	0	0	0	0	0	0	0	0	0	0	0	0	0	0	0	0
560	0e3b0195c8e979e49ddd44aa899a0f12	Bacteria	Bacillota	Bacilli	Alicyclobacillales	Alicyclobacillaceae	Tumebacillus	NA	0,999999996970746	0	0	0	0	0	0	0	0	0	0	0	0	0	0	0	0	0	0	0	0	0	0	0	0	0	0	0	0	0	0	0	0	0	0	0	0	0	0	0	0
561	9ad33a94be01d5d480ab5550ee170e8a	Bacteria	Bacillota	Bacilli	Bacillales	Bacillaceae	Amphibacillus	uncultured_bacterium	0,923399056806206	0	0	0	0	0	0	0	0	0	0	0	0	0	0	0	0	0	0	0	0	0	0	0	0	0	0	0	0	0	0	0	0	0	0	0	0	0	0	0	0
562	0e9860bd6ad801bf4a00fbeaefe97778	Bacteria	Bacillota	Bacilli	Bacillales	Bacillaceae	Amphibacillus	uncultured_bacterium	0,986322010747751	0	0	0	0	0	0	0	0	0	0	0	0	0	0	0	0	0	0	0	0	0	0	0	0	0	0	0	0	0	0	0	0	0	0	0	0	0	0	0	0
563	2537851fce1fb1425586bccda60b2834	Bacteria	Bacillota	Bacilli	Bacillales	Bacillaceae	Amphibacillus	NA	0,973359271404305	0	0	0	0	0	0	0	0	0	0	0	0	0	0	0	0	0	0	0	0	0	0	0	0	0	0	5	0	2	0	0	0	0	0	0	0	0	0	0	0
564	dd1eb9a2eec124f884eb90024ffe3193	Bacteria	Bacillota	Bacilli	Bacillales	Bacillaceae	Amphibacillus	NA	0,97366122672981	0	0	0	0	0	0	0	0	0	53	0	0	0	0	0	0	0	0	0	0	0	0	0	0	0	0	0	0	0	0	0	0	0	0	0	0	2	0	0	0
565	703eba14334d007f1ce08939af158437	Bacteria	Bacillota	Bacilli	Bacillales	Bacillaceae	Amphibacillus	NA	0,974267277336465	0	0	0	0	0	0	0	0	0	0	0	0	0	0	0	0	0	0	0	0	0	0	0	0	0	0	0	0	0	0	0	0	0	0	0	0	0	0	0	0
566	febd1ccf5e1c8349e891a704480513d1	Bacteria	Bacillota	Bacilli	Bacillales	Bacillaceae	Amphibacillus	NA	0,974638036409776	0	0	0	0	0	0	0	0	0	0	0	0	0	0	0	0	0	0	0	0	0	0	0	0	0	3	0	0	0	0	0	0	0	0	0	0	0	0	0	0
567	f2349be367f6381e21f6b972d73dc27c	Bacteria	Bacillota	Bacilli	Bacillales	Bacillaceae	Amphibacillus	NA	0,975178307872711	0	0	0	0	0	0	0	0	0	0	0	0	0	0	0	0	0	0	0	0	0	0	0	0	0	0	0	0	0	0	0	0	0	0	0	0	0	0	0	0
568	e800d52e2b60d3de7885f60243bb6e0b	Bacteria	Bacillota	Bacilli	Bacillales	Bacillaceae	Anoxybacillus	uncultured_bacterium	0,939557023664029	0	0	0	0	0	0	0	0	0	0	0	0	0	0	0	0	0	0	0	0	0	0	0	0	0	0	0	0	0	0	0	0	0	0	0	0	0	0	0	0
569	52dc6e1b6134f60b27a11c139a94a4c6	Bacteria	Bacillota	Bacilli	Bacillales	Bacillaceae	Bacillus	Bacillus_badius	0,992622709710169	0	0	0	0	0	0	0	0	0	0	0	0	0	0	0	0	0	0	0	0	0	0	0	0	0	0	0	0	0	0	0	0	0	0	0	0	0	0	0	0
570	b553efe8b79e3519e760523a1972f9be	Bacteria	Bacillota	Bacilli	Bacillales	Bacillaceae	Bacillus	Bacillus_thermoamylovorans	0,995734115615458	0	0	0	0	0	0	0	0	0	0	0	0	0	0	0	0	0	0	0	0	0	0	0	0	0	0	0	0	0	0	4	0	0	0	0	0	0	0	0	0
571	3ec9bed62dde0f46d59903b9c7b6eeeb	Bacteria	Bacillota	Bacilli	Bacillales	Bacillaceae	Bacillus	Thermobacillus_sp.	0,976656784604283	0	0	0	0	0	0	0	0	0	0	0	0	0	0	0	0	0	0	0	0	0	0	0	0	0	0	0	0	0	0	0	0	0	0	0	0	0	0	0	0
572	e838c9d1b3c385f6a91e6eda75e7f5cf	Bacteria	Bacillota	Bacilli	Bacillales	Bacillaceae	Bacillus	NA	0,797855768132708	0	0	0	0	0	0	0	0	0	0	0	0	0	0	0	0	0	0	0	0	0	0	0	0	0	0	0	0	0	0	0	0	0	0	0	0	0	0	0	0
573	ffa47bfc8d3d1d174178941fcd36953c	Bacteria	Bacillota	Bacilli	Bacillales	Bacillaceae	Bacillus	NA	0,930023357594234	0	0	0	0	0	0	0	0	0	0	0	0	0	0	0	0	0	0	0	0	0	0	0	0	0	0	0	0	0	0	0	0	0	0	0	0	0	0	0	0
574	5f7689349fbae4bed466f0307d08245c	Bacteria	Bacillota	Bacilli	Bacillales	Bacillaceae	Bacillus	NA	0,956552445910131	0	0	0	0	0	0	0	0	0	4	0	0	0	0	0	0	0	0	0	0	0	0	0	0	0	0	0	0	0	0	0	0	0	0	0	0	0	0	0	0
575	6056bb2bef34a2cb03a7e1af8027be01	Bacteria	Bacillota	Bacilli	Bacillales	Bacillaceae	Bacillus	NA	0,960872879092633	0	0	0	0	0	12	0	0	0	0	0	0	0	0	0	0	0	0	0	0	0	0	0	0	0	0	0	0	0	0	0	0	0	0	0	0	0	0	0	0
576	d49ae13a03feb960896e6916002124a3	Bacteria	Bacillota	Bacilli	Bacillales	Bacillaceae	Bacillus	NA	0,969515874771328	0	0	0	0	0	0	0	0	0	0	0	0	0	0	0	0	0	0	0	0	0	0	0	0	0	0	0	0	0	0	0	10	0	0	0	0	0	0	0	0
577	9edc3ac4f6ab342b647657b92dbf9a4b	Bacteria	Bacillota	Bacilli	Bacillales	Bacillaceae	Bacillus	NA	0,972410649708881	0	0	0	0	0	0	0	0	0	0	0	0	0	0	0	0	0	0	0	0	0	0	0	0	0	0	0	0	0	0	0	0	0	0	0	0	0	0	0	0
578	bf792996b5dc81a59a4ea56338f63242	Bacteria	Bacillota	Bacilli	Bacillales	Bacillaceae	Bacillus	NA	0,978440912464189	0	0	0	0	0	0	0	0	0	0	0	0	0	0	0	0	0	0	0	0	0	0	0	0	0	0	0	0	0	0	0	0	0	0	0	0	0	0	0	0
579	8cb24777cb48dde0aac60dfeca125d10	Bacteria	Bacillota	Bacilli	Bacillales	Bacillaceae	Bacillus	NA	0,980541085790149	0	7	0	10	5	12	0	0	0	19	15	40	0	0	0	0	0	0	19	4	0	0	0	0	12	0	7	60	39	7	7	54	0	12	18	62	6	0	0	0
580	f1c727ea217dfad2cabe9a3142e5a828	Bacteria	Bacillota	Bacilli	Bacillales	Bacillaceae	Bacillus	NA	0,982660991400476	0	0	0	0	0	0	0	0	0	0	0	7	0	0	0	0	0	0	0	0	0	0	0	0	0	0	0	0	0	0	5	0	0	0	0	0	0	0	0	0
581	3bebea76747c1ab42580b392e0d9442a	Bacteria	Bacillota	Bacilli	Bacillales	Bacillaceae	Bacillus	NA	0,985427170256603	0	0	0	0	0	6	0	0	0	0	0	0	0	0	0	0	0	0	0	0	0	0	0	0	0	0	0	0	0	0	0	0	0	0	0	0	0	0	0	0
582	a86e08f174f55b6a843f2a9bb5c78010	Bacteria	Bacillota	Bacilli	Bacillales	Bacillaceae	Bacillus	NA	0,986398821458836	0	0	0	0	0	0	0	0	0	0	0	0	0	0	0	0	0	0	0	0	0	0	0	0	0	0	0	0	0	0	0	0	0	0	0	0	0	0	0	0
583	b9b7bbd54b147a7a85f04f40d06758ea	Bacteria	Bacillota	Bacilli	Bacillales	Bacillaceae	Bacillus	NA	0,990688633577366	0	0	0	0	0	0	0	0	0	0	0	0	0	0	0	0	0	0	0	0	0	0	0	0	0	0	0	0	0	0	0	0	0	0	0	0	0	0	0	0
584	cb6b422f9f927750d208a6cf408f5439	Bacteria	Bacillota	Bacilli	Bacillales	Bacillaceae	Bacillus	NA	0,992904893459023	0	0	0	0	0	0	0	0	0	0	0	0	0	0	0	0	0	0	0	0	0	0	0	0	0	0	0	0	0	0	0	0	0	0	0	0	0	0	0	0
585	34488ddc0f8b15fa1bf30cb7100c7f58	Bacteria	Bacillota	Bacilli	Bacillales	Bacillaceae	Bacillus	NA	0,993304024324116	0	0	0	0	0	0	0	0	0	0	0	0	0	0	0	0	0	0	0	0	0	0	0	0	0	0	0	0	0	0	0	0	0	0	0	0	0	0	0	0
586	39d839b6036785a722407a3c8c465ed7	Bacteria	Bacillota	Bacilli	Bacillales	Bacillaceae	Bacillus	NA	0,995949796156656	0	0	0	0	0	5	0	0	0	0	0	0	0	0	0	0	0	0	0	0	0	0	0	0	0	0	0	6	0	3	0	0	0	0	0	0	0	0	0	0
587	dbac5f0a8c79c0c6a4879ea77e1a389b	Bacteria	Bacillota	Bacilli	Bacillales	Bacillaceae	Fictibacillus	NA	0,998585428436131	0	0	0	0	0	0	0	0	0	0	0	0	0	0	0	0	0	0	0	0	0	0	0	0	0	0	0	0	0	0	0	0	0	0	0	0	0	0	0	0
588	8c0ff2f0f2cd51958fa609c67204e9ac	Bacteria	Bacillota	Bacilli	Bacillales	Bacillaceae	Geobacillus	NA	0,999999985022498	0	0	0	0	5	0	0	0	0	0	0	0	0	0	0	0	0	0	0	0	0	0	0	0	0	0	0	0	0	0	0	0	0	0	0	0	0	0	0	0
589	3debc5be1de41f435568c593b5adf803	Bacteria	Bacillota	Bacilli	Bacillales	Bacillaceae	Geobacillus	NA	0,999999992713853	0	0	0	0	0	0	0	0	0	0	0	0	0	0	0	0	0	0	0	0	0	0	0	0	0	0	0	0	0	0	0	0	0	0	0	0	0	0	0	0
590	d06166ee18da62984ab5ea12ff7b027a	Bacteria	Bacillota	Bacilli	Bacillales	Bacillaceae	Geobacillus	NA	0,99999999445222	0	0	0	0	0	0	0	0	0	0	0	0	0	0	0	0	0	0	0	0	0	0	0	0	0	0	0	0	0	0	0	0	0	0	0	0	0	0	0	0
591	7f6d5e6c1de2ad5e29f5471cbfe5c7ea	Bacteria	Bacillota	Bacilli	Bacillales	Bacillaceae	Incertae_Sedis	uncultured_compost	0,990074139472114	0	0	0	0	0	0	0	0	0	0	0	0	0	0	0	0	0	0	0	0	0	0	0	0	0	0	0	0	0	0	0	0	0	0	0	0	0	0	0	0
592	6be82e37bf00d22adfdcc95a1d92c1d3	Bacteria	Bacillota	Bacilli	Bacillales	Bacillaceae	Lederbergia	uncultured_bacterium	0,949811385405363	0	0	0	0	0	0	0	0	0	0	0	0	0	0	0	0	0	0	0	0	0	0	0	0	0	0	0	0	0	0	0	0	0	0	0	0	0	0	0	0
593	8c0b4972e6fd55496c91b38d20495542	Bacteria	Bacillota	Bacilli	Bacillales	Bacillaceae	Lederbergia	uncultured_compost	0,882545618610598	0	0	0	0	0	0	0	0	0	0	0	0	0	0	0	0	0	0	0	0	0	0	0	0	0	0	0	0	0	0	0	0	0	0	0	0	0	0	0	0
594	4cecc9fe4e26ed0ac3e005c15e8bcc63	Bacteria	Bacillota	Bacilli	Bacillales	Bacillaceae	Lederbergia	uncultured_compost	0,933580370284531	0	0	0	0	9	22	0	0	6	43	21	68	0	6	0	0	0	0	22	10	8	8	0	0	58	6	0	12	59	15	0	0	0	53	50	82	8	0	0	0
595	4745eddf4993c04da1f3acb3b5522a30	Bacteria	Bacillota	Bacilli	Bacillales	Bacillaceae	Lederbergia	uncultured_compost	0,949059607803472	0	0	0	0	0	0	0	0	0	0	0	0	0	0	0	0	0	0	0	0	0	0	0	0	0	0	4	0	0	0	0	0	0	0	0	0	0	0	0	0
596	3b53d2c285bb22d0144df8f029e962c8	Bacteria	Bacillota	Bacilli	Bacillales	Bacillaceae	Lederbergia	uncultured_compost	0,962229194876186	0	5	0	0	0	0	0	0	0	0	0	0	0	0	0	0	0	0	0	0	0	0	0	0	0	0	0	0	0	0	0	0	0	0	0	0	0	0	0	0
597	10646a38340c19c28934d89152a549be	Bacteria	Bacillota	Bacilli	Bacillales	Bacillaceae	Lederbergia	uncultured_compost	0,968657727254491	0	0	0	0	0	0	0	0	0	0	0	0	0	0	0	0	0	0	0	0	0	0	0	0	0	0	0	0	0	0	0	0	0	0	0	0	0	0	0	0
598	646a49abc69ef5de6a59e15194b95a1b	Bacteria	Bacillota	Bacilli	Bacillales	Bacillaceae	Lederbergia	uncultured_compost	0,983322627457929	4	0	0	0	0	0	0	0	0	0	0	0	0	0	0	0	0	0	0	0	0	0	0	0	0	0	0	0	0	0	63	48	0	0	0	0	0	0	0	0
599	2c3bc42a430e6fd04d4a6f657845fb07	Bacteria	Bacillota	Bacilli	Bacillales	Bacillaceae	Lederbergia	uncultured_compost	0,986750126333662	0	0	0	11	0	0	0	0	0	0	0	29	0	0	0	0	0	0	0	0	0	0	0	0	0	0	0	0	0	0	0	0	0	0	0	0	0	0	0	0
600	97eeb5f95734e192b2fe8774db8aeb0a	Bacteria	Bacillota	Bacilli	Bacillales	Bacillaceae	Lederbergia	uncultured_compost	0,990552108466059	0	0	0	0	0	0	0	0	0	0	0	0	0	0	0	0	0	0	0	0	0	0	0	0	0	0	0	0	0	0	0	0	0	0	0	0	0	0	0	4
601	b5f0631f98c43a9d83c1baae14b36872	Bacteria	Bacillota	Bacilli	Bacillales	Bacillaceae	Lederbergia	uncultured_compost	0,993562107137209	0	0	0	0	0	0	0	3	0	0	0	0	0	0	0	0	0	0	0	0	0	0	0	0	0	0	0	0	0	0	0	0	0	0	0	0	0	0	0	0
602	642d1b4a3defb03c2541f9906c6a82d3	Bacteria	Bacillota	Bacilli	Bacillales	Bacillaceae	Lederbergia	uncultured_compost	0,996103371165753	0	0	0	0	0	0	0	3	0	0	0	0	0	0	0	0	0	0	0	0	0	0	0	0	0	0	0	0	0	0	0	0	0	0	0	0	0	0	0	0
603	116fed491e81a1f155f54eb1b8c7087d	Bacteria	Bacillota	Bacilli	Bacillales	Bacillaceae	Lederbergia	NA	0,984802109506043	0	0	0	0	0	0	0	0	0	0	0	0	0	0	0	0	0	0	0	0	0	0	0	0	0	0	0	0	0	0	0	0	0	4	4	6	0	0	0	0
604	be29ac16c167fd6bfcbb753f1543e816	Bacteria	Bacillota	Bacilli	Bacillales	Bacillaceae	Lederbergia	NA	0,992585464815558	0	0	0	0	0	0	0	0	0	0	0	0	0	0	0	0	0	0	0	0	0	0	0	0	0	0	0	0	0	0	0	0	0	0	0	0	0	0	0	0
605	330bd7c48ddf850e3f0381e5fc83fe2b	Bacteria	Bacillota	Bacilli	Bacillales	Bacillaceae	Lederbergia	NA	0,999654785201165	0	0	0	0	0	0	0	0	0	0	0	0	0	0	0	0	0	0	0	0	0	0	0	0	0	0	0	0	0	0	0	0	0	0	0	0	0	0	0	0
606	105afb2d2867fcb96e5fcf96905ce7a7	Bacteria	Bacillota	Bacilli	Bacillales	Bacillaceae	Lederbergia	NA	0,999693027885826	0	0	0	0	0	0	0	0	0	0	0	0	0	0	0	0	0	0	0	0	0	0	0	0	0	0	0	0	0	0	0	0	0	0	0	0	0	0	0	0
607	76d837427dbad74255ca51827e5a487b	Bacteria	Bacillota	Bacilli	Bacillales	Bacillaceae	Niallia	NA	0,847083159406915	0	0	0	0	0	0	0	0	0	0	0	0	0	0	0	0	0	0	0	0	0	0	0	0	0	0	0	0	0	0	0	0	0	0	0	0	0	0	0	0
608	6598aefb11f1d9f1d275335e72205abf	Bacteria	Bacillota	Bacilli	Bacillales	Bacillaceae	Oceanobacillus	Oceanobacillus_caeni	0,905413221953475	0	0	0	0	0	0	0	0	0	0	0	0	0	0	0	0	0	0	0	0	0	0	0	0	0	0	0	0	0	0	0	0	0	0	0	0	0	0	0	0
609	6f7b372a4b87933babf481c7c3352a5b	Bacteria	Bacillota	Bacilli	Bacillales	Bacillaceae	Oceanobacillus	NA	0,999995760923808	0	0	0	0	0	0	0	0	0	0	0	0	0	0	0	0	0	0	0	0	0	0	0	0	0	0	0	0	0	0	0	0	0	0	0	0	0	0	0	0
610	b2825ca28663fb52df688d7a5a38231e	Bacteria	Bacillota	Bacilli	Bacillales	Bacillaceae	Peribacillus	NA	0,704657950616439	0	0	0	0	0	0	0	0	0	0	0	0	0	0	0	0	0	0	0	0	0	0	0	0	0	0	0	0	0	0	0	0	0	0	0	3	0	0	0	0
611	38b5e32abe95503704bb47615ab377bf	Bacteria	Bacillota	Bacilli	Bacillales	Bacillaceae	Peribacillus	NA	0,72641189319688	0	0	0	0	0	0	0	0	0	0	0	0	0	0	0	0	0	0	0	0	0	0	0	0	0	0	0	0	0	0	0	0	0	0	0	0	0	0	0	0
612	1920ea2e3df978163da39ad9beac4f7b	Bacteria	Bacillota	Bacilli	Bacillales	Bacillaceae	Peribacillus	NA	0,730030740534033	0	0	0	0	0	0	0	0	0	0	0	0	0	0	0	0	0	0	0	0	0	0	0	0	0	0	0	0	0	0	0	0	0	5	0	0	0	0	0	0
613	73875726e403eff4bcadb972f11bb91e	Bacteria	Bacillota	Bacilli	Bacillales	Bacillaceae	Peribacillus	NA	0,739685009255413	0	0	0	0	0	0	0	0	0	0	0	0	0	0	0	0	0	0	0	0	0	0	0	0	0	0	0	0	0	0	0	0	0	0	0	2	0	0	0	0
614	c7331d98c643e9450b42df3e8016ee55	Bacteria	Bacillota	Bacilli	Bacillales	Bacillaceae	Peribacillus	NA	0,776164366136961	0	0	0	0	0	0	0	0	0	0	0	0	0	0	0	0	0	0	0	0	2	0	0	0	0	0	0	0	0	0	0	0	0	0	0	0	0	0	0	0
615	deec20461ee536235ccce83786ce12c2	Bacteria	Bacillota	Bacilli	Bacillales	Bacillaceae	Peribacillus	NA	0,779455895556853	0	0	0	0	0	0	0	0	0	0	0	0	0	0	0	0	0	0	0	0	0	0	0	3	0	0	0	0	0	0	0	0	0	0	0	0	0	0	0	0
616	5878165a03c2bc7634550c69fb32c9fd	Bacteria	Bacillota	Bacilli	Bacillales	Bacillaceae	Peribacillus	NA	0,779726943632485	0	0	0	5	0	0	0	0	0	0	0	0	0	0	0	0	0	0	0	0	0	0	0	0	0	0	0	0	0	0	0	0	0	0	0	0	0	0	0	0
617	9affda59a259ee1a5ca7d864a0c421e9	Bacteria	Bacillota	Bacilli	Bacillales	Bacillaceae	Peribacillus	NA	0,817159818588733	0	0	0	0	0	0	0	0	2	0	0	0	0	0	0	0	0	0	0	0	0	0	0	0	0	0	0	0	0	0	0	0	0	0	0	0	0	0	0	0
618	11eb9cadef07176c20a1fa5f4a59f0eb	Bacteria	Bacillota	Bacilli	Bacillales	Bacillaceae	Peribacillus	NA	0,8218738914636	0	0	0	0	0	5	0	0	0	0	0	0	0	0	0	0	0	0	0	0	0	0	0	0	0	0	0	0	0	0	0	0	0	0	0	0	0	0	0	0
619	c92e193907b824baec1163add7140f9d	Bacteria	Bacillota	Bacilli	Bacillales	Bacillaceae	Peribacillus	NA	0,86308927424393	0	0	0	0	0	0	0	0	0	0	0	0	0	0	0	0	0	0	0	0	0	0	0	0	0	0	0	0	0	0	0	0	0	0	0	0	0	0	0	0
620	7a932b209951162f27c43738a546348e	Bacteria	Bacillota	Bacilli	Bacillales	Bacillaceae	Peribacillus	NA	0,91264584596465	0	0	0	0	0	0	0	0	0	0	0	0	0	0	0	0	0	0	0	0	0	0	0	0	0	0	0	0	0	0	0	0	0	0	0	0	0	0	0	0
621	e39a50adbbc851e253cfe7f0bf9d3b47	Bacteria	Bacillota	Bacilli	Bacillales	Bacillaceae	Peribacillus	NA	0,913781640170656	0	0	0	0	5	0	0	0	0	0	0	0	0	0	0	0	0	0	0	0	0	0	0	0	0	0	0	0	0	0	0	0	0	0	0	0	0	0	0	0
622	c568e9bedba19494dec44215ea891cca	Bacteria	Bacillota	Bacilli	Bacillales	Bacillaceae	Peribacillus	NA	0,919449000202022	0	0	0	0	0	0	0	0	0	0	0	0	0	0	0	0	0	0	0	0	0	0	0	0	0	0	0	0	0	0	0	0	0	0	0	0	0	0	0	0
623	3f50aaa0faec0d29c06906ad7d7b519a	Bacteria	Bacillota	Bacilli	Bacillales	Bacillaceae	Peribacillus	NA	0,935092393769575	0	0	0	0	0	0	0	0	0	0	0	0	0	0	0	0	0	0	0	0	0	0	0	0	0	0	0	0	0	0	0	0	0	0	0	0	0	0	0	0
624	83e82e2eb0c810599f32a45d52686697	Bacteria	Bacillota	Bacilli	Bacillales	Bacillaceae	Peribacillus	NA	0,951868054582848	0	0	0	0	0	0	0	0	0	0	0	0	0	0	0	0	0	0	0	2	0	0	0	0	0	0	0	0	0	0	0	0	0	0	0	0	0	0	0	0
625	1f0cbc364c77cea8928701573cb4f1d0	Bacteria	Bacillota	Bacilli	Bacillales	Bacillaceae	Peribacillus	NA	0,952578385474441	0	0	0	0	0	0	0	0	0	0	0	0	0	0	0	0	0	0	0	0	0	0	0	15	0	0	0	0	0	0	0	0	0	0	0	0	0	0	0	0
626	99bf144703859e709289c4718931a997	Bacteria	Bacillota	Bacilli	Bacillales	Bacillaceae	Peribacillus	NA	0,964117122559695	0	0	0	0	0	0	0	0	0	0	0	3	0	0	0	0	0	0	0	0	0	0	0	0	0	0	0	0	0	0	0	0	0	0	0	0	0	0	0	0
627	542b290362d6d3f22c8169b2be9719b0	Bacteria	Bacillota	Bacilli	Bacillales	Bacillaceae	Peribacillus	NA	0,969437093037787	0	0	0	0	0	0	0	0	0	0	0	0	0	0	0	0	0	0	0	0	0	0	0	0	0	0	0	0	0	0	0	8	0	0	0	0	0	0	0	0
628	bcb53c7c52f54a642f66db65c1a78922	Bacteria	Bacillota	Bacilli	Bacillales	Bacillaceae	Peribacillus	NA	0,975205858244559	0	28	0	32	78	142	0	0	0	153	52	267	18	39	0	0	0	0	196	27	76	0	0	0	143	22	42	78	518	116	34	58	0	142	93	932	49	0	0	0
629	25f46ce4f9558d6d9c3b275ca20981df	Bacteria	Bacillota	Bacilli	Bacillales	Bacillaceae	Peribacillus	NA	0,978834951306571	0	0	0	0	0	0	0	0	0	0	0	0	0	0	0	0	0	0	0	0	0	0	0	0	0	0	0	0	78	0	0	0	0	0	0	129	0	0	0	0
630	002609775996f6d53a08357ce2a19397	Bacteria	Bacillota	Bacilli	Bacillales	Bacillaceae	Peribacillus	NA	0,978835521623683	0	0	0	0	0	0	0	0	0	0	0	0	0	0	0	0	0	0	0	0	0	0	0	0	0	0	0	0	0	0	0	0	0	0	0	0	0	0	0	0
631	7ba72a8f6f80fd45920efa8ea047753a	Bacteria	Bacillota	Bacilli	Bacillales	Bacillaceae	Peribacillus	NA	0,981927680844897	172	263	56	398	453	981	172	87	179	1271	410	2104	199	244	81	0	6	37	1506	353	739	147	6	145	927	215	287	685	5078	905	324	504	136	1389	1042	9789	385	110	0	42
632	9a731f48b8343c15e330736d224e643e	Bacteria	Bacillota	Bacilli	Bacillales	Bacillaceae	Peribacillus	NA	0,989215899961846	0	44	0	103	69	181	43	0	0	203	68	375	35	49	0	0	0	0	301	59	118	0	0	0	167	0	0	135	873	148	0	94	0	243	172	1573	62	0	0	0
633	ebbe69724b496aedac4688c552361563	Bacteria	Bacillota	Bacilli	Bacillales	Bacillaceae	Priestia	NA	0,989424124536143	0	0	0	0	0	0	0	0	0	0	0	0	0	0	0	0	0	0	0	0	0	0	0	0	0	0	0	0	0	0	5	0	0	0	0	0	0	0	0	0
634	253a7230f2465f29a4f710bbbf490c22	Bacteria	Bacillota	Bacilli	Bacillales	Bacillaceae	Priestia	NA	0,995837210212408	0	0	0	0	4	5	0	0	0	0	0	0	0	0	0	0	0	0	0	0	0	0	0	0	0	0	0	0	3	0	0	0	0	0	0	0	0	0	0	0
635	86a7dfd543f2bfd354326d612a42a3c8	Bacteria	Bacillota	Bacilli	Bacillales	Bacillaceae	Priestia	NA	0,99901714781201	0	0	0	0	0	0	0	0	0	0	0	0	0	0	0	0	0	0	0	0	0	0	0	0	0	0	0	0	0	0	0	5	0	0	0	0	0	0	0	0
636	247facea8ed5141d93014046f905e458	Bacteria	Bacillota	Bacilli	Bacillales	Bacillaceae	Pseudogracilibacillus	uncultured_bacterium	0,70042472133096	0	0	0	0	0	0	0	0	0	0	0	0	0	0	0	0	0	0	0	0	0	0	0	0	0	0	0	0	0	0	0	0	0	0	0	0	0	0	0	0
637	d88c43f065fafa420e7d2ca240eea56e	Bacteria	Bacillota	Bacilli	Bacillales	Bacillaceae	Pseudogracilibacillus	uncultured_bacterium	0,999928038188857	0	0	0	0	0	0	0	0	0	0	0	0	0	0	0	0	0	0	0	0	0	0	0	0	0	0	0	0	0	0	0	0	0	0	0	0	0	0	0	0
638	1403fd665d6218371ff06a3e014c5608	Bacteria	Bacillota	Bacilli	Bacillales	Bacillaceae	Pseudogracilibacillus	uncultured_bacterium	0,999948670804243	0	0	0	0	0	0	0	0	0	0	0	0	0	0	0	0	0	0	0	0	0	0	0	0	0	0	0	0	0	0	5	0	0	0	0	0	0	0	0	0
639	ef93cc00f3b17a9e3420f3fd4e519f59	Bacteria	Bacillota	Bacilli	Bacillales	Bacillaceae	Shouchella	Bacillus_sp.	0,876422993344966	0	0	0	0	0	0	0	0	0	0	0	0	0	0	0	0	0	0	0	0	0	0	0	0	0	0	0	0	0	0	0	0	0	0	0	0	0	2	0	0
640	63ceeeffd42493f346c8330dce8734f0	Bacteria	Bacillota	Bacilli	Bacillales	Bacillaceae	Siminovitchia	Bacillus_sp.	0,910576892446456	0	0	0	0	0	0	0	0	0	0	0	0	0	0	0	0	0	0	0	0	0	0	0	0	0	0	0	0	0	0	0	0	0	0	0	0	0	0	0	0
641	7b1f4f02fa85c727cb4f9709f79a8b12	Bacteria	Bacillota	Bacilli	Bacillales	Bacillaceae	Siminovitchia	Bacillus_sp.	0,950471500323813	0	0	0	0	0	0	0	0	0	0	0	0	0	0	0	0	0	0	0	0	0	0	0	0	0	0	0	0	0	0	0	0	0	0	0	0	0	0	0	0
642	7c4fdc15fec01ae8ac80af7ab74c9a14	Bacteria	Bacillota	Bacilli	Bacillales	Bacillaceae	Ureibacillus	NA	0,999986132598374	0	0	0	0	0	0	0	0	0	0	0	0	0	0	0	0	0	0	0	0	0	0	0	0	0	0	0	0	0	0	0	0	0	0	0	0	0	0	0	0
643	298e15f9ba655e5bb68fafdcc53ae230	Bacteria	Bacillota	Bacilli	Bacillales	Bacillaceae	Virgibacillus	NA	0,754006858979209	0	0	0	0	0	0	0	0	0	0	0	0	0	0	0	0	0	0	0	0	0	0	0	0	0	0	0	0	0	0	0	0	0	0	0	0	0	0	0	0
644	6df706c90175900ab8f03f8be5c68c58	Bacteria	Bacillota	Bacilli	Bacillales	Bacillaceae	NA	NA	0,724373034261171	0	0	0	0	0	0	0	0	0	0	0	0	0	0	0	0	0	0	0	0	0	0	0	0	0	0	0	0	0	0	0	0	0	0	0	2	0	0	0	0
645	926f40c71f8c87cd62cfa25a96759661	Bacteria	Bacillota	Bacilli	Bacillales	Bacillaceae	NA	NA	0,760444105937478	0	0	0	0	0	5	0	0	0	0	0	0	0	0	0	0	0	0	0	0	0	0	0	0	0	0	0	0	0	0	0	0	0	0	0	0	0	0	0	0
646	4981389a805d83c6937d1fbc30b4a9a1	Bacteria	Bacillota	Bacilli	Bacillales	Bacillaceae	NA	NA	0,777554821100706	0	0	0	0	0	0	0	0	0	0	0	0	0	0	0	0	0	0	0	0	0	0	0	0	0	0	0	0	0	0	0	0	0	0	0	0	0	0	0	0
647	ff009bf79313ede35cfb0b4c3e3d2fcd	Bacteria	Bacillota	Bacilli	Bacillales	Bacillaceae	NA	NA	0,790633107737316	0	0	0	0	0	0	0	0	0	0	0	0	0	0	0	0	0	0	0	0	0	0	0	0	0	0	0	0	0	0	0	0	0	0	0	3	0	0	0	0
648	c6e21c137295751ffbca8e4f6f44f103	Bacteria	Bacillota	Bacilli	Bacillales	Bacillaceae	NA	NA	0,828866066836214	0	0	0	0	0	0	0	0	0	0	0	0	0	0	0	0	0	0	0	0	0	0	0	0	0	0	0	0	0	0	0	0	0	0	0	0	0	0	0	0
649	82745048c6047b4cdd274bdbb1cb36b2	Bacteria	Bacillota	Bacilli	Bacillales	Bacillaceae	NA	NA	0,860701118972406	0	0	0	0	0	0	0	0	0	0	0	0	0	0	0	0	0	0	0	0	0	0	0	0	0	0	0	0	0	0	0	0	0	0	0	15	0	0	0	0
650	aab95c07f48920d0b0af0cef7a596dde	Bacteria	Bacillota	Bacilli	Bacillales	Bacillaceae	NA	NA	0,866634989406063	0	0	0	0	0	0	0	0	0	0	0	0	0	0	0	0	0	0	0	0	0	0	0	0	0	0	0	0	0	0	0	5	0	0	0	0	0	0	0	0
651	0a332bff23cdeb07704d50a4230a9178	Bacteria	Bacillota	Bacilli	Bacillales	Bacillaceae	NA	NA	0,890135907251636	0	0	0	0	0	3	0	0	0	0	0	0	0	0	0	0	0	0	0	0	0	0	0	0	0	0	0	0	0	0	0	0	0	0	0	0	0	0	0	0
652	f848349a388d3353ad72c46538b4a0d9	Bacteria	Bacillota	Bacilli	Bacillales	Bacillaceae	NA	NA	0,896626561055436	0	0	0	0	0	0	0	0	0	0	0	0	0	0	0	0	0	0	0	0	0	0	0	0	0	0	0	0	0	0	0	0	0	0	0	0	0	0	0	0
653	9bcb52421962fbf16585979d66cb4fb1	Bacteria	Bacillota	Bacilli	Bacillales	Bacillaceae	NA	NA	0,903631826466981	0	0	0	0	0	0	0	0	0	0	0	0	0	0	0	0	0	0	0	0	0	0	0	0	0	0	0	0	0	0	0	0	0	0	0	0	0	0	0	0
654	22c5b9bc52d944df9bacf187ee66050a	Bacteria	Bacillota	Bacilli	Bacillales	Bacillaceae	NA	NA	0,910495028217823	0	0	0	0	0	0	0	0	0	0	0	0	0	0	0	0	0	0	0	0	0	0	0	0	0	0	0	0	0	0	0	0	0	0	0	8	0	0	0	0
655	e4c88bffefd8a24ba94856bade2b6549	Bacteria	Bacillota	Bacilli	Bacillales	Bacillaceae	NA	NA	0,914879759859366	0	0	0	0	0	0	0	4	0	0	0	0	0	0	0	0	0	0	0	0	0	0	0	0	0	0	0	0	0	0	0	0	0	0	0	0	0	0	0	0
656	143b52c1a018f07b4e81369d2698b26f	Bacteria	Bacillota	Bacilli	Bacillales	Bacillaceae	NA	NA	0,915554097175128	0	0	0	0	0	0	0	0	0	0	0	0	0	0	0	0	0	0	0	0	0	0	0	0	0	0	0	0	2	0	0	0	0	0	0	0	0	0	0	0
657	d9477ff27477ca0a1e5ee527259b27d5	Bacteria	Bacillota	Bacilli	Bacillales	Bacillaceae	NA	NA	0,919109876665861	0	0	0	0	0	0	0	0	0	0	0	0	0	0	0	0	0	0	0	0	0	0	0	0	0	0	0	0	0	0	0	0	0	0	0	2	0	0	0	0
658	5663df757001700c2125a92f25eba73d	Bacteria	Bacillota	Bacilli	Bacillales	Bacillaceae	NA	NA	0,924087966034735	0	0	0	0	0	0	0	0	0	0	0	0	0	0	0	0	0	0	0	0	0	0	0	0	0	0	0	0	0	0	0	0	0	0	3	0	0	0	0	0
659	961c9fc6aaef4e9a61f71aab75542d6f	Bacteria	Bacillota	Bacilli	Bacillales	Bacillaceae	NA	NA	0,929501449300289	0	0	0	0	0	0	0	0	0	0	0	0	0	0	0	0	0	0	0	0	0	0	0	0	0	0	0	0	0	0	0	0	0	0	0	0	0	0	0	0
660	536f089b9190945354efbe096989a060	Bacteria	Bacillota	Bacilli	Bacillales	Bacillaceae	NA	NA	0,942892100481504	0	0	0	0	0	0	0	0	0	0	0	0	0	0	0	0	0	0	0	0	0	0	0	0	0	0	0	0	0	0	0	0	5	0	0	0	0	0	0	0
661	c47c8f321d1233f4dd9686c4c5644936	Bacteria	Bacillota	Bacilli	Bacillales	Bacillaceae	NA	NA	0,965025870302402	0	0	0	0	0	0	0	0	0	0	0	0	0	0	0	0	0	0	2	0	0	0	0	0	0	0	0	0	0	0	0	0	0	0	0	0	0	0	0	0
662	01303329ea93c720cdc49596112b88e1	Bacteria	Bacillota	Bacilli	Bacillales	Bacillaceae	NA	NA	0,976003927725814	0	0	0	0	0	0	0	0	0	0	0	0	0	0	0	0	0	0	0	0	0	0	0	0	0	0	0	0	0	0	0	0	0	0	0	0	0	0	0	0
663	c859debfc36aa0520e0e1a1f212b594b	Bacteria	Bacillota	Bacilli	Bacillales	Bacillaceae	NA	NA	0,982287618657306	0	0	0	0	0	0	0	0	0	0	0	0	0	0	0	0	0	0	0	0	0	0	0	0	0	0	0	0	0	0	0	0	0	0	0	0	0	0	0	0
664	2dccaf13921e0cd19c5ad4c0761d199f	Bacteria	Bacillota	Bacilli	Bacillales	Bacillaceae	NA	NA	0,983989485831897	0	0	0	0	0	0	0	0	0	0	0	0	0	0	0	0	0	0	0	0	0	0	0	0	0	0	0	0	0	0	0	0	0	0	0	0	0	0	0	0
665	87cf71ece490026a496f77b46d4752f2	Bacteria	Bacillota	Bacilli	Bacillales	Bacillaceae	NA	NA	0,985432546942471	0	0	0	0	0	0	0	0	0	0	0	0	0	0	0	0	0	0	0	0	0	0	0	0	0	0	0	3	0	0	0	0	0	0	0	0	0	0	0	0
666	bc466a19bcd90273497ae45cc6d2d1a2	Bacteria	Bacillota	Bacilli	Bacillales	Bacillaceae	NA	NA	0,985487956402273	0	0	0	0	0	0	0	0	0	0	0	0	0	0	0	0	0	0	0	0	0	0	0	0	0	0	0	0	0	0	0	0	0	0	0	0	0	0	0	0
667	55f6dbe67bfdb330ea651a40dfefd1a2	Bacteria	Bacillota	Bacilli	Bacillales	Bacillaceae	NA	NA	0,989140751432267	0	0	0	0	0	0	0	0	0	0	0	0	0	0	0	0	0	0	0	0	0	0	0	0	0	0	0	0	0	0	0	0	0	0	0	0	0	0	0	0
668	fc156752ec876382ef2379b56e011d93	Bacteria	Bacillota	Bacilli	Bacillales	Bacillaceae	NA	NA	0,991701391208285	0	0	0	0	0	0	0	0	0	0	0	3	0	0	0	0	0	0	0	0	0	0	0	0	0	0	0	0	0	0	0	0	0	0	0	0	0	0	0	0
669	732aef2464d0c1a5a0dafa31e2bc22a3	Bacteria	Bacillota	Bacilli	Bacillales	Bacillaceae	NA	NA	0,995147435856491	0	0	0	0	0	0	0	0	0	0	0	0	0	0	0	0	0	0	0	0	0	0	0	0	5	0	0	0	0	0	0	0	0	0	0	0	0	0	0	0
670	c25f6e331d667d388652c524141825c0	Bacteria	Bacillota	Bacilli	Bacillales	Bacillaceae	NA	NA	0,996589808222035	3	0	0	0	0	0	0	0	0	0	0	0	0	0	0	0	0	0	0	0	0	0	0	0	0	0	0	0	0	0	0	0	0	0	0	0	0	0	0	0
671	d12c56095f8b3be61feaa5ee00ca8b74	Bacteria	Bacillota	Bacilli	Bacillales	Bacillaceae	NA	NA	0,998086097257629	0	0	0	0	0	0	0	0	0	0	0	0	0	0	0	0	0	0	0	0	0	0	0	0	0	0	0	0	0	0	0	3	0	0	0	0	0	0	0	0
672	eac4cefea9db4cfb0fe0570e0c7a82d3	Bacteria	Bacillota	Bacilli	Bacillales	Bacillaceae	NA	NA	0,999245748194682	0	0	0	0	0	9	0	0	0	0	0	0	0	0	0	0	0	0	0	0	0	0	0	0	0	0	0	0	0	0	0	0	0	0	0	0	0	0	0	0
673	573aa39ca0da18e9c8db2e67e938b2d6	Bacteria	Bacillota	Bacilli	Bacillales	Bacillaceae	NA	NA	0,999894317262794	0	0	0	0	0	0	0	0	0	0	0	0	0	0	0	0	0	0	0	0	0	0	0	0	0	0	0	0	0	0	0	0	0	0	3	0	0	0	0	0
674	f1645ddf61dfcfb4f4de4475933c803e	Bacteria	Bacillota	Bacilli	Bacillales	Bacillaceae	NA	NA	0,999980243084797	0	0	0	0	0	0	0	0	0	0	0	0	0	0	0	0	0	0	0	0	0	0	0	0	0	0	0	0	0	0	0	0	0	0	0	0	0	0	0	0
675	920311830ca4383d1e65c8f6dad010f4	Bacteria	Bacillota	Bacilli	Bacillales	Bacillaceae	NA	NA	0,999988424649616	0	0	0	0	0	8	0	0	0	0	0	0	0	0	0	0	0	0	0	0	0	0	0	0	3	0	0	0	0	0	11	0	0	0	0	0	0	0	0	0
676	07cfb2185e833fc3d05924ec8a4d3c18	Bacteria	Bacillota	Bacilli	Bacillales	Bacillaceae	NA	NA	0,999990583897507	0	0	0	0	0	0	0	0	0	0	0	0	0	0	0	0	0	0	0	0	0	0	0	0	0	0	0	0	0	0	0	0	0	0	0	0	0	0	0	0
677	16252ab6700692c796d588c70781d8f2	Bacteria	Bacillota	Bacilli	Bacillales	Bacillaceae	NA	NA	0,999996326513164	0	0	0	0	0	0	0	0	0	0	0	0	0	0	0	0	0	0	0	0	0	0	0	0	0	0	0	0	0	0	8	0	0	0	0	0	0	0	0	0
678	a4e7bc7d4c099c37b03eb999c46c747f	Bacteria	Bacillota	Bacilli	Bacillales	Marinococcaceae	Geomicrobium	Geomicrobium_sediminis	0,999984586972353	0	0	0	0	0	0	0	0	0	0	0	0	0	0	0	0	0	0	0	0	0	0	0	0	0	0	0	0	0	0	0	0	0	0	0	0	0	0	0	0
679	72c01f900a59cf1f5fadf0b4b39e5681	Bacteria	Bacillota	Bacilli	Bacillales	Planococcaceae	Bhargavaea	NA	0,999817525669133	0	0	0	0	0	0	0	0	0	0	0	0	0	0	0	0	0	0	0	0	0	0	0	0	0	0	0	0	0	0	0	0	0	0	0	0	0	0	0	0
680	cb35b3aff8fc8931e984853934d5c0e0	Bacteria	Bacillota	Bacilli	Bacillales	Planococcaceae	Kurthia	NA	0,777001275997235	0	0	0	0	11	0	0	0	0	6	10	7	0	0	0	0	0	0	0	0	0	0	0	0	0	0	0	0	0	0	22	0	0	0	0	8	0	0	0	0
681	dafe667dcdf332a2ab2d9f0618be1bc6	Bacteria	Bacillota	Bacilli	Bacillales	Planococcaceae	Lysinibacillus	Bacillus_ndiopicus	0,793126894700533	0	0	0	0	0	0	0	0	0	0	0	0	0	0	0	0	0	0	0	0	0	0	0	0	0	0	0	0	0	0	0	0	0	0	0	0	0	0	0	0
682	79dcff23c44445ff31d7402ceabaa8ff	Bacteria	Bacillota	Bacilli	Bacillales	Planococcaceae	Lysinibacillus	NA	0,943542517615551	0	0	0	0	0	3	0	0	0	4	0	8	0	0	0	0	0	0	0	0	0	0	0	0	8	0	0	0	7	0	0	0	0	8	0	10	0	0	0	0
683	3ff8d11ce8edc1e8a0b4899fb71cbdb7	Bacteria	Bacillota	Bacilli	Bacillales	Planococcaceae	Lysinibacillus	NA	0,986133953477442	0	0	0	0	0	0	0	0	0	21	0	7	0	0	0	0	0	0	0	0	0	0	0	0	10	0	0	0	15	0	0	0	0	0	0	9	0	0	0	0
684	73e0e4812f1e4389ed402ac668860b5d	Bacteria	Bacillota	Bacilli	Bacillales	Planococcaceae	Lysinibacillus	NA	0,990965261048496	0	0	0	0	0	0	0	0	0	0	0	0	0	0	0	0	0	0	0	0	0	0	0	0	0	0	0	0	0	0	0	0	0	0	0	0	0	0	0	0
685	2ddb2d5d9acd2673b254d2e25b7f8b11	Bacteria	Bacillota	Bacilli	Bacillales	Planococcaceae	Lysinibacillus	NA	0,993929010254388	0	0	0	0	0	0	0	0	0	0	0	0	0	0	0	0	0	0	12	0	0	0	0	0	0	0	0	326	0	0	0	0	0	0	0	19	0	0	0	0
686	4d21c2be67997f9344bfd04d7d3ecffb	Bacteria	Bacillota	Bacilli	Bacillales	Planococcaceae	Lysinibacillus	NA	0,996633993357538	0	0	0	0	0	0	0	0	0	0	0	0	0	0	0	0	0	0	0	0	0	0	0	0	0	0	0	0	0	0	0	0	0	0	0	0	0	0	0	0
687	b49c6eda747971841d6bba6d87e7bf56	Bacteria	Bacillota	Bacilli	Bacillales	Planococcaceae	Lysinibacillus	NA	0,997260227544335	0	0	0	0	0	0	0	0	0	0	0	0	0	0	0	0	0	0	0	0	0	0	0	0	0	0	0	2	0	0	0	1	0	0	0	0	0	0	0	0
688	feba18a6657c8e42f543aa01f54499af	Bacteria	Bacillota	Bacilli	Bacillales	Planococcaceae	Lysinibacillus	NA	0,998192006558332	0	0	0	0	0	8	0	0	0	0	0	0	0	0	0	0	0	0	0	0	0	0	0	0	0	0	0	17	0	0	8	0	0	0	0	0	0	0	0	0
689	9c93b97ac3ff116d5e3e453085999805	Bacteria	Bacillota	Bacilli	Bacillales	Planococcaceae	Lysinibacillus	NA	0,998430639919697	0	0	0	0	0	0	0	0	0	0	0	0	0	0	0	0	0	0	0	0	0	0	0	0	0	0	0	0	0	0	0	0	0	0	0	0	0	0	0	0
690	61e5fab8dfe2104020ca5ea72a1f5b01	Bacteria	Bacillota	Bacilli	Bacillales	Planococcaceae	Psychrobacillus	uncultured_bacterium	0,722999272480309	0	0	0	0	0	0	0	0	0	0	0	0	0	0	0	0	0	0	0	0	0	0	0	0	0	0	0	0	0	0	0	0	0	0	0	0	0	0	0	0
691	686045ff2856f7fac13a6fd456b524ea	Bacteria	Bacillota	Bacilli	Bacillales	Planococcaceae	Solibacillus	uncultured_bacterium	0,825207951380614	0	0	0	0	0	0	0	0	0	0	0	0	0	0	0	0	0	0	0	0	0	0	0	0	0	0	0	0	7	0	0	0	0	0	0	0	0	0	0	0
692	a8cff2128fe546147530b74219903b2f	Bacteria	Bacillota	Bacilli	Bacillales	Planococcaceae	Sporosarcina	Sporosarcina_pasteurii	0,996752521432205	0	0	0	0	0	0	0	0	0	0	0	5	0	0	0	0	0	0	0	0	0	0	0	0	0	0	0	0	0	0	0	0	0	0	0	0	0	0	0	0
693	5ce642630e12a915c92d73483839440a	Bacteria	Bacillota	Bacilli	Bacillales	Planococcaceae	Sporosarcina	Sporosarcina_pasteurii	0,997091175572329	4	0	0	0	0	0	0	0	0	0	0	0	0	0	0	0	0	0	0	0	0	0	0	0	0	0	0	0	0	0	0	11	0	0	0	0	0	0	0	0
694	29dae3444ec03609e9fee0b58d4ad5ef	Bacteria	Bacillota	Bacilli	Bacillales	Planococcaceae	Sporosarcina	uncultured_bacterium	0,859294005490635	0	0	0	0	0	0	0	0	0	0	0	0	0	0	0	0	0	0	0	0	0	0	0	0	0	0	0	0	0	0	0	0	0	0	0	0	0	0	0	0
695	7fab672d3434e870567ce6f696f9548d	Bacteria	Bacillota	Bacilli	Bacillales	Planococcaceae	Sporosarcina	NA	0,992321235576272	0	0	0	0	0	0	0	0	0	0	0	0	0	0	0	0	0	0	0	0	0	0	0	0	0	0	0	0	0	0	3	0	0	0	0	0	0	0	0	0
696	c07bc37849ae4704918243ea1c4c484b	Bacteria	Bacillota	Bacilli	Bacillales	Planococcaceae	NA	NA	0,975432345617179	0	0	0	0	0	0	0	0	0	0	0	0	0	0	0	0	0	0	0	0	0	0	0	0	0	0	0	0	0	0	0	0	0	0	0	0	0	0	0	0
697	c579e351d4543ecc199e2f81bdd9f18b	Bacteria	Bacillota	Bacilli	Bacillales	NA	NA	NA	0,745217261044682	0	0	0	0	0	0	0	0	0	0	0	0	0	0	0	0	0	0	0	0	0	0	0	0	0	0	0	0	0	0	0	0	0	0	0	2	0	0	0	0
698	97a6a8e5d45c343facf8c8c697ab7638	Bacteria	Bacillota	Bacilli	Bacillales	NA	NA	NA	0,916687211625331	0	0	0	0	0	0	0	0	0	0	0	0	0	0	0	0	0	0	0	0	0	0	0	0	0	0	0	0	0	0	0	6	0	0	0	0	0	0	0	0
699	453751f01c12b4efe220763e0089b200	Bacteria	Bacillota	Bacilli	Bacillales	NA	NA	NA	0,938683786606893	3	0	0	0	0	0	0	0	0	0	0	0	0	0	0	0	0	0	0	0	0	0	0	0	0	0	0	0	0	0	0	0	0	0	0	0	0	0	0	0
700	60be64d44e8e5ccc65ea6436684f7bc0	Bacteria	Bacillota	Bacilli	Brevibacillales	Brevibacillaceae	Brevibacillus	Brevibacillus_thermoruber	0,971875104163447	0	0	0	0	0	0	0	0	0	0	0	0	0	0	0	0	0	0	0	0	0	0	0	0	0	0	0	0	0	0	0	0	0	0	0	0	0	0	0	0
701	8ff991b87d5f84c2ca9d2de912058a4f	Bacteria	Bacillota	Bacilli	Brevibacillales	Brevibacillaceae	Brevibacillus	NA	0,999999999626102	0	0	0	0	0	0	0	0	0	0	0	0	0	0	0	0	0	0	0	0	0	0	0	0	0	0	0	0	0	0	0	0	0	0	0	0	0	0	0	0
702	6e7c201d82bdc602b0a818de9ba7123a	Bacteria	Bacillota	Bacilli	Brevibacillales	Brevibacillaceae	Brevibacillus	NA	0,9999999999162	0	0	0	0	0	0	0	0	0	0	0	0	0	0	0	0	0	0	0	0	3	0	0	0	0	0	0	0	0	0	0	0	0	0	0	0	0	0	0	0
703	e3a9c449383898d02129984247625f26	Bacteria	Bacillota	Bacilli	Brevibacillales	Brevibacillaceae	Brevibacillus	NA	0,999999999972075	0	0	0	0	0	0	0	0	0	0	0	0	0	0	0	0	0	0	3	0	0	0	0	0	0	0	0	0	0	0	0	0	0	0	0	34	0	0	0	0
704	93f5a48dd269bf477ec1e10824d2f137	Bacteria	Bacillota	Bacilli	Erysipelotrichales	Erysipelatoclostridiaceae	NA	NA	0,999999999979029	2	0	0	0	0	0	0	0	0	0	0	0	0	0	0	0	0	0	0	0	0	0	0	0	0	0	0	0	0	0	0	0	0	0	0	4	0	0	0	0
705	114d0aefa07e7ab7836011f44281b737	Bacteria	Bacillota	Bacilli	Erysipelotrichales	Erysipelotrichaceae	Solobacterium	NA	0,999999864378604	0	0	0	0	0	0	0	0	0	0	0	0	0	0	0	0	0	0	0	0	0	0	0	0	0	0	0	0	0	0	0	0	0	0	0	0	0	0	0	0
706	f2a048548fab41c28c942ae8fdc7bc55	Bacteria	Bacillota	Bacilli	Lactobacillales	Aerococcaceae	Aerococcus	uncultured_bacterium	0,960144171894024	0	0	0	0	0	0	0	0	0	1	0	0	0	0	0	0	0	0	0	0	0	0	0	0	0	0	0	0	0	0	0	0	0	0	0	0	0	0	0	0
707	ea2af53d75abf3ed361f54b96de123ff	Bacteria	Bacillota	Bacilli	Lactobacillales	Aerococcaceae	Aerococcus	NA	0,999999999999086	0	0	0	0	0	0	0	0	0	0	0	0	0	0	0	0	0	0	0	0	0	0	0	0	0	0	0	0	0	0	0	0	0	0	0	0	0	2	0	0
708	e1d098412c88700cbd3c119e7c62f2ca	Bacteria	Bacillota	Bacilli	Lactobacillales	Aerococcaceae	Aerococcus	NA	0,999999999999772	0	0	0	0	0	0	0	0	0	0	0	0	0	0	0	0	0	0	0	0	0	0	0	0	0	0	0	0	0	0	0	0	0	0	0	0	0	0	0	0
709	42c18a505397300bd7a10868107ab0a5	Bacteria	Bacillota	Bacilli	Lactobacillales	Aerococcaceae	Facklamia	uncultured_bacterium	0,869383277003746	0	0	0	8	0	0	0	0	0	10	0	11	0	0	0	0	0	0	0	0	0	0	0	0	5	2	0	2	10	0	0	12	0	11	7	12	0	0	0	0
710	f8e615a24e5cb01c4cbd18a41e322fc0	Bacteria	Bacillota	Bacilli	Lactobacillales	Aerococcaceae	Globicatella	uncultured_bacterium	0,977358839279928	0	0	0	0	0	0	0	0	0	0	0	0	0	0	0	0	0	0	0	0	0	0	0	0	0	0	0	0	0	0	0	0	0	0	0	0	0	0	0	0
711	f38b223b46e45f7b3d111ba33e60731e	Bacteria	Bacillota	Bacilli	Lactobacillales	Aerococcaceae	Globicatella	uncultured_bacterium	0,978209651580983	0	0	0	0	0	0	0	0	0	0	0	0	0	0	0	0	0	0	0	0	0	0	0	0	0	0	0	0	0	0	0	0	0	0	0	0	0	0	0	0
712	34eca6e18501a9b9f9703db50ce647cf	Bacteria	Bacillota	Bacilli	Lactobacillales	Aerococcaceae	Globicatella	uncultured_bacterium	0,979266242428315	0	0	0	0	0	0	0	0	0	0	0	0	0	0	0	0	0	0	0	0	0	0	0	0	0	0	0	0	0	0	0	0	0	0	0	0	0	0	0	0
713	3121e1d571d1f15d6d3e7912f8dd4332	Bacteria	Bacillota	Bacilli	Lactobacillales	Aerococcaceae	Globicatella	uncultured_bacterium	0,983299690580867	0	0	0	0	0	0	0	0	0	11	0	0	0	0	0	0	0	0	0	0	0	0	0	0	0	0	0	0	0	0	62	34	0	0	0	0	5	0	0	0
714	fc2b08e7ff71d75bfa218e509a4f5bb4	Bacteria	Bacillota	Bacilli	Lactobacillales	Aerococcaceae	Globicatella	uncultured_bacterium	0,984233315113799	0	0	0	0	0	0	0	0	0	0	0	18	0	0	0	0	0	0	0	0	0	0	0	0	0	0	0	0	0	0	0	0	0	0	0	0	0	0	0	0
715	f2d88cc2b163418f3896a0ffd33109f6	Bacteria	Bacillota	Bacilli	Lactobacillales	Aerococcaceae	Globicatella	uncultured_bacterium	0,988611710599347	0	0	0	0	0	0	0	0	0	0	0	0	0	0	0	0	0	0	0	0	0	0	0	0	0	0	0	0	0	0	0	0	0	0	4	0	0	0	0	0
716	62a42f1125d3697f78ee8b975b22adb2	Bacteria	Bacillota	Bacilli	Lactobacillales	Aerococcaceae	Globicatella	uncultured_bacterium	0,995113544574747	0	0	0	0	0	0	0	0	0	0	0	0	0	0	0	0	0	0	0	0	0	0	0	0	0	0	0	0	0	0	0	0	0	0	0	0	0	0	0	0
717	f50fbbfff0e79af738391704fbd919a0	Bacteria	Bacillota	Bacilli	Lactobacillales	Aerococcaceae	Globicatella	NA	0,999996977774465	0	0	0	0	0	0	0	0	0	0	0	0	0	0	0	0	0	0	0	0	0	0	0	0	0	0	0	0	0	0	0	0	0	0	0	0	0	0	0	0
718	38b5f6e9fc3e16eefee690978d6d28bb	Bacteria	Bacillota	Bacilli	Lactobacillales	Carnobacteriaceae	Alloiococcus	uncultured_bacterium	0,933954413140217	0	0	0	0	0	0	0	0	0	0	0	0	0	0	0	0	0	0	0	0	0	0	0	0	0	0	0	0	0	0	0	0	0	0	0	0	0	2	0	0
719	62910cd9fde083f77354840405076833	Bacteria	Bacillota	Bacilli	Lactobacillales	Carnobacteriaceae	Atopostipes	uncultured_bacterium	0,779972645189796	0	0	0	0	0	0	0	0	0	0	0	0	0	0	0	0	0	0	0	0	0	0	0	0	0	0	0	0	0	0	0	0	0	0	0	0	0	0	0	0
720	705914e6fc60ce48d52d85abd3fa1e3c	Bacteria	Bacillota	Bacilli	Lactobacillales	Carnobacteriaceae	Atopostipes	uncultured_bacterium	0,810983118172368	0	0	0	0	0	0	0	0	0	0	0	0	0	0	0	0	0	0	0	0	0	0	0	0	8	0	0	0	0	0	0	0	0	0	0	0	0	0	0	0
721	2a1bc6ceb8bf870d390eef3d7305c438	Bacteria	Bacillota	Bacilli	Lactobacillales	Carnobacteriaceae	Atopostipes	uncultured_bacterium	0,824354972044876	0	0	0	0	0	0	0	0	0	0	0	0	0	0	0	0	0	0	0	0	0	0	0	0	0	0	0	0	0	0	0	0	0	0	0	0	0	0	0	0
722	3145146d4ef20791f487424479024ca1	Bacteria	Bacillota	Bacilli	Lactobacillales	Carnobacteriaceae	Atopostipes	uncultured_bacterium	0,84110608065927	0	0	0	0	0	0	0	0	0	0	0	0	0	0	0	0	0	0	0	0	0	0	0	0	0	0	0	0	0	0	0	0	0	0	0	0	0	0	0	0
723	8cdd2060f69ab0f6bfc96f66c5bb97a7	Bacteria	Bacillota	Bacilli	Lactobacillales	Carnobacteriaceae	Atopostipes	uncultured_bacterium	0,84413938976339	0	0	0	0	0	0	0	0	0	8	5	12	0	0	0	0	0	0	9	0	3	0	0	0	0	0	0	0	12	0	7	25	0	0	5	6	0	0	0	0
724	3ff567187b991e8a01cb29366b7e8438	Bacteria	Bacillota	Bacilli	Lactobacillales	Carnobacteriaceae	Dolosigranulum	NA	0,999999999983354	0	0	0	0	0	0	0	0	0	0	0	0	0	0	0	0	0	0	0	0	0	0	0	0	0	0	0	0	0	0	0	0	0	0	0	0	0	0	0	0
725	a81edf8bb452c03edfa7901fbb5c69f9	Bacteria	Bacillota	Bacilli	Lactobacillales	Carnobacteriaceae	Dolosigranulum	NA	0,999999999992182	0	0	0	6	2	21	0	0	2	5	0	0	0	0	0	0	0	0	0	0	0	0	0	0	6	0	0	0	0	0	8	19	0	0	0	0	0	0	0	0
726	a5b69f125c8e15c8b470bd65ffa241c1	Bacteria	Bacillota	Bacilli	Lactobacillales	Carnobacteriaceae	Granulicatella	NA	0,803102857881673	0	0	0	0	0	5	0	0	0	0	0	0	0	0	0	0	0	0	0	0	0	0	0	0	0	0	0	0	0	0	0	0	0	0	0	0	0	0	0	0
727	8b79ec114ac195fb78b4da6f33dd3073	Bacteria	Bacillota	Bacilli	Lactobacillales	Carnobacteriaceae	Jeotgalibaca	Trichococcus_sp.	0,944002260746473	10	16	0	14	46	33	4	0	10	141	36	206	3	12	4	0	0	0	52	13	37	11	0	20	82	18	20	27	108	10	28	20	0	89	106	155	18	8	0	0
728	c636b12a1e8a9639f5bc808108b19654	Bacteria	Bacillota	Bacilli	Lactobacillales	Carnobacteriaceae	Jeotgalibaca	Trichococcus_sp.	0,963538621825619	0	0	0	0	0	0	0	0	0	0	0	0	0	0	0	0	0	0	0	0	0	0	0	0	0	0	0	0	0	0	0	0	0	0	0	0	0	0	0	0
729	045d5842d579470626432c0d60c6299b	Bacteria	Bacillota	Bacilli	Lactobacillales	Carnobacteriaceae	Jeotgalibaca	Trichococcus_sp.	0,968720559601644	0	0	0	0	0	0	0	0	0	0	0	0	0	0	0	0	0	0	0	0	0	0	0	0	0	0	0	0	0	2	0	0	0	0	0	0	0	0	0	0
730	425d65a71725a0c0a757db90fe55910a	Bacteria	Bacillota	Bacilli	Lactobacillales	Carnobacteriaceae	Jeotgalibaca	Trichococcus_sp.	0,990307819700111	0	0	0	0	0	0	0	0	0	0	0	0	0	0	0	0	0	0	0	0	0	0	0	0	0	0	0	0	0	0	0	0	0	3	0	0	0	0	0	0
731	2394a7ba8cb0561585801e012557122e	Bacteria	Bacillota	Bacilli	Lactobacillales	Carnobacteriaceae	Jeotgalibaca	Trichococcus_sp.	0,99169630085957	0	0	0	0	0	0	0	0	0	0	0	0	0	0	0	0	0	0	0	0	0	0	0	0	0	0	0	0	0	0	0	0	0	0	0	0	0	0	0	0
732	2f748871e02300157a0ce26dc2fb1d24	Bacteria	Bacillota	Bacilli	Lactobacillales	Carnobacteriaceae	Trichococcus	NA	0,944081576657678	0	0	0	0	0	0	0	0	0	0	0	0	0	0	0	0	0	0	0	0	0	0	0	0	0	0	0	0	0	0	0	0	0	0	0	0	0	0	0	0
733	2a66526cf20bf44204fcd7af094c6260	Bacteria	Bacillota	Bacilli	Lactobacillales	Enterococcaceae	Enterococcus	Enterococcus_asini	0,801519122656012	0	0	0	0	0	0	0	0	0	0	0	20	0	0	0	0	0	0	0	0	0	0	0	0	0	0	0	0	12	0	0	0	0	0	17	13	0	0	0	0
734	b667000eb98cf17e5345425d7c1222af	Bacteria	Bacillota	Bacilli	Lactobacillales	Enterococcaceae	Enterococcus	Enterococcus_cecorum	0,990138865550451	0	0	0	0	0	0	0	0	0	0	0	0	0	0	0	0	0	0	0	0	0	0	0	0	0	0	0	0	0	0	0	0	0	0	0	0	0	0	0	0
735	f08cfd292a66db56626d3fe9d5f29441	Bacteria	Bacillota	Bacilli	Lactobacillales	Enterococcaceae	Enterococcus	NA	0,92165814909342	0	0	0	2	0	0	0	0	0	0	0	0	0	0	0	0	0	0	0	0	0	0	0	0	0	0	0	0	0	0	0	0	0	0	0	0	0	0	0	0
736	564bfa421d1dc2822519b7ef984d7684	Bacteria	Bacillota	Bacilli	Lactobacillales	Enterococcaceae	Enterococcus	NA	0,927396082574052	5	4	0	0	0	2	0	0	0	1	9	0	2	4	0	0	0	0	7	6	1	2	0	0	2	0	6	0	3	3	1	0	0	6	7	2	9	2	0	0
737	2b372a124f5631ac66a36f6a93fc4256	Bacteria	Bacillota	Bacilli	Lactobacillales	Enterococcaceae	Enterococcus	NA	0,930542947302613	0	0	0	0	0	0	0	0	0	0	0	0	0	0	0	0	0	0	0	0	0	0	0	0	0	0	0	0	0	0	0	0	0	0	2	0	0	0	0	0
738	9743908b2f78a09aea2d115a9a9492fb	Bacteria	Bacillota	Bacilli	Lactobacillales	Enterococcaceae	Enterococcus	NA	0,931123363452245	0	0	0	0	1	0	0	0	0	0	0	0	0	0	0	0	0	0	0	0	0	0	0	0	0	0	0	0	0	0	0	0	0	0	0	0	0	0	0	0
739	50d031fdf81ea410f98de9a1cf66f49d	Bacteria	Bacillota	Bacilli	Lactobacillales	Enterococcaceae	Enterococcus	NA	0,941329885373192	0	0	0	0	7	0	0	0	0	0	0	0	0	0	0	0	0	0	0	0	0	0	0	0	0	0	0	0	0	0	0	0	0	0	0	0	0	0	0	0
740	b3e174cbddc690761b568d9b9d987a21	Bacteria	Bacillota	Bacilli	Lactobacillales	Enterococcaceae	Enterococcus	NA	0,955500028681642	0	0	2	0	0	18	0	0	6	35	0	44	0	0	0	0	0	0	0	0	9	0	0	0	19	0	0	9	13	0	20	5	0	24	35	46	0	0	0	0
741	53d84dc91835dde236a8caa573a338a1	Bacteria	Bacillota	Bacilli	Lactobacillales	Enterococcaceae	Enterococcus	NA	0,956490162508101	0	0	0	0	0	0	0	0	0	0	0	0	0	0	0	0	0	0	0	0	0	0	0	0	0	0	0	0	0	0	0	0	0	0	0	0	0	0	0	0
742	2e753ade968825b6c28eaaaff941d047	Bacteria	Bacillota	Bacilli	Lactobacillales	Enterococcaceae	Enterococcus	NA	0,96094281950046	0	0	0	0	0	0	0	0	0	0	0	0	0	0	0	0	0	0	0	0	0	0	0	0	0	0	0	0	0	0	0	0	0	0	0	0	0	0	0	0
743	eb909a83ecbfe46420e9460515ec1b1b	Bacteria	Bacillota	Bacilli	Lactobacillales	Enterococcaceae	Enterococcus	NA	0,964919704364539	0	0	0	0	0	0	0	0	0	0	0	0	0	0	0	0	0	0	0	0	0	0	0	0	0	0	0	0	0	0	0	3	0	0	0	0	0	0	0	0
744	e305e74913f284c93b4fbef9bee881f3	Bacteria	Bacillota	Bacilli	Lactobacillales	Enterococcaceae	Enterococcus	NA	0,972957917711902	0	0	0	0	0	0	0	0	0	0	0	8	0	0	0	0	0	0	0	0	0	0	0	0	0	0	0	0	8	0	0	0	0	2	4	5	0	0	0	0
745	24ce1ea55505746088c2cc95ee36bfa6	Bacteria	Bacillota	Bacilli	Lactobacillales	Enterococcaceae	Enterococcus	NA	0,973577990793649	0	0	0	0	0	0	0	0	0	0	0	0	0	0	0	0	0	0	0	0	0	0	0	0	0	0	0	0	0	0	0	0	0	0	0	0	0	0	0	0
746	419c3c02bfe6d36f92fb551c3bf1fd5f	Bacteria	Bacillota	Bacilli	Lactobacillales	Enterococcaceae	Enterococcus	NA	0,979522484245229	0	0	0	0	0	0	0	0	0	0	0	0	0	0	0	0	0	0	0	0	0	0	0	0	0	0	0	0	0	0	0	0	0	0	0	0	0	0	0	0
747	1373b901d57638333190eb89bd8344d4	Bacteria	Bacillota	Bacilli	Lactobacillales	Enterococcaceae	Enterococcus	NA	0,982982196417992	0	0	0	0	0	0	0	0	0	0	0	0	0	0	0	0	0	0	0	0	0	0	0	0	0	0	0	0	0	0	0	0	0	0	0	0	0	0	0	0
748	edd327016e56b0acae5c67dc3b963626	Bacteria	Bacillota	Bacilli	Lactobacillales	Enterococcaceae	Enterococcus	NA	0,995920296034776	0	0	0	0	0	0	0	0	0	0	0	0	0	0	0	0	0	0	0	0	0	0	0	0	0	0	0	0	0	0	0	0	0	0	0	0	0	0	0	0
749	0fb65b97cfcb0d59dfb10e73fc2e6e32	Bacteria	Bacillota	Bacilli	Lactobacillales	Enterococcaceae	Enterococcus	NA	0,996605930121983	10	16	0	17	26	64	103	0	20	128	82	157	9	12	0	0	0	7	37	14	36	20	0	23	49	18	33	34	81	20	127	43	14	88	65	134	30	0	0	6
750	a1c3f3695dbdc137da64b596502dd9f3	Bacteria	Bacillota	Bacilli	Lactobacillales	Enterococcaceae	Enterococcus	NA	0,997087608837476	0	0	0	0	0	0	5	0	0	0	0	0	0	0	0	0	0	0	0	0	0	0	0	0	0	0	0	0	0	0	0	0	0	0	0	0	0	0	0	0
751	35779479eee832bf2a58fc9ce63e54ef	Bacteria	Bacillota	Bacilli	Lactobacillales	Enterococcaceae	Enterococcus	NA	0,998207457187742	0	0	0	0	0	0	0	0	0	1	0	3	0	0	0	0	0	0	0	0	0	0	0	0	1	0	0	7	3	0	0	1	0	3	3	1	0	0	0	0
752	1ea7397065f1305346105868a86ff68c	Bacteria	Bacillota	Bacilli	Lactobacillales	Enterococcaceae	Enterococcus	NA	0,998723825940197	0	0	0	0	0	0	0	0	0	6	0	0	0	0	0	0	0	0	0	0	0	0	0	0	0	0	0	0	0	0	0	0	0	0	0	0	0	0	0	0
753	452c1d0b82a360a0e202aebb416da91f	Bacteria	Bacillota	Bacilli	Lactobacillales	Enterococcaceae	Enterococcus	NA	0,999219044417713	0	0	0	0	0	15	0	0	0	1	0	10	0	0	0	0	0	0	0	0	0	0	0	0	11	0	0	0	15	0	0	0	0	15	2	3	0	0	0	0
754	a9b2759cfc9110ea89044dca78e214a9	Bacteria	Bacillota	Bacilli	Lactobacillales	Enterococcaceae	Enterococcus	NA	0,999300082362858	0	0	0	0	0	0	0	9	0	0	0	0	0	0	0	0	0	0	0	0	0	0	0	0	0	0	0	0	0	0	0	0	0	0	0	0	0	0	0	0
755	2b11edabe7d490671cc61fce924e1908	Bacteria	Bacillota	Bacilli	Lactobacillales	Enterococcaceae	Enterococcus	NA	0,999403338985883	0	0	0	0	0	12	0	0	0	0	0	0	0	0	0	0	0	0	0	0	0	0	0	0	0	0	0	0	0	0	0	0	0	0	0	0	0	0	0	0
756	9e4976b3f22f2889ea2348b491c0feb0	Bacteria	Bacillota	Bacilli	Lactobacillales	Enterococcaceae	Enterococcus	NA	0,999549776614486	0	0	0	42	17	34	0	0	0	78	0	73	0	0	0	0	0	0	23	0	11	0	0	0	53	0	0	0	46	0	35	42	0	45	55	83	0	9	0	0
757	427f5142ae52662b7db0bdd5689461f0	Bacteria	Bacillota	Bacilli	Lactobacillales	Enterococcaceae	Enterococcus	NA	0,99979376753891	0	0	0	0	0	0	0	0	0	0	0	0	0	0	0	0	0	0	0	0	0	0	0	0	0	0	0	0	0	0	0	0	0	0	0	0	0	0	0	0
758	8616ccf21fa06181d636dac74fdb34b9	Bacteria	Bacillota	Bacilli	Lactobacillales	Enterococcaceae	Enterococcus	NA	0,999825526521916	0	0	0	0	0	0	0	0	0	0	0	0	0	0	0	0	0	0	0	0	0	0	0	0	0	0	0	0	0	0	0	0	0	0	0	0	0	0	0	0
759	9ff1b82a83127c3b60399700e0015c23	Bacteria	Bacillota	Bacilli	Lactobacillales	Enterococcaceae	Enterococcus	NA	0,99983423962248	0	0	0	0	0	0	0	0	0	33	0	20	0	0	0	0	0	0	0	0	0	0	0	0	0	0	0	0	0	0	0	0	0	0	20	16	0	0	0	0
760	2b290bce524de6b026154e87bb3cdb58	Bacteria	Bacillota	Bacilli	Lactobacillales	Lactobacillaceae	Companilactobacillus	NA	0,999999155935603	0	0	0	4	0	0	0	0	0	0	0	0	0	0	0	0	0	0	0	0	0	0	0	0	0	0	0	0	0	0	0	10	0	0	0	0	0	0	0	0
761	69570713c5b4e6c5b2fe72832cb95abf	Bacteria	Bacillota	Bacilli	Lactobacillales	Lactobacillaceae	Fructilactobacillus	NA	0,70534474418126	0	0	0	0	0	0	0	0	0	0	0	0	0	0	0	0	0	0	0	0	0	0	0	0	0	0	0	0	0	0	0	0	0	0	0	0	0	0	0	0
762	dd36e1f0ebc08cfbe4bc514abf8a9ec6	Bacteria	Bacillota	Bacilli	Lactobacillales	Lactobacillaceae	Fructilactobacillus	NA	0,742269564152676	0	0	0	0	0	0	0	0	0	0	0	0	0	0	0	0	0	0	0	0	0	0	0	0	0	0	0	0	0	8	0	0	0	0	0	0	0	0	0	0
763	7e9e90e433ffb1415660c1a6e00dd9be	Bacteria	Bacillota	Bacilli	Lactobacillales	Lactobacillaceae	Fructilactobacillus	NA	0,754077071728222	0	0	0	0	0	0	0	0	0	0	0	0	0	0	0	0	0	0	0	0	0	0	0	0	0	0	0	0	0	0	0	0	0	0	0	0	0	0	0	0
764	c981c6d3b723477895f3ea289eec3568	Bacteria	Bacillota	Bacilli	Lactobacillales	Lactobacillaceae	Fructilactobacillus	NA	0,796644981215754	0	0	0	0	0	0	0	0	0	0	0	0	0	0	0	0	0	0	0	0	0	0	0	0	0	0	0	0	0	0	0	0	0	0	0	0	0	0	0	5
765	e589d18174ddf325f5267a932f0b4d5a	Bacteria	Bacillota	Bacilli	Lactobacillales	Lactobacillaceae	Fructilactobacillus	NA	0,797407026540589	0	0	0	0	0	0	0	0	0	0	0	0	0	0	0	0	0	0	0	0	0	0	0	0	0	0	0	0	0	0	0	0	0	0	0	3	0	0	0	0
766	312882cb7c0a96ea6640fb50edf17014	Bacteria	Bacillota	Bacilli	Lactobacillales	Lactobacillaceae	Fructilactobacillus	NA	0,798269064962255	0	0	0	0	0	0	0	0	0	0	0	0	0	0	0	0	0	0	0	0	0	0	0	0	0	0	0	0	0	0	0	0	0	0	0	0	2	0	0	0
767	de6aee3349d752203323931fd6e6e0c9	Bacteria	Bacillota	Bacilli	Lactobacillales	Lactobacillaceae	Fructilactobacillus	NA	0,826861638943336	0	0	0	0	0	0	0	0	0	0	0	0	0	0	0	0	0	0	0	0	0	0	0	2	0	0	0	0	0	0	0	0	0	0	0	0	0	0	0	0
768	994a1e7bf7b40a889348b750080e597d	Bacteria	Bacillota	Bacilli	Lactobacillales	Lactobacillaceae	Fructilactobacillus	NA	0,829754114011179	0	0	0	0	0	0	0	0	0	0	0	0	0	0	0	0	5	0	0	0	0	0	0	0	0	0	0	0	0	0	0	0	0	0	0	0	0	0	0	0
769	43b16dc2172bf1ac43a4bb51c880e78d	Bacteria	Bacillota	Bacilli	Lactobacillales	Lactobacillaceae	Fructilactobacillus	NA	0,838950463572881	0	0	0	0	0	0	0	0	0	0	0	0	0	0	0	0	0	0	0	0	0	0	0	0	0	0	0	0	0	0	0	0	0	0	0	0	0	0	0	0
770	016cc74b536b13a9798bdb27cf4aeb44	Bacteria	Bacillota	Bacilli	Lactobacillales	Lactobacillaceae	Fructilactobacillus	NA	0,867062645687609	0	0	0	0	0	2	0	0	0	0	0	0	0	0	0	0	0	0	0	0	0	0	0	0	0	0	0	0	0	0	0	0	0	0	0	0	0	0	0	0
771	785b617955588f94a10b4d315c24f552	Bacteria	Bacillota	Bacilli	Lactobacillales	Lactobacillaceae	Fructilactobacillus	NA	0,984140133679691	0	0	0	0	0	0	0	0	0	0	0	0	0	0	0	0	0	0	0	0	0	0	0	0	0	0	0	0	0	0	0	0	0	0	0	0	0	0	0	1
772	0b9026d5891d7292a9e813d563eac782	Bacteria	Bacillota	Bacilli	Lactobacillales	Lactobacillaceae	Fructilactobacillus	NA	0,988314001053167	0	0	0	0	0	0	0	0	0	0	0	0	0	0	0	0	0	0	0	0	0	0	0	0	0	0	0	0	0	0	0	0	0	0	0	0	0	0	0	1
773	67104372c52f0cb10cbc611305859793	Bacteria	Bacillota	Bacilli	Lactobacillales	Lactobacillaceae	Fructilactobacillus	NA	0,998924539945504	0	0	0	0	0	0	0	0	0	0	0	0	0	0	0	0	0	0	0	0	0	0	0	0	0	0	0	0	0	0	0	0	0	0	0	0	0	0	0	0
774	9840eb18fdf46e2d1ce654776daec959	Bacteria	Bacillota	Bacilli	Lactobacillales	Lactobacillaceae	Fructilactobacillus	NA	0,999955654782078	0	0	0	0	0	0	0	0	0	0	0	0	0	0	0	0	0	0	0	0	0	0	0	0	0	2	0	0	0	0	0	0	0	0	0	0	0	0	0	0
775	b1ed49e83de3f8221a560aa7a88435fc	Bacteria	Bacillota	Bacilli	Lactobacillales	Lactobacillaceae	Fructilactobacillus	NA	0,999982797126814	0	0	0	0	0	0	0	0	0	0	0	0	0	0	0	401	0	0	0	0	0	1355	0	0	0	0	0	0	0	0	0	0	0	0	0	0	0	0	0	0
776	0aef9284b81f9174300ebb9630ee58aa	Bacteria	Bacillota	Bacilli	Lactobacillales	Lactobacillaceae	Fructilactobacillus	NA	0,999992602514047	0	0	0	0	0	0	0	0	0	0	0	0	0	0	0	0	0	0	0	0	0	0	0	0	0	0	0	0	0	0	0	0	0	0	0	0	0	0	0	0
777	467b74356bcac44accc121a90f2877e0	Bacteria	Bacillota	Bacilli	Lactobacillales	Lactobacillaceae	Fructilactobacillus	NA	0,999996036717384	1527	1710	425	0	2243	495	777	768	817	75	42	122	0	712	232	291	1777	1336	75	475	68	503	836	2739	776	715	427	0	0	1072	174	630	39	0	0	0	584	0	0	1952
778	8f85fc63064e554f35687ee9987a0659	Bacteria	Bacillota	Bacilli	Lactobacillales	Lactobacillaceae	Fructilactobacillus	NA	0,999996511560765	0	0	0	0	0	0	0	0	0	0	0	0	0	0	0	0	0	0	0	0	0	0	0	0	0	0	0	0	0	0	0	0	0	0	0	0	3	0	0	0
779	d4cc472c894f165fb67c0585365c163e	Bacteria	Bacillota	Bacilli	Lactobacillales	Lactobacillaceae	Fructilactobacillus	NA	0,999998660272688	0	0	0	0	0	0	0	0	0	0	0	0	0	0	0	0	0	0	0	0	0	0	0	6	0	0	0	0	0	0	0	0	0	0	0	0	0	0	0	0
780	d71dceac254ab7065dc7dccb39d89197	Bacteria	Bacillota	Bacilli	Lactobacillales	Lactobacillaceae	Fructilactobacillus	NA	0,999999026700737	0	0	0	0	0	0	6	0	0	0	0	0	0	0	0	0	0	0	0	0	0	0	0	0	0	0	0	0	0	0	0	0	0	0	0	0	0	0	0	5
781	46460aea276cc9848cf0d8972787f226	Bacteria	Bacillota	Bacilli	Lactobacillales	Lactobacillaceae	Fructilactobacillus	NA	0,999999419863672	0	0	0	0	0	0	0	0	0	0	0	0	0	0	0	0	0	0	0	0	0	0	0	0	0	0	0	0	0	0	0	0	0	0	0	0	0	0	0	0
782	f8fb7b1a359950e79653589beb11f4b6	Bacteria	Bacillota	Bacilli	Lactobacillales	Lactobacillaceae	Fructilactobacillus	NA	0,999999494391887	1344	1247	378	45	2107	407	655	676	696	60	30	127	0	709	221	787	1755	1768	60	374	86	1549	778	2601	659	684	425	0	0	1207	149	527	37	0	0	0	423	0	0	1994
783	0d940ff61340160bc0459c95274c589c	Bacteria	Bacillota	Bacilli	Lactobacillales	Lactobacillaceae	Fructilactobacillus	NA	0,999999590789616	3513	3565	933	95	4675	812	1629	1653	1549	126	58	285	62	1590	495	1397	4394	3381	163	908	133	3399	1915	6433	1620	1665	1061	8	36	2768	365	1285	59	0	8	68	688	53	5	4976
784	823060a401c20b7e10f2b3511ddcb9ea	Bacteria	Bacillota	Bacilli	Lactobacillales	Lactobacillaceae	Fructobacillus	Fructobacillus_fructosus	0,931442112134124	0	0	0	0	0	0	0	0	0	0	0	0	0	0	0	0	0	0	0	0	0	0	0	0	5	0	0	0	0	0	0	0	0	0	0	0	0	0	0	0
785	ccfeaff373a2fbf4d1850b3285370703	Bacteria	Bacillota	Bacilli	Lactobacillales	Lactobacillaceae	Fructobacillus	Fructobacillus_fructosus	0,979577681908269	0	0	0	0	0	0	0	0	0	0	0	0	0	0	0	0	0	0	0	0	0	0	0	0	0	0	0	5	0	0	0	0	0	0	0	0	0	0	0	0
786	ff1c787b304be626ab94f6997d599013	Bacteria	Bacillota	Bacilli	Lactobacillales	Lactobacillaceae	Fructobacillus	Fructobacillus_fructosus	0,997086623296894	0	0	0	0	0	0	0	0	0	0	0	0	0	0	0	0	0	0	0	0	0	0	0	0	0	0	0	0	0	0	0	0	0	0	0	0	0	0	0	0
787	9a4fffb47e1ccd58cddbd998dd533770	Bacteria	Bacillota	Bacilli	Lactobacillales	Lactobacillaceae	Lacticaseibacillus	NA	0,99640047896814	0	0	0	0	0	0	0	0	0	0	0	0	0	0	0	0	0	0	0	0	0	0	0	0	0	0	0	0	0	0	0	0	0	0	0	0	0	0	0	0
788	be98d8ff969d6a63f02a1689d8b0ba87	Bacteria	Bacillota	Bacilli	Lactobacillales	Lactobacillaceae	Lacticaseibacillus	NA	0,999992276653726	0	0	0	0	0	0	0	0	0	0	0	0	0	0	0	0	0	0	0	0	0	0	0	0	0	0	0	0	0	0	0	4	0	0	0	0	0	0	0	0
789	1d5d7a8ceff56c41d384b8445734245b	Bacteria	Bacillota	Bacilli	Lactobacillales	Lactobacillaceae	Lactiplantibacillus	NA	0,760824269006699	0	0	0	0	0	0	0	0	0	0	0	0	0	0	0	0	0	0	4	0	0	0	0	0	0	0	0	0	0	0	0	0	0	0	0	0	0	0	0	0
790	0f1b9e57a734b753fd428faad8bb1cf1	Bacteria	Bacillota	Bacilli	Lactobacillales	Lactobacillaceae	Lactiplantibacillus	NA	0,834755384349698	0	0	0	0	0	0	0	0	0	0	0	0	0	0	0	0	0	0	0	0	0	0	0	0	0	0	0	0	0	0	0	2	0	0	0	0	0	0	0	0
791	644bd105fdb7abeeae9cd680d7c3ae5d	Bacteria	Bacillota	Bacilli	Lactobacillales	Lactobacillaceae	Lactiplantibacillus	NA	0,83649381636506	0	0	0	0	0	0	0	0	0	0	0	0	0	0	0	0	0	0	0	0	0	0	0	0	0	0	0	0	0	0	0	0	0	0	0	0	0	0	0	0
792	cc7888688d5252c7494e8ea1d8fe3864	Bacteria	Bacillota	Bacilli	Lactobacillales	Lactobacillaceae	Lactiplantibacillus	NA	0,838667272347872	0	0	0	0	0	0	0	0	0	0	0	0	2	0	0	0	0	0	0	0	0	0	0	0	0	0	0	0	0	0	0	0	0	0	0	0	0	0	0	0
793	81f597512724d8088c8a65fd0a62ab36	Bacteria	Bacillota	Bacilli	Lactobacillales	Lactobacillaceae	Lactiplantibacillus	NA	0,843434597983672	0	0	0	0	0	0	0	0	0	0	0	0	0	0	0	0	0	0	0	0	0	0	0	0	0	0	0	0	0	0	0	0	0	0	0	0	0	0	0	0
794	f4bb1c7c5afe0c2c551586aafab7b283	Bacteria	Bacillota	Bacilli	Lactobacillales	Lactobacillaceae	Lactiplantibacillus	NA	0,861026716557373	0	0	0	0	0	0	0	0	0	0	0	0	0	0	0	0	0	0	0	0	3	0	0	0	0	0	0	0	0	0	0	0	0	0	0	0	0	0	0	0
795	bde3d699b50c7fb2cf67d4349fb63734	Bacteria	Bacillota	Bacilli	Lactobacillales	Lactobacillaceae	Lactiplantibacillus	NA	0,897131663421086	0	0	0	0	0	0	6	0	0	0	0	0	0	0	0	0	0	0	0	0	0	0	0	0	0	0	0	0	0	0	0	0	0	0	0	0	0	0	0	0
796	2c514d210ef960ef511b27755a892e6b	Bacteria	Bacillota	Bacilli	Lactobacillales	Lactobacillaceae	Lactiplantibacillus	NA	0,934997535556902	0	0	0	0	0	0	0	0	0	0	0	0	0	0	0	0	0	0	0	0	0	0	0	0	0	0	0	0	0	0	0	0	0	0	0	0	0	0	0	0
797	c7be15dfd744111df5c853ed3b81cbf9	Bacteria	Bacillota	Bacilli	Lactobacillales	Lactobacillaceae	Lactiplantibacillus	NA	0,936655128507668	0	0	0	0	0	0	0	0	0	0	0	0	0	0	0	0	0	0	6	0	0	0	0	0	0	0	0	0	0	0	0	0	0	0	0	0	0	0	0	0
798	7556b6f693378f4eac163e16d0d8aef0	Bacteria	Bacillota	Bacilli	Lactobacillales	Lactobacillaceae	Lactiplantibacillus	NA	0,939246611685006	0	0	0	0	0	0	0	0	0	0	0	0	0	0	0	0	0	0	0	0	0	0	0	0	0	0	0	0	0	0	0	3	0	0	0	0	0	0	0	0
799	beffb6f78d629252aececbcfd88893f9	Bacteria	Bacillota	Bacilli	Lactobacillales	Lactobacillaceae	Lactiplantibacillus	NA	0,988403179083019	0	0	0	0	0	0	0	0	0	0	0	0	0	0	0	0	0	0	0	0	0	0	0	0	0	0	0	0	0	0	0	0	0	0	0	0	0	0	5	0
800	81dd79f26f48e4a4b12d8cb25bc1c458	Bacteria	Bacillota	Bacilli	Lactobacillales	Lactobacillaceae	Lactiplantibacillus	NA	0,98964266937585	0	0	0	0	0	0	0	0	0	0	0	0	0	0	0	0	0	0	4	0	0	0	0	0	0	0	0	0	0	0	0	0	0	0	0	0	0	0	0	0
801	b0521c7379f77b73143685368ef2de7e	Bacteria	Bacillota	Bacilli	Lactobacillales	Lactobacillaceae	Lactiplantibacillus	NA	0,989871771738819	0	0	0	0	0	0	0	0	0	0	0	0	0	0	1	0	0	0	0	0	0	0	0	0	0	0	0	0	0	0	0	0	0	0	0	0	0	0	0	0
802	603fb49c75187f8adf6e520a3694863e	Bacteria	Bacillota	Bacilli	Lactobacillales	Lactobacillaceae	Lactiplantibacillus	NA	0,990485142774443	0	0	0	0	0	0	0	0	0	0	0	0	0	0	0	0	0	0	0	0	0	0	0	0	0	0	0	0	0	0	0	0	0	0	0	0	0	0	0	0
803	9a7ac59ea54496fa008de761b1c2f544	Bacteria	Bacillota	Bacilli	Lactobacillales	Lactobacillaceae	Lactiplantibacillus	NA	0,990790767345432	0	0	0	0	0	0	0	0	0	0	0	0	0	0	1	0	0	0	0	0	0	0	0	0	0	0	0	0	0	0	0	0	0	0	0	0	0	0	0	0
804	e2685e2b6b49dc31b589ed80083ee883	Bacteria	Bacillota	Bacilli	Lactobacillales	Lactobacillaceae	Lactiplantibacillus	NA	0,990812234369581	0	0	0	0	0	0	0	0	0	0	0	0	0	0	0	0	0	0	0	0	0	0	0	0	0	0	0	0	0	0	0	0	0	0	0	0	0	0	0	0
805	47614fd721db20f18a21d06937c48259	Bacteria	Bacillota	Bacilli	Lactobacillales	Lactobacillaceae	Lactiplantibacillus	NA	0,99088855146038	0	0	0	0	0	0	0	0	0	0	0	0	0	0	0	0	0	0	12	0	0	0	0	0	0	0	0	0	0	0	0	0	0	0	0	0	0	0	0	0
806	129f809d59b87ecbdcb337d9fe5abac8	Bacteria	Bacillota	Bacilli	Lactobacillales	Lactobacillaceae	Lactiplantibacillus	NA	0,990898864565195	0	0	0	0	0	0	0	0	0	0	0	0	0	0	0	0	0	0	0	0	0	0	0	0	0	0	0	0	0	0	0	0	0	0	0	0	0	0	0	0
807	9b77aa823641adaefba7e63202f2c1c4	Bacteria	Bacillota	Bacilli	Lactobacillales	Lactobacillaceae	Lactiplantibacillus	NA	0,991755414568063	0	0	0	0	0	0	0	0	6	0	0	0	0	0	0	0	0	0	0	0	0	0	0	0	0	0	0	0	0	0	0	0	0	0	0	0	0	0	0	0
808	1799bb6fa3baa5becf58a1b7909fe4e0	Bacteria	Bacillota	Bacilli	Lactobacillales	Lactobacillaceae	Lactiplantibacillus	NA	0,997390178000044	10	22	4288	23	37	74	1439	880	3009	83	87	31	10759	547	2260	0	0	0	22906	823	3872	0	0	2	53	12	14	11	35	9	1894	12874	4179	11	14	106	11	0	9506	0
809	bb48d4fe6403e7ecb4bc406617649cd8	Bacteria	Bacillota	Bacilli	Lactobacillales	Lactobacillaceae	Lactobacillus	Lactobacillus_iners	0,99612188610197	0	0	0	0	0	0	0	0	0	0	0	0	0	0	0	0	0	0	0	0	0	0	0	0	0	0	0	0	0	0	0	0	0	0	0	0	0	0	0	0
810	9bd5bcbe228ed4872e3713d13c186012	Bacteria	Bacillota	Bacilli	Lactobacillales	Lactobacillaceae	Lactobacillus	Lactobacillus_jensenii	0,985993038140265	0	0	0	0	9	11	0	0	0	0	0	0	0	0	0	0	0	0	0	0	0	0	0	0	0	0	0	0	0	0	0	0	0	0	0	0	0	0	0	0
811	3c9734a68f9763dcfbef1b0e38c92d57	Bacteria	Bacillota	Bacilli	Lactobacillales	Lactobacillaceae	Lactobacillus	NA	0,728600587384898	0	2	0	0	0	0	0	0	0	0	0	0	0	0	0	0	0	0	0	0	0	0	0	0	0	0	0	0	0	0	0	0	0	0	0	0	0	0	0	0
812	7cd0e0b3720ab693d7dd52b003409581	Bacteria	Bacillota	Bacilli	Lactobacillales	Lactobacillaceae	Lactobacillus	NA	0,833786873865422	0	3	0	0	0	0	0	0	0	0	0	0	0	0	0	0	0	0	0	0	0	0	0	0	0	0	0	0	0	0	0	0	0	0	0	0	0	0	0	0
813	f14141d03c23f3658014090c72c23866	Bacteria	Bacillota	Bacilli	Lactobacillales	Lactobacillaceae	Lactobacillus	NA	0,999998927459424	0	15	0	0	73	0	0	0	0	0	3	6	0	0	13	0	0	0	0	2	0	0	0	0	11	2	0	2	0	0	0	0	0	0	0	0	0	0	0	0
814	673f864d956af2c3b223f0d290cb1d46	Bacteria	Bacillota	Bacilli	Lactobacillales	Lactobacillaceae	Lapidilactobacillus	Lactobacillus_dextrinicus	0,999469778524538	0	0	0	0	0	0	31	0	0	0	0	7	0	0	0	0	0	0	0	0	0	0	0	0	11	0	0	0	0	0	29	5	0	0	0	0	0	0	0	0
815	a5a9939fd98cd7cfdcddb69a06fb3be7	Bacteria	Bacillota	Bacilli	Lactobacillales	Lactobacillaceae	Latilactobacillus	NA	0,999971005600979	0	0	0	0	0	13	0	0	0	0	0	0	0	0	0	0	0	0	0	0	0	0	0	0	0	0	0	0	0	0	0	0	0	0	0	0	0	0	0	0
816	e448f558c86ee316cb262ebb954c0e09	Bacteria	Bacillota	Bacilli	Lactobacillales	Lactobacillaceae	Lentilactobacillus	Lactobacillus_parafarraginis	0,707140336187911	0	0	0	0	0	0	0	0	0	0	0	0	0	0	0	0	0	0	0	0	0	0	0	0	0	0	0	0	0	0	11	0	0	0	0	0	0	0	0	0
817	d5dbb34b1b8a0a7d1ab0e3765a8cf60c	Bacteria	Bacillota	Bacilli	Lactobacillales	Lactobacillaceae	Lentilactobacillus	NA	0,997374260159474	0	0	0	0	0	13	0	0	0	0	0	0	0	0	0	0	0	0	0	0	0	0	0	0	0	0	0	0	0	0	0	0	0	0	0	0	0	0	0	0
818	4168ac5bb669678092a8926dd0c5c90e	Bacteria	Bacillota	Bacilli	Lactobacillales	Lactobacillaceae	Lentilactobacillus	NA	0,997421987718193	0	0	0	0	0	0	0	0	0	0	0	0	0	0	0	0	0	0	3	0	0	0	0	0	0	0	0	0	0	0	0	0	0	0	0	0	0	0	0	0
819	f59c33f742d8e45c2e8ff1fd8009edf2	Bacteria	Bacillota	Bacilli	Lactobacillales	Lactobacillaceae	Leuconostoc	Leuconostoc_carnosum	0,996489989167525	0	0	0	0	0	0	0	0	0	0	0	0	0	0	0	0	0	0	0	0	0	0	0	0	0	0	0	0	0	0	0	0	0	0	0	0	0	0	0	0
820	23307bb6840d5b04b44147c72099b242	Bacteria	Bacillota	Bacilli	Lactobacillales	Lactobacillaceae	Leuconostoc	Leuconostoc_mesenteroides	0,811048733828662	0	0	0	0	0	0	0	0	0	0	0	0	0	0	0	0	0	0	0	0	0	0	0	0	0	0	0	0	0	0	0	0	0	0	0	0	0	0	0	0
821	be100d043c51a3ae59c1d2e684c4529f	Bacteria	Bacillota	Bacilli	Lactobacillales	Lactobacillaceae	Leuconostoc	NA	0,999997172266578	0	0	0	0	0	0	0	0	0	0	0	0	0	0	0	0	0	0	0	0	0	0	0	0	0	0	0	0	0	0	0	0	0	0	0	0	0	0	0	0
822	8b73c18401e73a7b92c1932ea29caa86	Bacteria	Bacillota	Bacilli	Lactobacillales	Lactobacillaceae	Leuconostoc	NA	0,999999959098967	0	0	0	0	0	0	0	0	0	0	0	0	0	0	0	0	0	0	0	0	0	0	0	0	0	0	0	0	0	0	0	0	0	0	0	6	0	0	0	0
823	e4c2ed3e3a11cb0d7032d09265b307b5	Bacteria	Bacillota	Bacilli	Lactobacillales	Lactobacillaceae	Leuconostoc	NA	0,99999997496334	0	0	0	0	0	0	0	0	0	0	0	0	0	0	0	0	0	0	0	0	0	0	0	0	0	0	0	0	0	0	0	0	0	0	0	0	0	0	0	0
824	90c1ae30dde9d7fd3c5ef60974e63108	Bacteria	Bacillota	Bacilli	Lactobacillales	Lactobacillaceae	Leuconostoc	NA	0,999999982424692	0	0	0	0	0	0	0	0	0	0	0	0	0	0	0	0	0	0	0	0	0	0	0	0	4	0	0	0	0	0	0	0	0	0	0	0	0	0	0	0
825	9ad90b540215b83508e635182a03ba47	Bacteria	Bacillota	Bacilli	Lactobacillales	Lactobacillaceae	Levilactobacillus	Lactobacillus_brevis	0,814491794296059	0	0	0	0	0	0	0	0	0	0	0	0	0	0	0	0	0	0	0	0	0	0	0	0	0	0	0	0	0	0	0	0	0	0	0	0	0	0	0	0
826	ffa9c5f60f235d37423750c237ae6c34	Bacteria	Bacillota	Bacilli	Lactobacillales	Lactobacillaceae	Loigolactobacillus	Lactobacillus_coryniformis	0,969806025689113	0	0	0	0	0	0	0	0	0	0	0	0	0	0	0	0	0	0	0	0	0	0	0	0	0	0	0	0	0	0	0	0	0	0	0	0	0	0	0	0
827	8a8a3bff1f635178d40e4cd3d485fdbb	Bacteria	Bacillota	Bacilli	Lactobacillales	Lactobacillaceae	Pediococcus	NA	0,729988988584948	0	0	0	0	0	0	0	0	0	0	0	0	0	0	0	0	0	0	0	0	0	0	0	0	0	0	0	0	0	0	0	0	0	0	0	0	0	0	0	0
828	3067701a8303b146d75075b1abf37a84	Bacteria	Bacillota	Bacilli	Lactobacillales	Lactobacillaceae	Pediococcus	NA	0,788111273145841	0	0	0	0	0	0	0	0	0	0	0	0	0	0	0	0	0	0	0	0	0	0	0	0	0	0	0	0	0	0	0	0	0	0	0	0	0	0	0	0
829	a11ac3cb17c47c226803032881601b29	Bacteria	Bacillota	Bacilli	Lactobacillales	Lactobacillaceae	Pediococcus	NA	0,994759129957986	0	0	0	0	0	0	0	0	0	0	0	0	0	0	0	0	0	0	0	0	2	0	0	0	0	0	0	0	0	0	0	0	0	0	0	0	0	0	0	0
830	3c0d163cbf088fe472d4dabe95edf418	Bacteria	Bacillota	Bacilli	Lactobacillales	Lactobacillaceae	Pediococcus	NA	0,99744433938742	0	0	0	0	0	0	0	0	0	0	0	0	0	0	0	0	0	0	0	0	0	0	0	0	0	0	0	0	6	0	0	0	0	0	0	0	0	0	0	0
831	0266f5ab4fd0a50056d133dc9524d5e3	Bacteria	Bacillota	Bacilli	Lactobacillales	Lactobacillaceae	Pediococcus	NA	0,999935538483792	0	0	0	0	0	0	0	0	0	0	4	0	0	0	0	0	0	0	0	0	4	0	0	0	0	0	0	0	0	0	15	4	0	0	0	0	0	0	0	0
832	e376bf42c732d304d22259df842eee72	Bacteria	Bacillota	Bacilli	Lactobacillales	Lactobacillaceae	Schleiferilactobacillus	Lactobacillus_harbinensis	0,802131210708541	0	0	0	12	0	26	0	0	0	11	5	18	0	2	0	0	0	0	26	4	7	0	0	4	17	0	0	0	55	2	25	6	0	10	11	21	6	0	0	0
833	63442503c5c81b127bf4235bbe29abc9	Bacteria	Bacillota	Bacilli	Lactobacillales	Lactobacillaceae	Schleiferilactobacillus	NA	0,933540542882737	0	0	0	0	0	0	0	0	0	0	0	0	0	0	0	0	0	0	0	0	0	0	0	0	0	0	0	0	0	0	0	0	0	0	0	0	0	0	0	0
834	64730a215ccf1c628afd0d21b6d6a501	Bacteria	Bacillota	Bacilli	Lactobacillales	Lactobacillaceae	Secundilactobacillus	NA	0,965110662367565	0	0	0	0	0	0	0	0	0	0	0	0	0	0	0	0	0	0	0	0	0	0	0	0	0	0	0	0	0	0	0	0	0	0	0	0	0	0	0	0
835	ca0926f989afd54e80e9dfbed61d7b28	Bacteria	Bacillota	Bacilli	Lactobacillales	Lactobacillaceae	Secundilactobacillus	NA	0,996980075649205	0	0	0	0	0	0	0	0	0	0	0	0	0	0	0	0	0	0	0	0	0	0	0	0	0	0	0	0	0	0	0	0	0	0	0	0	0	0	0	0
836	20ac467db592c5f2150163c7967d8a74	Bacteria	Bacillota	Bacilli	Lactobacillales	Lactobacillaceae	Weissella	Weissella_paramesenteroides	0,869110753107756	4	6	3	4	13	63	8	6	0	42	23	95	0	0	0	0	0	4	38	6	19	14	0	10	36	7	18	25	76	14	43	80	8	49	42	98	9	11	2	0
837	8944cf4419fd9a551e1e2e84ecb0c276	Bacteria	Bacillota	Bacilli	Lactobacillales	Lactobacillaceae	Weissella	bacterium	0,700073106491326	0	0	0	0	0	0	0	0	0	0	0	0	0	0	0	0	0	0	0	0	0	0	0	0	0	0	0	0	0	0	0	0	0	0	0	5	0	0	0	0
838	23cab7543b3097deca2ac07910a75ff9	Bacteria	Bacillota	Bacilli	Lactobacillales	Lactobacillaceae	Weissella	NA	0,981039807956445	0	0	0	0	0	0	0	0	0	0	0	0	0	0	0	0	0	0	0	0	0	0	0	0	0	0	0	0	0	0	0	0	0	0	0	0	0	0	0	0
839	fb88b40c96e8dc85c231a8227193e444	Bacteria	Bacillota	Bacilli	Lactobacillales	Lactobacillaceae	NA	NA	0,707380206099259	0	0	0	0	0	0	0	0	0	0	0	0	0	3	0	0	0	0	0	0	0	0	0	0	0	0	0	0	0	0	0	0	0	0	0	0	0	0	0	0
840	ca97e3d43a35bee6decbd45c10005716	Bacteria	Bacillota	Bacilli	Lactobacillales	Lactobacillaceae	NA	NA	0,886780351803242	4	0	0	0	0	0	0	0	0	0	0	0	0	0	0	0	0	0	0	0	0	0	0	0	0	0	0	0	0	0	0	0	0	0	0	0	0	0	0	0
841	c6f67ea3e6f4e5156263c25440284e5c	Bacteria	Bacillota	Bacilli	Lactobacillales	Lactobacillaceae	NA	NA	0,955489848762712	0	0	0	0	0	0	0	0	0	0	0	0	0	0	0	0	0	0	0	0	0	0	0	0	0	0	0	0	0	0	0	0	0	0	0	0	0	0	0	0
842	51d9ac5fb310e3ce4b56c0634672e191	Bacteria	Bacillota	Bacilli	Lactobacillales	Lactobacillaceae	NA	NA	0,963776207105854	0	0	0	0	0	0	0	0	0	0	0	0	0	0	0	0	0	0	0	0	0	2	0	0	0	0	0	0	0	0	0	0	0	0	0	0	0	0	0	0
843	389dbaf703f59759a12b6d7926168cf4	Bacteria	Bacillota	Bacilli	Lactobacillales	Lactobacillaceae	NA	NA	0,980694692626396	0	0	0	0	0	0	0	0	0	0	0	0	0	0	0	0	0	0	0	0	0	4	0	0	0	0	0	0	0	0	0	0	0	0	0	0	0	0	0	0
844	1cd9d3c60debf1d8a5f901ce772a558f	Bacteria	Bacillota	Bacilli	Lactobacillales	Lactobacillaceae	NA	NA	0,987352927916096	0	0	0	0	0	0	0	0	0	0	0	0	0	0	0	0	0	0	0	0	0	0	0	3	0	0	0	0	0	0	0	0	0	0	0	0	0	0	0	0
845	cdf38f5a13b949304a5d4099ad81df9f	Bacteria	Bacillota	Bacilli	Lactobacillales	Lactobacillaceae	NA	NA	0,992763155350987	0	0	0	0	0	0	0	0	0	0	0	0	0	0	0	0	0	0	0	0	0	0	0	3	0	0	0	0	0	0	0	0	0	0	0	0	0	0	0	0
846	03a57ad6a174d427901f18cd9a88e947	Bacteria	Bacillota	Bacilli	Lactobacillales	Lactobacillaceae	NA	NA	0,993113989729923	0	0	0	0	0	0	0	0	0	0	0	0	0	0	0	0	0	0	0	0	0	0	0	0	0	0	0	0	0	0	0	3	0	0	0	0	0	0	0	0
847	355bde3ebbfdaaaddbdf61ef59e6b374	Bacteria	Bacillota	Bacilli	Lactobacillales	Lactobacillaceae	NA	NA	0,994146139847632	0	0	0	0	0	0	0	0	0	0	0	0	0	0	0	0	0	0	0	0	0	0	0	0	0	0	0	0	0	0	0	0	0	0	0	0	0	0	0	0
848	284fab408c09ada36d8514f9e02025f5	Bacteria	Bacillota	Bacilli	Lactobacillales	Lactobacillaceae	NA	NA	0,994864547582402	0	0	0	0	0	0	0	5	0	0	0	0	0	0	0	0	0	0	0	0	0	0	0	0	0	0	0	0	0	0	0	0	0	0	0	0	0	0	0	0
849	5e62e6e720c4212dd74bc5252752e67c	Bacteria	Bacillota	Bacilli	Lactobacillales	Lactobacillaceae	NA	NA	0,995284299590274	0	0	0	0	0	0	0	0	0	0	0	0	0	0	0	0	0	0	2	0	0	0	0	0	0	0	0	0	0	0	0	0	0	0	0	0	0	0	0	0
850	15f9c8f928eabedf873d78c2150f8008	Bacteria	Bacillota	Bacilli	Lactobacillales	Lactobacillaceae	NA	NA	0,996488935150655	0	0	0	0	0	0	0	0	0	0	0	0	0	0	0	0	0	3	0	0	0	0	0	0	0	0	0	0	0	0	0	0	0	0	0	0	0	0	0	0
851	c0920773deb29139a133ff1acbe835ce	Bacteria	Bacillota	Bacilli	Lactobacillales	Lactobacillaceae	NA	NA	0,997897471590528	0	0	0	0	0	0	0	0	0	0	0	0	0	2	0	0	0	0	0	0	0	0	0	0	0	0	0	0	0	0	0	0	0	0	0	0	0	0	0	0
852	21c36470e69b3b4e1ded6a2c971f080f	Bacteria	Bacillota	Bacilli	Lactobacillales	Lactobacillaceae	NA	NA	0,998023525523636	0	0	0	0	0	0	0	0	0	0	0	0	0	0	0	0	0	0	0	0	0	0	0	0	0	0	0	0	0	0	0	0	2	0	0	0	0	0	0	0
853	f70121dc7fec8fd583cde1a8546ddd77	Bacteria	Bacillota	Bacilli	Lactobacillales	Lactobacillaceae	NA	NA	0,998848191312848	0	0	0	0	0	0	0	0	0	0	0	2	0	0	0	0	0	0	0	0	0	0	0	0	0	0	0	0	0	0	0	0	0	0	0	0	0	0	0	0
854	5e30e85dc7a8c379b282594bfc99757f	Bacteria	Bacillota	Bacilli	Lactobacillales	Lactobacillaceae	NA	NA	0,999082617730482	0	0	0	0	0	0	0	0	0	0	0	0	0	0	0	0	0	0	0	0	0	0	0	0	0	0	0	0	0	0	0	0	0	0	0	0	0	0	0	0
855	176a3bf003a65e5c2e7fd2aa719fcfb0	Bacteria	Bacillota	Bacilli	Lactobacillales	Lactobacillaceae	NA	NA	0,999620379192223	0	0	0	0	0	0	0	0	0	0	0	0	0	0	0	0	0	0	0	0	0	0	0	2	0	0	0	0	0	0	0	0	0	0	0	0	0	0	0	0
856	1daecb201bdc08e74dfd5915f79c76e6	Bacteria	Bacillota	Bacilli	Lactobacillales	Lactobacillaceae	NA	NA	0,999924614368161	0	0	0	0	0	0	0	0	0	0	0	0	2	0	0	0	0	0	0	0	0	0	0	0	0	0	0	0	0	0	0	0	0	0	0	0	0	0	0	0
857	dc97b99aea6aad7d8d53789440e51a54	Bacteria	Bacillota	Bacilli	Lactobacillales	Lactobacillaceae	NA	NA	0,999956203266624	0	0	0	0	0	0	0	0	0	0	0	0	0	0	0	0	0	0	0	0	0	0	0	0	0	0	0	0	0	0	0	0	0	0	0	0	0	0	0	0
858	12fe003e45e76fe5d897d4810b8bed79	Bacteria	Bacillota	Bacilli	Lactobacillales	Lactobacillaceae	NA	NA	0,999964027900865	0	0	0	0	0	3	0	0	0	0	0	0	0	0	0	0	0	0	0	0	0	0	0	0	0	0	0	0	0	0	0	0	0	0	0	0	0	0	0	0
859	fff6f00ca2f54f8accd3ef937726df7d	Bacteria	Bacillota	Bacilli	Lactobacillales	Lactobacillaceae	NA	NA	0,999973623445184	0	0	0	0	0	0	0	0	0	0	0	0	0	0	0	0	0	0	0	0	0	0	0	0	0	0	0	0	0	0	0	0	0	0	0	0	0	0	0	0
860	e04df53582a1381c4f8a59ae0d69060a	Bacteria	Bacillota	Bacilli	Lactobacillales	Lactobacillaceae	NA	NA	0,99998848530098	0	0	0	0	0	0	0	0	0	0	0	0	0	0	0	0	0	0	0	0	0	0	0	0	0	0	0	0	0	0	0	0	0	0	0	0	0	0	0	0
861	a8a39e3697fe427d2d71dcae66f56638	Bacteria	Bacillota	Bacilli	Lactobacillales	Lactobacillaceae	NA	NA	0,999989080774891	0	0	0	0	0	0	0	0	0	0	0	0	0	0	0	0	0	0	0	0	0	0	0	0	0	0	0	0	0	0	0	0	0	0	0	0	0	0	0	0
862	833dc423984d1e460eaeb74ab55fdfa2	Bacteria	Bacillota	Bacilli	Lactobacillales	Lactobacillaceae	NA	NA	0,999990058402137	0	0	0	0	0	0	0	0	0	0	0	0	0	0	0	0	0	0	0	0	0	0	0	0	0	0	0	0	0	0	0	0	0	0	0	0	0	0	0	0
863	fadaed46f74ecc717bc57939e01b44b1	Bacteria	Bacillota	Bacilli	Lactobacillales	Lactobacillaceae	NA	NA	0,999993629493489	0	0	0	0	0	0	0	0	0	0	0	0	0	0	0	0	0	0	0	0	0	0	0	0	0	0	0	0	0	0	0	0	0	0	0	0	0	0	0	0
864	ae301cb5e0e9f06a18240e21f4ccd8ae	Bacteria	Bacillota	Bacilli	Lactobacillales	Lactobacillaceae	NA	NA	0,99999407755266	0	0	0	0	0	0	0	0	0	0	0	0	0	0	0	0	0	0	0	0	0	0	0	0	0	0	0	0	0	0	0	0	0	0	0	0	0	0	0	0
865	345bc294f9041b1af0c7811e71b9d6fb	Bacteria	Bacillota	Bacilli	Lactobacillales	Lactobacillaceae	NA	NA	0,999994282089268	0	0	0	0	0	0	0	0	0	0	0	0	0	0	0	0	0	0	0	0	0	0	0	0	0	0	0	0	0	2	0	0	0	0	0	0	0	0	0	0
866	d33fdde9300a93b64453647590e908e8	Bacteria	Bacillota	Bacilli	Lactobacillales	Lactobacillaceae	NA	NA	0,999999716563187	0	0	0	0	0	0	0	0	0	0	0	0	0	0	0	0	0	0	0	0	0	0	0	0	0	0	0	0	0	0	0	0	0	0	0	0	0	0	0	0
867	7711a4f53646bd9cc83c7b0bfa25403b	Bacteria	Bacillota	Bacilli	Lactobacillales	Lactobacillaceae	NA	NA	0,999999853159829	0	0	0	0	0	0	0	0	0	0	0	0	0	0	1	0	0	0	0	0	0	0	0	0	0	0	0	0	0	0	0	0	0	0	0	0	0	0	0	0
868	ec098ad12ef2923b449a01762462578b	Bacteria	Bacillota	Bacilli	Lactobacillales	Streptococcaceae	Lactococcus	Lactococcus_lactis	0,76469894469128	0	0	0	0	0	0	0	0	0	0	3	0	0	0	0	0	0	0	0	0	0	0	0	0	0	0	0	0	0	0	0	0	0	0	0	0	0	0	0	0
869	401d0d838e825ec42ecff7dea7bb8e2b	Bacteria	Bacillota	Bacilli	Lactobacillales	Streptococcaceae	Lactococcus	NA	0,999999742483817	0	0	0	0	0	0	0	0	0	0	0	0	0	0	0	0	0	0	0	0	0	0	0	0	0	0	0	0	0	0	0	0	0	0	0	0	0	0	0	0
870	97cb9e6c2955b13ca8dc710ca6ba3da8	Bacteria	Bacillota	Bacilli	Lactobacillales	Streptococcaceae	Lactococcus	NA	0,999999986567847	0	0	0	0	0	0	0	0	0	0	0	0	0	0	0	0	0	0	0	0	0	0	0	0	0	0	0	0	0	0	0	0	0	0	0	0	0	0	0	0
871	1ededa001a995d669fd454a322366f22	Bacteria	Bacillota	Bacilli	Lactobacillales	Streptococcaceae	Lactococcus	NA	0,999999993493807	0	0	0	0	0	0	0	0	0	0	0	0	0	0	0	0	0	0	0	0	0	0	0	0	0	0	0	0	0	0	0	0	0	0	0	0	0	0	0	0
872	e654e52c906641a46afddd91d50e6b12	Bacteria	Bacillota	Bacilli	Lactobacillales	Streptococcaceae	Streptococcus	Streptococcus_anginosus	0,804038770906986	0	0	0	0	0	0	0	7	0	0	0	0	0	0	0	0	0	0	0	0	0	0	0	0	0	0	0	0	0	0	0	0	0	0	0	0	0	0	0	0
873	c533a557f90737bbc8bccbbc981a8c63	Bacteria	Bacillota	Bacilli	Lactobacillales	Streptococcaceae	Streptococcus	Streptococcus_gordonii	0,760773669012334	0	0	0	0	0	11	0	0	0	0	0	0	0	0	0	0	0	0	0	0	0	0	0	0	0	0	0	0	0	0	0	0	0	0	0	0	0	0	0	0
874	409f711b59152d57926cf444c5577087	Bacteria	Bacillota	Bacilli	Lactobacillales	Streptococcaceae	Streptococcus	Streptococcus_salivarius	0,803434247163411	0	0	0	0	0	0	0	0	0	0	0	5	0	0	0	0	0	0	0	0	0	0	0	0	0	0	0	0	0	0	0	0	0	0	0	0	0	0	0	0
875	3edb645e03db70d2f359ae552710a53d	Bacteria	Bacillota	Bacilli	Lactobacillales	Streptococcaceae	Streptococcus	NA	0,998917289221442	0	0	0	0	0	0	0	0	0	0	0	0	0	0	0	0	0	0	0	0	0	0	0	0	0	0	0	0	0	0	0	0	0	0	0	0	0	0	0	0
876	6a661c09e2ad7c4ba5988bc99b8a6447	Bacteria	Bacillota	Bacilli	Lactobacillales	Streptococcaceae	Streptococcus	NA	0,999999533245564	0	0	2	0	0	0	0	0	0	0	0	0	0	0	0	0	0	0	0	0	0	0	0	0	0	0	0	0	0	0	0	0	0	0	0	0	0	0	0	0
877	fa096e9480edd86e110784141a56ce30	Bacteria	Bacillota	Bacilli	Lactobacillales	Streptococcaceae	Streptococcus	NA	0,999999995888868	0	0	0	0	0	0	0	0	0	0	0	0	0	0	0	0	0	0	0	0	0	0	0	0	0	0	0	0	0	0	0	0	0	0	0	0	0	0	0	0
878	d3829c53b66db828d6bff7f21c6dad28	Bacteria	Bacillota	Bacilli	Lactobacillales	Streptococcaceae	Streptococcus	NA	0,999999997766476	0	0	0	0	0	0	0	0	0	0	0	0	0	0	0	0	0	0	0	0	0	0	0	0	0	0	0	0	0	0	0	0	0	0	0	0	0	0	0	0
879	b8e13c0310850a0c546b448d860dd7d6	Bacteria	Bacillota	Bacilli	Lactobacillales	Streptococcaceae	Streptococcus	NA	0,999999998102752	0	0	0	0	0	0	0	0	0	0	0	0	0	0	0	0	0	0	0	0	0	0	0	0	0	0	0	0	0	0	0	0	0	0	0	0	0	0	0	0
880	d6f4b701e545befd24b5e71ad6604001	Bacteria	Bacillota	Bacilli	Lactobacillales	Streptococcaceae	Streptococcus	NA	0,999999998211798	9	0	0	0	0	0	0	0	0	0	0	0	0	0	0	0	0	0	0	0	0	0	0	0	0	0	0	0	0	0	0	0	0	0	0	0	0	0	0	0
881	c4ead92fb23a6181285ef6ec89e2e80c	Bacteria	Bacillota	Bacilli	Lactobacillales	Streptococcaceae	Streptococcus	NA	0,999999998966152	0	0	0	0	0	0	0	0	0	0	0	0	0	0	0	0	0	0	0	0	0	0	0	0	0	0	0	0	0	0	0	0	0	0	0	0	0	0	0	0
882	a4cd6152db4ba6371bd3d35fcda62a19	Bacteria	Bacillota	Bacilli	Lactobacillales	Streptococcaceae	Streptococcus	NA	0,999999999034693	0	0	0	0	10	0	0	0	0	0	12	0	0	0	0	0	0	0	0	0	0	0	0	0	0	0	0	0	0	0	10	17	0	0	0	0	0	0	0	0
883	101637aba474a6614786486ad42acb11	Bacteria	Bacillota	Bacilli	Lactobacillales	Streptococcaceae	Streptococcus	NA	0,999999999039237	0	20	0	19	23	27	0	0	0	4	16	5	0	0	0	0	0	0	0	0	0	0	0	0	14	0	0	0	0	0	7	5	0	0	0	0	0	0	0	0
884	c33d6f34729b4388992daba22ff22edc	Bacteria	Bacillota	Bacilli	Lactobacillales	Streptococcaceae	Streptococcus	NA	0,999999999189579	0	0	0	0	0	0	0	0	0	0	0	0	0	0	0	0	0	0	0	0	0	0	0	0	0	0	0	0	0	0	0	0	0	0	0	0	0	0	0	0
885	63b990b52f4f36551bc1630ea84c04d0	Bacteria	Bacillota	Bacilli	Lactobacillales	Streptococcaceae	Streptococcus	NA	0,999999999388851	0	0	0	0	0	3	0	0	0	0	0	0	0	0	0	0	0	0	0	0	0	0	0	0	0	0	0	0	0	0	0	0	0	0	0	0	0	0	0	0
886	73b9a313c153726841a55e295f19bdb5	Bacteria	Bacillota	Bacilli	Lactobacillales	Streptococcaceae	Streptococcus	NA	0,999999999442462	0	0	0	0	0	0	0	0	5	0	0	0	0	0	0	0	0	0	0	0	0	0	0	0	0	0	0	0	0	0	0	0	0	0	0	0	0	0	0	0
887	580e94100d76f25c6d38e721b4778ba9	Bacteria	Bacillota	Bacilli	Lactobacillales	Vagococcaceae	Vagococcus	Vagococcus_sp.	0,739324668728402	0	0	0	0	0	0	0	0	0	0	0	0	0	0	0	0	0	0	0	0	0	0	0	0	0	0	0	0	0	0	0	0	0	0	0	0	0	0	0	0
888	053d62154a1c56c77fcb21a72bd0b35f	Bacteria	Bacillota	Bacilli	Lactobacillales	Vagococcaceae	Vagococcus	NA	0,99241250647891	0	0	0	0	0	0	0	0	0	0	0	0	0	0	0	0	0	0	0	0	0	0	0	0	0	0	0	0	0	0	0	0	0	0	0	0	0	0	0	0
889	7131925151c8b5193853746a81cf3da6	Bacteria	Bacillota	Bacilli	Lactobacillales	Vagococcaceae	Vagococcus	NA	0,999940229262427	0	0	0	0	0	0	0	0	0	0	0	0	0	0	0	0	0	0	0	0	0	0	0	0	16	0	0	0	0	0	0	0	0	0	0	0	0	0	0	0
890	e9bb43f16c68d42682b62bfaca8c9e62	Bacteria	Bacillota	Bacilli	Lactobacillales	Vagococcaceae	Vagococcus	NA	0,999976337866664	0	19	0	10	9	50	0	0	0	40	9	76	0	0	0	0	0	0	22	10	15	0	0	8	24	5	11	13	28	8	13	33	0	51	35	81	13	0	0	0
891	777cec3ea0bcb3cc894dd0c3ce2730fa	Bacteria	Bacillota	Bacilli	Lactobacillales	NA	NA	NA	0,993230715141388	0	0	0	0	0	0	0	0	0	0	0	0	0	0	0	0	0	0	0	0	0	0	0	0	0	0	0	0	0	0	0	0	0	0	0	0	0	0	0	0
892	2e63427f827b31decd0b720340f7c91b	Bacteria	Bacillota	Bacilli	Paenibacillales	Paenibacillaceae	Ammoniibacillus	uncultured_compost	0,999999557490766	0	0	0	0	0	0	0	0	0	0	0	0	0	0	0	0	0	0	0	0	0	0	0	0	0	0	0	0	0	0	0	0	0	0	0	0	0	0	0	0
893	3ac63be2dba8a66dc21f0cb5ef822133	Bacteria	Bacillota	Bacilli	Paenibacillales	Paenibacillaceae	Ammoniphilus	uncultured_bacterium	0,900823979523334	0	0	0	0	0	0	0	0	0	0	0	0	0	0	0	0	0	0	0	0	0	0	0	0	0	0	0	0	0	0	0	0	0	0	0	0	0	0	0	0
894	5f1a0042f143b7b730a2e778ee7aa824	Bacteria	Bacillota	Bacilli	Paenibacillales	Paenibacillaceae	Fontibacillus	Fontibacillus_aquaticus	0,921169305998532	0	0	0	0	0	0	0	0	0	0	0	0	0	0	0	0	0	0	0	0	0	0	0	0	0	0	0	0	0	0	0	0	0	0	0	0	0	0	0	0
895	334ee07f7ee89afbbc4330e2aa46c76d	Bacteria	Bacillota	Bacilli	Paenibacillales	Paenibacillaceae	Fontibacillus	Fontibacillus_aquaticus	0,925582992990523	0	0	0	0	0	0	0	0	0	0	0	0	0	0	0	0	0	0	0	0	0	0	0	0	0	0	0	0	0	0	0	0	0	0	0	0	0	0	0	0
896	1e3ffc2a64c80cb670597aebfddbbe2d	Bacteria	Bacillota	Bacilli	Paenibacillales	Paenibacillaceae	Fontibacillus	Fontibacillus_aquaticus	0,928302817241528	0	0	0	0	0	0	0	0	0	0	0	0	0	0	0	0	0	0	0	0	0	0	0	0	0	0	0	0	0	0	0	0	0	0	0	0	0	0	0	0
897	51d14f0b8e3d6b1682139101517e1695	Bacteria	Bacillota	Bacilli	Paenibacillales	Paenibacillaceae	Fontibacillus	NA	0,72455785160682	0	0	0	0	0	0	0	0	0	0	0	0	0	0	0	0	0	0	0	0	0	0	0	0	0	0	0	0	0	0	0	0	0	0	0	0	0	0	0	0
898	e2988d60aa7c7a7fd3f833c34e1e3df2	Bacteria	Bacillota	Bacilli	Paenibacillales	Paenibacillaceae	Incertae_Sedis	uncultured_bacterium	0,998650269339082	0	0	0	0	0	0	0	0	0	12	4	12	0	0	0	0	0	0	0	0	0	0	0	0	4	0	0	0	0	0	0	0	0	6	3	9	0	0	0	0
899	7634756535513cd995466807a6ae1e31	Bacteria	Bacillota	Bacilli	Paenibacillales	Paenibacillaceae	Incertae_Sedis	uncultured_bacterium	0,998715450848609	0	0	0	0	0	0	0	0	0	0	0	0	0	0	0	0	0	0	0	0	0	0	0	0	0	0	0	0	0	0	0	0	0	0	0	0	0	0	0	0
900	03c597cec6f8cdad14c774f6d753e2b4	Bacteria	Bacillota	Bacilli	Paenibacillales	Paenibacillaceae	Paenibacillus	Fontibacillus_solani	0,865243202252164	0	0	0	0	0	0	0	0	0	0	0	0	0	0	0	0	0	0	0	0	0	0	0	0	0	0	0	0	0	0	0	0	0	0	0	0	0	0	0	0
901	b95a5faee374665729d98819f262d402	Bacteria	Bacillota	Bacilli	Paenibacillales	Paenibacillaceae	Paenibacillus	Paenibacillus_abekawaensis	0,900312981564594	0	0	0	0	0	0	0	0	0	0	2	0	0	0	0	0	0	0	0	0	0	0	0	0	0	0	0	0	0	0	0	0	0	0	4	0	0	0	0	0
902	7d8b6e6914af3ab614628f4fb250e904	Bacteria	Bacillota	Bacilli	Paenibacillales	Paenibacillaceae	Paenibacillus	Paenibacillus_abekawaensis	0,952123688440158	0	0	0	0	7	0	0	0	0	0	0	0	0	0	0	0	0	0	0	0	0	0	0	0	0	0	0	0	0	0	0	0	0	0	0	0	0	0	0	0
903	a965445ca93c38f5c48af721c86b1454	Bacteria	Bacillota	Bacilli	Paenibacillales	Paenibacillaceae	Paenibacillus	Paenibacillus_abekawaensis	0,993421012193042	0	0	0	0	0	0	0	0	0	0	0	0	0	0	0	0	0	0	0	0	0	0	0	0	0	0	0	0	0	0	0	0	0	0	0	0	0	0	0	0
904	a2330c00306682f92c482e6b0b407881	Bacteria	Bacillota	Bacilli	Paenibacillales	Paenibacillaceae	Paenibacillus	Paenibacillus_camelliae	0,879670829351787	0	0	0	0	0	0	0	0	0	0	0	0	0	0	0	0	0	0	0	0	0	0	0	0	0	0	0	0	0	0	0	0	0	0	0	0	0	0	0	0
905	8e800919f0d3151e9fabe69bf08bbc54	Bacteria	Bacillota	Bacilli	Paenibacillales	Paenibacillaceae	Paenibacillus	Paenibacillus_camelliae	0,984371163290394	0	0	0	0	0	0	0	0	0	0	0	0	0	0	0	0	0	0	0	0	0	0	0	0	0	0	0	0	0	0	0	0	0	0	0	0	0	0	0	0
906	b0eb30a58ee0ae9846b5e0c8fe741867	Bacteria	Bacillota	Bacilli	Paenibacillales	Paenibacillaceae	Paenibacillus	Paenibacillus_cookii	0,864020228125563	0	0	0	0	0	0	0	0	0	2	0	0	0	0	0	0	0	0	0	0	0	0	0	0	0	0	0	0	0	0	0	0	0	0	0	0	0	0	0	0
907	7162c78bf49c8deef6940316cfc9fff9	Bacteria	Bacillota	Bacilli	Paenibacillales	Paenibacillaceae	Paenibacillus	Paenibacillus_cookii	0,922681862757805	0	0	0	0	0	2	0	0	0	0	0	0	0	0	0	0	0	0	0	0	0	0	0	0	0	0	0	0	0	0	0	0	0	0	0	0	0	0	0	0
908	95882add6fb49459e4840e3d49c2be31	Bacteria	Bacillota	Bacilli	Paenibacillales	Paenibacillaceae	Paenibacillus	Paenibacillus_cookii	0,95201670163307	0	0	0	0	0	0	0	0	0	7	0	11	0	0	0	0	0	0	17	0	0	0	0	0	0	0	0	0	9	0	0	0	0	0	0	18	0	0	0	0
909	298f9a1edecdb405167e4a0017095fa4	Bacteria	Bacillota	Bacilli	Paenibacillales	Paenibacillaceae	Paenibacillus	Paenibacillus_cookii	0,952530379920702	0	0	0	0	0	0	0	0	0	0	0	0	0	0	0	0	0	0	0	0	0	0	0	0	0	0	0	0	0	0	0	0	0	0	0	0	0	0	0	0
910	4e2da2d9621c195213f1ba6050632f2b	Bacteria	Bacillota	Bacilli	Paenibacillales	Paenibacillaceae	Paenibacillus	Paenibacillus_daejeonensis	0,769915831919084	0	0	0	0	0	0	0	0	0	0	0	0	0	0	0	0	0	0	0	0	0	0	0	0	0	0	0	0	0	0	0	0	0	0	0	0	0	0	0	0
911	e992e423edbb264de44b43030732a4d4	Bacteria	Bacillota	Bacilli	Paenibacillales	Paenibacillaceae	Paenibacillus	Paenibacillus_daejeonensis	0,957017965583109	0	0	0	0	0	0	0	0	0	0	0	0	0	0	0	0	0	0	0	0	0	0	0	0	0	0	0	0	0	0	0	0	0	0	0	0	0	0	0	0
912	138c860c47b4533273603eb4a9e35573	Bacteria	Bacillota	Bacilli	Paenibacillales	Paenibacillaceae	Paenibacillus	Paenibacillus_fonticola	0,767444945076783	0	0	0	0	0	0	0	0	0	0	0	0	0	0	0	0	2	0	0	0	0	0	0	0	0	0	0	0	0	0	0	0	0	0	0	0	0	0	0	0
913	8499f3598a4ab5d2b20e280927a98a5a	Bacteria	Bacillota	Bacilli	Paenibacillales	Paenibacillaceae	Paenibacillus	Paenibacillus_fonticola	0,776648951399581	0	0	0	0	0	0	0	0	0	0	0	0	0	0	0	0	0	0	0	0	0	0	0	0	0	0	0	0	0	0	0	0	0	0	0	0	0	0	0	0
914	c14771c667f1f6614b061114e1751896	Bacteria	Bacillota	Bacilli	Paenibacillales	Paenibacillaceae	Paenibacillus	Paenibacillus_fonticola	0,778100883134459	0	0	0	0	0	0	0	0	0	0	0	0	0	0	0	0	0	0	0	0	0	0	0	0	0	0	0	0	0	0	5	0	0	0	0	0	0	0	0	0
915	b87df668fa54bd6e49c88535788a042a	Bacteria	Bacillota	Bacilli	Paenibacillales	Paenibacillaceae	Paenibacillus	Paenibacillus_lactis	0,822559046700147	0	0	0	0	0	0	0	0	0	0	0	0	0	0	0	0	0	0	0	0	0	0	0	0	0	0	0	0	0	0	0	0	0	0	0	0	0	0	0	0
916	820722c5892e7f937ea7a6768a0fc9ac	Bacteria	Bacillota	Bacilli	Paenibacillales	Paenibacillaceae	Paenibacillus	Paenibacillus_lactis	0,868245823314556	0	0	0	0	0	0	0	0	0	0	0	0	0	0	0	0	0	0	0	0	0	0	0	0	0	0	0	0	0	0	0	0	0	0	0	0	0	0	0	0
917	19b1ae32761d0dfcc32cf6c4f862a50e	Bacteria	Bacillota	Bacilli	Paenibacillales	Paenibacillaceae	Paenibacillus	Paenibacillus_lactis	0,909469406692949	0	0	0	0	0	0	0	0	0	0	0	12	0	0	0	0	0	0	0	4	0	0	0	0	0	0	0	0	0	0	0	0	0	0	0	0	0	0	0	0
918	b207074ea36bd947520da2e89ba11440	Bacteria	Bacillota	Bacilli	Paenibacillales	Paenibacillaceae	Paenibacillus	Paenibacillus_lactis	0,931970889269492	0	0	0	0	0	0	0	0	0	0	0	0	0	0	0	0	0	0	0	0	0	0	0	0	0	0	0	0	0	0	0	0	0	0	0	0	0	0	0	0
919	7385874aac58048d9af1285f1a8b49e5	Bacteria	Bacillota	Bacilli	Paenibacillales	Paenibacillaceae	Paenibacillus	Paenibacillus_lactis	0,953345780846157	0	0	0	0	0	0	0	0	0	0	0	0	0	0	0	0	0	0	7	0	0	0	0	0	0	0	0	0	12	0	0	0	0	0	0	12	0	0	0	0
920	122a1ba725fa37d22d4f8253a407afbb	Bacteria	Bacillota	Bacilli	Paenibacillales	Paenibacillaceae	Paenibacillus	Paenibacillus_lautus	0,811484501257705	0	3	0	0	0	0	0	0	0	0	0	0	0	0	0	0	0	0	0	0	0	0	0	0	0	0	0	0	0	0	0	0	0	0	0	0	0	0	0	0
921	724bbd25c5c8a0919785fa042aafc3e3	Bacteria	Bacillota	Bacilli	Paenibacillales	Paenibacillaceae	Paenibacillus	Paenibacillus_lautus	0,964114772294504	0	0	0	0	0	0	0	0	0	0	0	0	0	0	0	0	0	0	0	0	0	0	0	0	0	0	0	0	6	0	0	0	0	0	0	11	0	0	0	0
922	0c09ba82e71ec3ba83dffc0d4712df96	Bacteria	Bacillota	Bacilli	Paenibacillales	Paenibacillaceae	Paenibacillus	Paenibacillus_lautus	0,978087919062865	0	0	0	0	0	0	0	0	0	0	0	0	0	0	0	0	0	0	0	0	0	0	0	0	0	0	0	0	0	0	0	0	0	0	0	0	0	0	0	0
923	cd5742a71a1d059bfcf61982b61865f1	Bacteria	Bacillota	Bacilli	Paenibacillales	Paenibacillaceae	Paenibacillus	Paenibacillus_lautus	0,986237639229777	0	0	0	0	0	0	0	0	0	0	0	0	3	0	0	0	0	0	0	0	0	0	0	0	0	0	0	0	0	0	0	0	0	0	0	0	0	0	0	0
924	7b9657cace290c5920950e9735c0c67a	Bacteria	Bacillota	Bacilli	Paenibacillales	Paenibacillaceae	Paenibacillus	Paenibacillus_lautus	0,997420811948604	0	0	0	0	0	0	0	0	0	0	0	0	0	0	0	0	0	0	0	0	0	0	0	0	0	0	0	0	0	0	0	0	0	0	0	0	0	0	0	0
925	7b0f7fd6cc6f2224f20269a3c4090003	Bacteria	Bacillota	Bacilli	Paenibacillales	Paenibacillaceae	Paenibacillus	Paenibacillus_lautus	0,999005574257428	0	0	0	0	0	0	0	0	0	0	0	0	0	0	0	0	0	0	0	0	0	0	0	0	0	0	0	0	0	0	0	0	0	4	0	0	0	0	0	0
926	37f710352bdd2421a94b0e498276df13	Bacteria	Bacillota	Bacilli	Paenibacillales	Paenibacillaceae	Paenibacillus	Paenibacillus_oryzae	0,784855811331251	0	0	0	0	0	0	0	0	0	0	0	0	0	0	0	0	0	0	0	0	0	0	0	0	0	0	0	0	0	0	0	0	0	0	0	0	0	0	0	0
927	5b779187821979314b2c3edff540083d	Bacteria	Bacillota	Bacilli	Paenibacillales	Paenibacillaceae	Paenibacillus	Paenibacillus_pasadenensis	0,996670785743107	0	0	0	0	0	0	0	0	0	0	0	0	0	0	0	0	0	0	0	0	0	0	0	0	0	0	0	0	0	0	0	0	0	0	0	0	0	0	0	0
928	6f84609305cc517fd8bd910ed93de188	Bacteria	Bacillota	Bacilli	Paenibacillales	Paenibacillaceae	Paenibacillus	Paenibacillus_ripae	0,717636530443207	0	0	0	0	0	0	0	0	0	0	0	0	0	0	0	0	0	0	0	0	0	3	0	0	0	0	0	0	0	0	0	0	0	0	6	0	0	0	0	0
929	b5320e4b2828c8dd5ec56dce976369a9	Bacteria	Bacillota	Bacilli	Paenibacillales	Paenibacillaceae	Paenibacillus	Paenibacillus_ripae	0,886177151418602	0	0	0	0	0	5	0	0	0	0	0	0	0	0	0	0	0	0	0	0	0	0	0	0	0	0	0	0	0	0	0	0	0	0	0	0	0	0	0	0
930	3b596561a25893b89d0e7a44a03c23d3	Bacteria	Bacillota	Bacilli	Paenibacillales	Paenibacillaceae	Paenibacillus	Paenibacillus_ripae	0,888131760142976	0	0	0	0	0	0	0	0	0	0	0	0	0	0	0	0	0	0	0	0	0	0	0	0	0	0	0	0	0	0	0	0	0	0	0	0	0	0	0	0
931	10dcbe0598b5f7632396cf4e9a1b78e2	Bacteria	Bacillota	Bacilli	Paenibacillales	Paenibacillaceae	Paenibacillus	Paenibacillus_ripae	0,927668067269535	0	0	0	0	0	0	0	0	0	0	0	0	0	0	0	0	0	0	0	0	0	0	0	0	0	0	0	0	0	0	0	0	0	0	0	0	0	0	0	0
932	b638f459680946e02a3786fb4b44e395	Bacteria	Bacillota	Bacilli	Paenibacillales	Paenibacillaceae	Paenibacillus	uncultured_Paenibacillus	0,810997270255906	0	0	0	0	0	0	0	0	2	0	0	0	0	0	0	0	0	0	0	0	0	0	0	0	0	0	0	0	0	0	0	0	0	0	0	0	0	0	0	0
933	8b321ba1329d29c93b7b227fdabb9539	Bacteria	Bacillota	Bacilli	Paenibacillales	Paenibacillaceae	Paenibacillus	NA	0,870332608477133	0	0	0	0	0	0	0	0	0	0	0	0	0	0	0	0	0	0	0	0	0	0	0	0	0	0	0	0	0	0	0	0	0	0	0	0	0	0	0	0
934	966066e028e289c7d2b75c955a10842d	Bacteria	Bacillota	Bacilli	Paenibacillales	Paenibacillaceae	Paenibacillus	NA	0,979933394850866	0	0	0	0	0	0	0	0	0	0	0	0	0	0	0	0	0	0	0	0	0	0	0	0	0	0	0	0	0	0	0	0	0	0	0	0	0	0	0	0
935	d125d3087ec96fcb3d56b853f8b7fda0	Bacteria	Bacillota	Bacilli	Paenibacillales	Paenibacillaceae	Paenibacillus	NA	0,980538843660534	0	0	0	0	0	0	0	0	0	0	0	0	0	0	0	0	0	0	0	0	0	0	0	0	0	0	0	0	8	0	0	0	0	0	0	0	0	0	0	0
936	bf2f3853c4fd008e7214f156da924c01	Bacteria	Bacillota	Bacilli	Paenibacillales	Paenibacillaceae	Paenibacillus	NA	0,982346709938389	0	0	0	0	0	0	0	0	0	0	0	0	0	0	0	0	0	0	0	0	0	0	0	0	0	0	0	0	0	0	0	0	0	0	0	0	0	0	0	0
937	d62a595a1fbc5eb203ca36000212be03	Bacteria	Bacillota	Bacilli	Paenibacillales	Paenibacillaceae	Paenibacillus	NA	0,982634119018992	0	0	0	0	0	0	0	0	0	4	0	8	0	0	0	0	0	0	4	0	0	0	0	0	7	0	0	0	0	0	0	0	0	0	0	6	0	0	0	0
938	a746d41ce9b2010de5eadc0384fce83c	Bacteria	Bacillota	Bacilli	Paenibacillales	Paenibacillaceae	Paenibacillus	NA	0,983616161685847	0	0	0	0	0	6	0	0	0	0	0	0	0	0	0	0	0	0	0	0	0	0	0	0	0	0	0	0	0	0	0	0	0	0	0	0	0	0	0	0
939	48e81723067db4c4c4f9a05ebf14e7ce	Bacteria	Bacillota	Bacilli	Paenibacillales	Paenibacillaceae	Paenibacillus	NA	0,984336042386341	0	0	0	0	0	0	0	0	0	0	0	0	0	0	0	0	0	0	0	0	0	0	0	0	0	0	0	0	0	0	0	0	0	0	0	0	0	0	0	0
940	fe11fede844e93cf26d42b9eba4e85ea	Bacteria	Bacillota	Bacilli	Paenibacillales	Paenibacillaceae	Paenibacillus	NA	0,985525321796016	0	0	0	0	0	0	0	0	0	0	0	0	0	0	0	0	0	0	0	0	0	0	0	0	0	0	0	0	0	0	0	0	0	0	0	0	0	0	0	0
941	165d1e91ba469da411f75cd77aa1a03a	Bacteria	Bacillota	Bacilli	Paenibacillales	Paenibacillaceae	Paenibacillus	NA	0,98667326735018	0	0	0	0	0	0	0	0	0	0	0	0	0	0	0	0	0	0	0	0	0	0	0	0	0	0	0	0	0	0	0	0	0	0	0	0	0	0	0	0
942	95bdde11473e8f295f7fdc8426983764	Bacteria	Bacillota	Bacilli	Paenibacillales	Paenibacillaceae	Paenibacillus	NA	0,988090549507657	0	0	0	0	0	0	0	0	0	0	0	0	0	0	0	0	0	0	0	0	0	0	0	0	0	0	0	0	0	0	0	0	0	0	0	4	0	0	0	0
943	6868c232063cebaf42916a19313c80a2	Bacteria	Bacillota	Bacilli	Paenibacillales	Paenibacillaceae	Paenibacillus	NA	0,988165668869814	0	0	0	0	0	0	0	0	0	0	0	0	0	0	0	0	0	0	0	0	0	0	0	0	0	0	0	0	0	0	0	0	0	0	0	0	0	0	0	0
944	1c3fbfd13d4f3229498d5d9ced00ba43	Bacteria	Bacillota	Bacilli	Paenibacillales	Paenibacillaceae	Paenibacillus	NA	0,990686609734868	0	0	0	0	0	0	0	0	0	0	0	0	0	0	0	0	0	0	0	0	0	0	0	0	0	0	0	0	0	0	0	0	0	0	0	0	0	0	0	0
945	937273e77a0f3fbc5bbc5bc3e55e291a	Bacteria	Bacillota	Bacilli	Paenibacillales	Paenibacillaceae	Paenibacillus	NA	0,990847093897464	0	0	0	0	0	0	0	0	0	0	0	0	0	0	0	0	0	0	0	0	0	0	0	0	0	0	0	0	0	0	0	0	0	0	0	0	0	0	0	0
946	d3c2f2c7815b82475300693fcb6d1cec	Bacteria	Bacillota	Bacilli	Paenibacillales	Paenibacillaceae	Paenibacillus	NA	0,991993169320072	0	0	0	0	0	0	0	0	0	0	0	0	0	0	0	0	0	0	0	0	0	0	0	0	0	0	0	0	0	0	0	0	0	0	0	0	0	0	0	0
947	68224a553bf0e5438e5fdd4c2bdfe0e1	Bacteria	Bacillota	Bacilli	Paenibacillales	Paenibacillaceae	Paenibacillus	NA	0,992437511921359	0	0	0	0	0	6	0	0	0	0	2	5	0	0	0	0	0	0	0	0	0	0	0	0	0	0	0	0	0	0	0	0	0	0	0	6	0	0	0	0
948	fd73149a4b3a3b35a385538903146a6d	Bacteria	Bacillota	Bacilli	Paenibacillales	Paenibacillaceae	Paenibacillus	NA	0,998823266641967	0	0	0	0	0	0	0	0	0	0	0	5	0	0	0	0	0	0	0	0	0	0	0	0	8	0	0	0	0	0	0	0	0	0	0	0	0	0	0	0
949	06276d2a161bf792e856f1c61ebd967e	Bacteria	Bacillota	Bacilli	Paenibacillales	Paenibacillaceae	Paenibacillus	NA	0,999045968457809	3	0	0	0	0	0	0	0	0	5	0	6	0	0	0	0	0	0	3	0	0	0	0	0	0	0	0	0	3	0	0	6	0	0	0	0	0	0	0	0
950	ddd6ad873591afebc1c2f00c6a2e7122	Bacteria	Bacillota	Bacilli	Paenibacillales	Paenibacillaceae	Paenibacillus	NA	0,999438879234659	0	0	0	0	0	6	0	0	0	0	0	0	0	0	0	0	0	0	0	0	0	0	0	0	0	0	0	0	0	0	0	0	0	0	0	0	0	0	0	0
951	9d937363faea6fae72ea0172c5565315	Bacteria	Bacillota	Bacilli	Paenibacillales	Paenibacillaceae	Paenibacillus	NA	0,99966754449869	0	0	0	0	0	0	0	0	0	0	0	3	0	0	0	0	0	0	0	0	0	0	0	0	0	0	0	0	0	0	0	0	0	0	0	0	0	0	0	0
952	daab3bad0566c0e39e062e64bd28db33	Bacteria	Bacillota	Bacilli	Paenibacillales	Paenibacillaceae	Paenibacillus	NA	0,99971621580215	0	0	0	0	0	0	0	0	0	0	0	0	0	0	0	0	0	0	0	0	0	0	0	0	0	0	0	0	0	0	0	0	0	0	0	0	0	0	0	0
953	abd6d3bbcfbf9e261ea3e832e57670d1	Bacteria	Bacillota	Bacilli	Paenibacillales	Paenibacillaceae	Paenibacillus	NA	0,999861656068147	0	0	0	0	0	0	0	0	0	0	0	0	0	0	0	0	0	0	0	0	0	0	0	0	0	0	0	0	0	0	0	0	0	0	0	0	0	0	0	0
954	a99e2ce946a223494f59748c2879b754	Bacteria	Bacillota	Bacilli	Paenibacillales	Paenibacillaceae	Paenibacillus	NA	0,999931244014176	0	0	0	0	0	0	0	0	0	0	0	0	0	0	0	0	0	0	0	0	0	0	0	0	0	0	0	0	0	0	0	0	0	0	0	0	0	0	0	0
955	3e4159a26ffbdc8d8f12481f1ac3ce1c	Bacteria	Bacillota	Bacilli	Paenibacillales	Paenibacillaceae	Paenibacillus	NA	0,999958606506231	0	0	0	0	0	0	0	0	0	0	0	0	0	0	0	0	0	0	0	0	0	0	0	0	0	0	0	0	0	0	0	0	0	0	0	2	0	0	0	0
956	915c59aa8e6b4eb5046f5f9d9b59c7b9	Bacteria	Bacillota	Bacilli	Paenibacillales	Paenibacillaceae	Paenibacillus	NA	0,999964680634053	0	0	0	0	0	2	0	0	0	0	0	0	0	0	0	0	0	0	0	0	0	0	0	0	0	0	0	0	0	0	0	0	0	0	0	0	0	0	0	0
957	d1c932d60cb51c009c121268ef0fd39e	Bacteria	Bacillota	Bacilli	Paenibacillales	Paenibacillaceae	Paenibacillus	NA	0,999978953024652	0	0	0	0	0	0	0	0	0	0	0	0	0	0	0	0	0	0	0	0	0	0	0	0	0	0	0	0	0	0	0	0	0	0	0	0	0	0	0	0
958	658dcf485071d6830f03aac992e22b09	Bacteria	Bacillota	Bacilli	Paenibacillales	Paenibacillaceae	Thermobacillus	uncultured_bacterium	0,981344577812391	0	0	0	0	0	0	0	0	0	0	0	0	0	0	0	0	0	0	0	0	0	0	0	0	0	0	0	0	0	0	0	0	0	0	0	0	0	0	0	0
959	1ca3896242966ac1a6b14498f2bb83a4	Bacteria	Bacillota	Bacilli	Paenibacillales	Paenibacillaceae	NA	NA	0,722754280938004	0	0	0	0	0	0	0	0	0	0	0	0	0	0	0	0	0	0	0	0	0	0	0	0	0	0	0	0	0	0	0	0	0	0	0	2	0	0	0	0
960	b618ec80e375dc707e3df8bfde66e1a0	Bacteria	Bacillota	Bacilli	Paenibacillales	Paenibacillaceae	NA	NA	0,869431696786154	0	0	0	0	0	0	0	0	0	0	0	0	0	0	0	0	0	0	0	0	0	0	0	0	0	0	0	0	0	0	0	0	0	0	0	0	0	0	0	0
961	d8fa4b7a04cdf22d7386a42a1d0abf28	Bacteria	Bacillota	Bacilli	Paenibacillales	Paenibacillaceae	NA	NA	0,999391094203897	0	0	0	6	0	0	0	0	0	0	0	0	0	0	0	0	0	0	0	0	0	0	0	0	0	0	0	0	0	0	0	0	0	0	0	0	0	0	0	0
962	fc252875eed2c7edb02097462720fe50	Bacteria	Bacillota	Bacilli	RF39	Incertae_Sedis	Incertae_Sedis	uncultured_bacterium	0,900787208757312	0	0	0	0	0	0	0	0	0	0	0	0	0	0	0	0	0	0	0	0	0	0	0	0	0	0	0	0	0	0	0	0	0	0	0	0	0	0	0	0
963	768b9e8040be3782a9459996863c84b0	Bacteria	Bacillota	Bacilli	RF39	Incertae_Sedis	Incertae_Sedis	uncultured_bacterium	0,908777530749012	0	0	0	0	0	0	0	0	0	0	0	0	0	0	0	0	0	0	0	0	0	0	0	0	0	0	0	0	0	0	0	0	0	0	0	0	0	0	0	0
964	7bd174e37aaa1b9ae64888e333970efb	Bacteria	Bacillota	Bacilli	Staphylococcales	Gemellaceae	Gemella	uncultured_organism	0,863757991072476	0	0	0	0	0	0	0	0	0	0	0	0	0	0	0	0	0	0	0	0	0	0	0	0	0	0	0	0	0	0	0	0	0	0	0	0	0	0	0	0
965	2f97492ef9c9571e2e76166dde9d64eb	Bacteria	Bacillota	Bacilli	Staphylococcales	Gemellaceae	Gemella	NA	0,999999999465185	0	0	0	0	0	0	0	0	0	0	0	0	0	0	0	0	0	0	0	0	0	0	0	0	0	0	0	0	0	0	0	0	0	0	0	0	0	0	0	0
966	44536e7d859312677ce835c0cb53eeca	Bacteria	Bacillota	Bacilli	Staphylococcales	Gemellaceae	Gemella	NA	0,999999999771817	0	0	0	0	0	0	0	0	0	0	0	0	0	0	0	0	0	0	0	0	0	0	0	0	0	0	0	0	0	0	0	4	0	0	0	0	0	0	0	0
967	b607b097a15eac24f692ad1a437cb7dd	Bacteria	Bacillota	Bacilli	Staphylococcales	Staphylococcaceae	Mammaliicoccus	NA	0,980164923960661	0	0	0	0	0	0	0	0	0	0	0	0	0	0	0	0	0	0	0	0	0	0	0	0	0	0	0	0	0	0	0	0	0	0	0	0	0	0	0	0
968	c7e9700eba384f1ae9d29e2a4225d3f5	Bacteria	Bacillota	Bacilli	Staphylococcales	Staphylococcaceae	Mammaliicoccus	NA	0,995355782110859	0	0	0	0	0	0	0	0	0	0	0	0	0	0	0	0	0	0	0	0	0	0	0	0	0	0	0	0	0	0	8	6	0	0	0	0	0	0	0	0
969	eaef078e5009052a6a22e81789fc6245	Bacteria	Bacillota	Bacilli	Staphylococcales	Staphylococcaceae	Staphylococcus	NA	0,913931905563205	0	0	0	0	0	0	0	0	0	0	0	0	0	0	0	0	0	0	0	0	0	0	0	0	0	0	0	0	0	0	0	0	0	0	0	0	0	0	0	0
970	d991e51a3f34397134ad40cf0e5dba0d	Bacteria	Bacillota	Bacilli	Staphylococcales	Staphylococcaceae	Staphylococcus	NA	0,921821715957573	0	0	0	0	0	0	0	0	0	0	0	0	0	0	0	0	0	0	0	0	0	0	0	0	0	0	0	0	0	0	0	0	0	0	0	0	0	0	0	0
971	7b1fef766c20591d771130dd33dca50b	Bacteria	Bacillota	Bacilli	Staphylococcales	Staphylococcaceae	Staphylococcus	NA	0,943215316287423	0	0	0	0	0	0	0	0	0	0	0	0	0	0	0	0	0	0	0	0	0	0	0	0	0	0	0	0	0	0	0	0	0	0	0	0	0	0	0	0
972	6cae17a7fd5d2c8c4ea17754d5ce7d84	Bacteria	Bacillota	Bacilli	Staphylococcales	Staphylococcaceae	Staphylococcus	NA	0,980440758136321	0	0	0	0	0	0	0	0	0	0	0	0	0	0	0	0	0	0	0	0	0	0	0	0	0	0	0	0	0	0	0	0	0	0	0	0	0	0	0	0
973	d7d706e8e0da076df1d02f5a6bddbc26	Bacteria	Bacillota	Bacilli	Staphylococcales	Staphylococcaceae	Staphylococcus	NA	0,997201503406286	0	0	0	0	2	0	0	0	0	0	0	0	0	0	0	0	0	0	0	0	0	0	0	0	0	0	0	0	0	0	0	0	0	0	0	0	0	0	0	0
974	8fe8c5e669ec918a24167ac86d5bf30d	Bacteria	Bacillota	Bacilli	Staphylococcales	Staphylococcaceae	Staphylococcus	NA	0,999269570121597	0	0	0	0	0	0	0	0	0	0	0	0	0	0	0	0	0	0	0	0	0	0	0	0	0	0	0	0	0	0	0	0	0	0	0	0	0	0	0	0
975	df40c850508989dbdb97b44e23968df7	Bacteria	Bacillota	Bacilli	Staphylococcales	Staphylococcaceae	Staphylococcus	NA	0,999488575979231	0	0	0	0	0	0	0	0	0	0	0	0	0	3	0	0	0	0	0	0	0	0	0	0	0	0	0	0	0	0	0	0	0	0	0	0	0	0	0	0
976	46339d41ff0de20e9004733316e5c616	Bacteria	Bacillota	Bacilli	Staphylococcales	Staphylococcaceae	Staphylococcus	NA	0,999561661351657	0	0	0	0	0	0	0	0	0	0	0	0	0	0	0	0	0	0	0	0	0	0	0	0	0	0	0	0	0	0	0	0	0	0	0	0	0	0	0	0
977	a119f1732c4ce9db81861cf0f88c1578	Bacteria	Bacillota	Bacilli	Staphylococcales	Staphylococcaceae	Staphylococcus	NA	0,999568206030228	0	0	0	0	0	0	40	0	0	0	0	0	0	0	0	0	0	0	0	0	0	0	0	0	0	0	0	0	0	0	0	0	0	0	0	0	0	0	0	0
978	eebf8f1ec819363293b7133f741df6a2	Bacteria	Bacillota	Bacilli	Staphylococcales	Staphylococcaceae	Staphylococcus	NA	0,999610630632887	0	0	0	0	0	0	0	0	0	0	10	0	0	0	0	0	0	0	0	0	0	0	0	0	0	0	0	0	0	0	0	0	0	0	0	0	0	0	0	0
979	6a979e9b597955fb43db126e86fb51c0	Bacteria	Bacillota	Bacilli	Staphylococcales	Staphylococcaceae	Staphylococcus	NA	0,999686691660616	0	0	0	0	0	0	0	0	0	0	0	0	0	0	0	0	0	0	0	0	0	0	0	0	0	0	0	0	0	0	0	0	0	0	0	0	0	0	0	0
980	62611dedc42201591d0c89973f903dde	Bacteria	Bacillota	Bacilli	Staphylococcales	Staphylococcaceae	Staphylococcus	NA	0,999707454730313	0	0	0	52	16	45	0	0	0	0	0	0	0	0	0	0	0	0	0	0	0	0	0	0	0	0	0	0	0	0	32	37	0	0	0	0	19	0	0	0
981	bc5cb39de697062e9ef699b3ba9f30fa	Bacteria	Bacillota	Bacilli	Staphylococcales	Staphylococcaceae	Staphylococcus	NA	0,999775775811221	0	0	0	0	0	0	0	0	0	0	0	0	0	0	0	0	0	0	0	0	0	0	0	0	0	0	0	0	0	0	0	0	0	0	0	0	0	0	0	0
982	876ed260be5f69590ce1242534b48054	Bacteria	Bacillota	Bacilli	Staphylococcales	Staphylococcaceae	Staphylococcus	NA	0,99986275536231	0	0	0	0	7	12	0	0	0	0	0	0	0	0	0	0	0	0	0	0	0	0	0	0	9	0	0	0	0	0	0	0	0	0	0	0	0	0	0	0
983	5497318e515a8c328a68f95975d9c7d4	Bacteria	Bacillota	Bacilli	Staphylococcales	Staphylococcaceae	Staphylococcus	NA	0,999921716046695	10	38	0	0	55	86	0	12	25	20	0	0	0	0	0	0	0	0	17	11	0	0	0	0	44	0	0	0	15	0	0	64	7	5	0	9	0	28	0	6
984	957ab590811dc97ca515a107e4cb1e88	Bacteria	Bacillota	Bacilli	Staphylococcales	Staphylococcaceae	Staphylococcus	NA	0,999943331179269	0	0	0	0	0	0	0	0	0	0	0	0	0	0	0	0	0	0	0	0	0	0	0	0	0	0	0	0	0	0	0	0	0	0	0	0	0	0	0	0
985	43a54829cc0d7a58a61ad7f833cc2b22	Bacteria	Bacillota	Bacilli	Staphylococcales	Staphylococcaceae	Staphylococcus	NA	0,999953374254124	0	0	0	0	0	26	0	0	0	0	0	22	0	0	0	0	0	0	0	0	0	0	0	0	0	0	0	0	0	0	0	0	0	0	0	0	0	0	0	0
986	49a50685d98cc365b247d5ada6b6955b	Bacteria	Bacillota	Bacilli	Thermicanales	Thermicanaceae	Thermicanus	Thermicanus_aegyptius	0,830257590152036	0	0	0	0	0	0	0	0	0	0	0	0	0	0	0	0	0	0	0	0	0	0	0	0	0	0	0	0	0	0	0	0	0	0	0	0	0	0	0	0
987	89b711192f8c8c44a26655ccd6390f10	Bacteria	Bacillota	Bacilli	Thermicanales	Thermicanaceae	Thermicanus	NA	0,999999999999425	0	0	0	0	0	0	0	0	0	0	0	0	0	0	0	0	0	0	0	0	0	0	0	0	0	0	0	0	0	0	0	0	0	0	0	0	0	0	0	0
988	2e7778934d61effc9f845bb5699293dc	Bacteria	Bacillota	Bacilli	Thermicanales	Thermicanaceae	Thermicanus	NA	0,999999999999486	0	0	0	0	0	0	0	0	0	0	0	0	0	0	0	0	0	0	0	0	0	0	0	0	0	0	0	0	0	0	0	0	0	0	0	0	0	0	0	0
989	2e2421ff0f7ff40e35b40b4c842a776e	Bacteria	Bacillota	Bacilli	Thermoactinomycetales	Thermoactinomycetaceae	Planifilum	Planifilum_composti	0,999971628161953	0	0	0	0	0	0	0	0	0	0	0	0	0	0	0	0	0	0	0	0	0	0	0	0	0	0	0	0	0	0	0	0	0	0	0	0	0	0	0	0
990	5afd78315694fbeb5488dba8ffc5bd16	Bacteria	Bacillota	Bacilli	Thermoactinomycetales	Thermoactinomycetaceae	Planifilum	NA	0,999999998707102	0	0	0	0	0	0	0	0	0	0	0	0	0	0	0	0	0	0	0	0	0	0	0	0	0	0	0	0	0	0	0	0	0	0	0	0	0	0	0	0
991	4f3e4ab6ef99e036f5efedfedd28a558	Bacteria	Bacillota	Bacilli	Thermoactinomycetales	Thermoactinomycetaceae	Thermoactinomyces	uncultured_bacterium	0,96235349677825	0	0	0	2	0	0	0	0	0	0	0	0	0	0	0	0	0	0	0	0	0	0	0	0	0	0	0	0	0	0	0	0	0	0	0	0	0	0	0	0
992	46b9585bde793f809bcfd2a557c9a1b2	Bacteria	Bacillota	Bacilli	Thermoactinomycetales	Thermoactinomycetaceae	Thermoactinomyces	uncultured_bacterium	0,975460191415317	0	0	0	0	4	0	0	0	0	0	0	0	0	0	0	0	0	0	0	0	0	0	0	0	0	0	0	0	0	0	0	0	0	0	0	0	0	0	0	0
993	48a498486ec99f8ddeef28bdcbaecba6	Bacteria	Bacillota	Bacilli	Thermoactinomycetales	Thermoactinomycetaceae	Thermoactinomyces	uncultured_bacterium	0,981653904513861	0	0	0	5	0	7	0	0	2	0	0	0	0	0	0	0	0	0	0	0	0	0	0	0	0	0	0	0	0	0	0	0	0	0	0	0	0	0	0	0
994	a5549d78a0f4b2c1b1aece7007e9ac49	Bacteria	Bacillota	Bacilli	NA	NA	NA	NA	0,978767611672314	0	0	0	0	0	0	0	0	0	0	3	0	0	0	0	0	0	0	0	0	0	0	0	0	0	0	0	0	0	0	0	0	0	0	0	0	0	0	0	0
995	1b9bd0334b5b5c33ff27d6daa68011c7	Bacteria	Bacillota	Bacilli	NA	NA	NA	NA	0,999999968466728	0	0	0	0	0	0	0	0	0	0	0	0	0	0	0	0	0	0	0	0	0	0	0	0	0	0	0	0	0	0	0	0	0	0	0	0	0	0	0	0
996	908e7497d445eea220c77aa07f99109a	Bacteria	Bacillota	Bacilli	NA	NA	NA	NA	0,999999999731802	0	0	0	0	0	0	0	0	0	0	0	0	0	0	0	0	0	0	0	0	0	0	0	0	0	0	0	0	0	0	0	10	0	0	0	0	0	0	0	0
997	81cb574b57bbf133f732c5419471fc3d	Bacteria	Bacillota	Clostridia	Christensenellales	Christensenellaceae	Christensenellaceae_R-7_group	uncultured_bacterium	0,789669085769858	0	0	0	0	0	0	0	0	0	0	0	0	0	0	0	0	0	0	0	0	0	0	0	0	0	0	0	0	0	0	0	0	0	0	0	0	0	0	0	0
998	98f3a91a23c28061f0e9080b94b3e4bb	Bacteria	Bacillota	Clostridia	Christensenellales	Christensenellaceae	Christensenellaceae_R-7_group	uncultured_bacterium	0,791162790223641	0	0	0	0	0	0	0	0	0	0	0	0	0	0	0	0	0	0	0	0	0	0	0	0	0	0	0	0	0	0	0	0	0	0	0	0	0	0	0	0
999	b3540e251b862df5ddc359f5fa2a7b3b	Bacteria	Bacillota	Clostridia	Christensenellales	Christensenellaceae	Christensenellaceae_R-7_group	uncultured_bacterium	0,878641218087972	0	0	0	0	0	0	0	0	0	0	0	0	0	0	0	0	0	0	0	0	0	0	0	0	0	0	0	0	0	0	0	0	0	0	0	0	0	0	0	0
1000	f2cbb29998f80ea0d81f9cde98ee136e	Bacteria	Bacillota	Clostridia	Clostridiales	Clostridiaceae	Clostridium	metagenome	0,711482504962522	0	0	0	0	0	0	0	0	0	0	0	0	0	0	0	0	0	0	0	0	0	0	0	0	0	0	0	0	0	0	0	0	0	0	0	0	0	0	0	0
1001	77b84e6053a061e311d7543a879a4442	Bacteria	Bacillota	Clostridia	Clostridiales	Clostridiaceae	Clostridium	NA	0,952703867148611	0	0	0	0	0	0	0	0	0	0	0	0	0	0	0	0	0	0	0	0	0	0	0	0	0	0	0	0	0	0	0	0	0	0	0	0	0	0	0	0
1002	a336c39af80f0c82eaf05735d763d88c	Bacteria	Bacillota	Clostridia	Clostridiales	Clostridiaceae	Clostridium	NA	0,999974707380716	0	4	0	0	0	0	0	0	0	0	0	0	0	0	0	0	0	0	0	0	0	0	0	0	0	0	0	0	0	0	0	0	0	0	0	0	0	0	0	0
1003	90ac790b1eea53b6b75f0ed151903296	Bacteria	Bacillota	Clostridia	Clostridiales	Clostridiaceae	Clostridium	NA	0,999988609630198	0	0	0	0	3	0	0	0	0	0	0	0	0	0	0	0	0	0	0	0	0	0	0	0	0	0	0	0	0	0	0	0	0	0	0	0	0	0	0	0
1004	58046ab41562fc1db9dd82b2893313dd	Bacteria	Bacillota	Clostridia	Clostridiales	Clostridiaceae	Clostridium	NA	0,999999761190959	0	0	0	0	0	0	0	0	0	0	0	0	0	0	0	0	0	0	0	0	0	0	0	0	0	0	0	0	0	0	0	0	0	0	0	0	0	0	0	0
1005	2d7c54c0aef58d049f8c7efd488912fd	Bacteria	Bacillota	Clostridia	Lachnospirales	Lachnospiraceae	Anaerocolumna	Clostridium_sp.	0,892211406244929	0	0	0	0	0	0	0	0	0	0	0	4	0	0	0	0	0	0	0	0	0	0	0	0	0	0	0	0	0	0	0	0	0	0	0	0	0	0	0	0
1006	e51f95ebdc51b57642df647491772d64	Bacteria	Bacillota	Clostridia	Lachnospirales	Lachnospiraceae	Anaerocolumna	Clostridium_sp.	0,916485315953914	0	0	0	0	0	0	0	0	0	0	0	0	0	0	0	0	0	0	0	0	0	0	0	0	0	0	0	0	0	0	0	3	0	0	0	0	0	0	0	0
1007	8ea2fa10fea85389b0e696a573a288d7	Bacteria	Bacillota	Clostridia	Lachnospirales	Lachnospiraceae	Anaerocolumna	uncultured_bacterium	0,75003856965809	0	0	0	0	0	0	0	0	0	0	0	0	0	0	0	0	0	0	0	0	0	0	0	0	0	0	0	0	0	0	0	0	0	0	0	0	0	0	0	0
1008	31c7bc067538dcf7916e8b7cbefa44e5	Bacteria	Bacillota	Clostridia	Lachnospirales	Lachnospiraceae	Anaerostipes	NA	0,999998993447717	0	0	0	0	0	0	0	0	0	0	0	0	0	0	0	0	0	0	0	0	0	0	0	0	0	0	0	0	0	0	0	4	0	0	0	0	0	0	0	0
1009	c7d1ed6c70202259164edf3ee7806f0c	Bacteria	Bacillota	Clostridia	Lachnospirales	Lachnospiraceae	Blautia	NA	0,997523363212349	0	0	0	0	0	0	0	0	0	0	0	0	0	0	0	0	0	0	0	0	0	0	0	0	0	0	0	0	0	0	0	0	0	0	0	0	0	0	0	0
1010	bfc1edbc40975d31f2a1816fe196ff07	Bacteria	Bacillota	Clostridia	Lachnospirales	Lachnospiraceae	Blautia	NA	0,997763396218154	0	0	0	0	0	0	0	0	0	0	0	0	0	0	0	0	0	0	0	0	0	0	0	0	0	0	0	0	0	0	0	0	0	0	0	0	0	0	0	0
1011	ae62d2bcb465112519451dc49aea1029	Bacteria	Bacillota	Clostridia	Lachnospirales	Lachnospiraceae	Faecalicatena	NA	0,990607808670318	0	0	0	0	0	0	0	0	0	0	0	0	0	0	0	0	0	0	0	0	0	0	0	0	0	0	0	0	0	0	0	0	0	0	0	3	0	0	0	0
1012	7a59b7baca25d696a5cbcd0800f28983	Bacteria	Bacillota	Clostridia	Lachnospirales	Lachnospiraceae	Lachnoclostridium	Clostridium_sp.	0,720332835991799	0	0	0	9	0	0	0	0	0	23	8	0	0	0	0	0	0	0	0	0	0	0	0	0	0	0	0	0	9	0	8	10	0	0	14	21	0	0	0	0
1013	177d0273031b074748223ab62a73f6a9	Bacteria	Bacillota	Clostridia	Lachnospirales	Lachnospiraceae	Lachnoclostridium	NA	0,927128544096818	0	0	0	0	0	0	0	0	0	0	0	0	0	0	0	0	0	0	0	0	0	0	0	0	0	0	0	0	0	0	0	0	0	0	0	0	0	0	0	0
1014	c29c30e512e10a9f32241ae3e63460f3	Bacteria	Bacillota	Clostridia	Lachnospirales	Lachnospiraceae	Lachnoclostridium	NA	0,946506080200993	0	0	0	0	0	0	0	0	0	0	0	2	0	0	0	0	0	0	0	0	0	0	0	0	0	0	0	0	0	0	0	0	0	0	0	0	0	0	0	0
1015	6db3460a800faa84e32688b83a81222d	Bacteria	Bacillota	Clostridia	Lachnospirales	Lachnospiraceae	Lachnoclostridium	NA	0,977175249656266	0	0	0	0	0	0	0	0	0	0	0	0	0	0	0	0	0	0	0	0	0	0	0	0	0	0	0	0	0	0	0	0	0	0	0	0	0	0	0	0
1016	e0fa5754859f2324881987c3a81bd864	Bacteria	Bacillota	Clostridia	Lachnospirales	Lachnospiraceae	Lachnoclostridium	NA	0,981237401189618	0	0	0	0	0	0	0	0	0	0	0	22	0	0	0	0	0	0	8	0	0	0	0	0	0	0	0	0	0	6	0	0	0	18	0	0	0	0	0	0
1017	0dec26543dd6d348f124cfadea3271f3	Bacteria	Bacillota	Clostridia	Lachnospirales	Lachnospiraceae	Lachnoclostridium	NA	0,984284151287096	0	0	0	0	0	0	0	0	0	0	0	0	0	0	0	0	0	0	0	0	0	0	0	0	0	0	0	0	0	0	0	0	0	0	0	0	0	0	0	0
1018	ff8da371a337f833e991d5036f290ad1	Bacteria	Bacillota	Clostridia	Lachnospirales	Lachnospiraceae	Lachnoclostridium	NA	0,992763372789676	0	0	0	0	0	0	0	0	0	0	0	0	0	0	0	0	0	0	0	0	0	0	0	0	0	0	0	0	0	0	0	0	0	0	0	0	0	0	0	0
1019	3adfcfa6caaacaa41dc7571330a74676	Bacteria	Bacillota	Clostridia	Lachnospirales	Lachnospiraceae	Lachnospiraceae_NK4A136_group	NA	0,995845638660069	0	0	0	0	0	0	0	0	0	0	0	0	0	0	0	0	0	0	0	0	0	0	0	0	0	0	0	0	0	0	0	0	0	0	0	0	0	0	0	0
1020	829ecb668dd02f92d60feb6897a4bedd	Bacteria	Bacillota	Clostridia	Lachnospirales	Lachnospiraceae	Robinsoniella	Robinsoniella_peoriensis	0,704583993362946	0	0	0	0	0	0	0	0	0	0	0	4	0	0	0	0	0	0	0	0	0	0	0	0	0	0	0	0	0	0	0	0	0	0	0	0	0	0	0	0
1021	fe925b5695a798bac522556825125f82	Bacteria	Bacillota	Clostridia	Lachnospirales	Lachnospiraceae	Robinsoniella	Robinsoniella_peoriensis	0,943988444757183	0	0	0	0	0	0	0	0	0	0	0	0	0	0	0	0	0	0	0	0	0	0	0	0	0	0	0	0	0	0	0	0	0	0	0	0	0	0	0	0
1022	0df4d2814dcd1710525364a0aaa28bbc	Bacteria	Bacillota	Clostridia	Lachnospirales	Lachnospiraceae	Robinsoniella	NA	0,780771994723464	0	0	0	0	0	0	0	0	0	0	0	0	0	0	0	0	0	0	0	0	0	0	0	0	0	0	0	0	0	0	0	0	0	0	0	2	0	0	0	0
1023	7d33b482a358ccc7fabbd8c71ef9d112	Bacteria	Bacillota	Clostridia	Lachnospirales	Lachnospiraceae	Robinsoniella	NA	0,968980065336956	0	0	0	0	0	0	0	0	0	0	0	0	0	0	0	0	0	0	0	0	0	0	0	0	0	0	0	0	0	0	0	0	0	0	0	0	0	0	0	0
1024	d91b5c77b23b27230a16c7dc4325f4cd	Bacteria	Bacillota	Clostridia	Lachnospirales	Lachnospiraceae	Roseburia	uncultured_organism	0,712350126738745	0	0	0	0	0	0	0	0	0	0	0	0	0	0	0	0	0	0	0	0	0	0	0	0	0	0	0	0	0	0	0	0	0	0	0	0	0	0	0	0
1025	31cba9882001f80b3d45f7657d149dbc	Bacteria	Bacillota	Clostridia	Lachnospirales	Lachnospiraceae	Tyzzerella	bacterium_NLAE-zl-C441	0,964121430487546	0	0	0	0	0	0	0	0	0	0	0	0	0	0	0	0	0	0	0	0	0	0	0	0	0	0	0	0	0	0	0	0	0	0	0	0	0	0	0	0
1026	3b9f9ea337b80ae0871113ffc7d6976e	Bacteria	Bacillota	Clostridia	Lachnospirales	Lachnospiraceae	NA	NA	0,999941337210403	0	0	0	0	0	0	0	0	0	0	0	0	0	0	0	0	0	0	0	0	0	0	0	0	0	0	0	0	0	0	0	0	0	0	0	0	0	0	0	0
1027	6014c663c63653cbb8ea16f7cd7edc9d	Bacteria	Bacillota	Clostridia	Lachnospirales	Lachnospiraceae	NA	NA	0,999943250029731	0	0	0	0	0	0	0	0	0	0	0	3	0	0	0	0	0	0	0	0	0	0	0	0	0	0	0	0	0	0	0	0	0	0	0	0	0	0	0	0
1028	e46a1c4d3351216fdd345705dcb9ff00	Bacteria	Bacillota	Clostridia	Lachnospirales	Lachnospiraceae	NA	NA	0,999952660705977	0	0	0	0	0	0	0	0	0	0	0	0	0	0	0	0	0	0	0	0	0	0	0	0	0	0	0	0	0	0	0	0	0	0	2	0	0	0	0	0
1029	8f118b60b7fab516c3b471a121f39482	Bacteria	Bacillota	Clostridia	Lachnospirales	Lachnospiraceae	NA	NA	0,999969168171984	0	3	0	0	0	0	0	0	0	5	0	0	0	0	0	0	0	0	0	0	0	0	0	0	0	0	0	0	0	0	0	0	0	0	0	0	0	0	0	0
1030	e704bca421fd6138f0c3fb44bc55bf0b	Bacteria	Bacillota	Clostridia	Lachnospirales	Lachnospiraceae	NA	NA	0,999987654246175	0	0	0	0	0	0	0	0	0	0	0	0	0	0	0	0	0	0	0	0	0	0	0	0	0	0	0	0	0	0	0	0	0	0	0	3	0	0	0	0
1031	72d71458685741c928b2e9eabe791e0f	Bacteria	Bacillota	Clostridia	Lachnospirales	Lachnospiraceae	NA	NA	0,999996355780645	0	0	0	0	0	0	0	0	0	0	0	0	0	0	0	0	0	0	3	0	0	0	0	0	0	0	0	0	0	0	0	0	0	0	0	0	0	0	0	0
1032	def4ef4e9df75b714f83bcf454e62bf1	Bacteria	Bacillota	Clostridia	Lachnospirales	Lachnospiraceae	NA	NA	0,999997647138044	0	0	0	0	0	0	0	0	0	0	0	0	0	0	0	0	0	0	0	0	0	0	0	0	0	0	0	0	0	0	0	0	0	0	0	0	0	0	0	0
1033	f42563eb72c6907a7246e700800ae975	Bacteria	Bacillota	Clostridia	Lachnospirales	Lachnospiraceae	NA	NA	0,999998308761046	0	0	0	5	0	6	0	0	0	0	0	7	0	0	0	0	0	0	0	0	0	0	0	0	0	0	0	0	0	0	0	4	0	0	0	0	0	0	0	0
1034	0b7ef984b0f98b6d0a9b804592a07710	Bacteria	Bacillota	Clostridia	Lachnospirales	Lachnospiraceae	NA	NA	0,99999931772061	0	0	0	0	0	0	0	0	0	0	0	0	0	0	0	0	0	0	0	0	0	0	0	2	0	0	0	0	0	0	0	0	0	0	0	5	4	0	0	0
1035	d7538a3b5e5abb69ea00b8986a1f6b80	Bacteria	Bacillota	Clostridia	Lachnospirales	Lachnospiraceae	NA	NA	0,999999888701225	0	0	0	0	0	0	0	0	0	0	0	0	0	0	0	0	0	0	0	0	0	0	0	0	0	0	0	0	0	0	0	0	0	0	0	0	0	0	0	0
1036	72f47d22ad44a8a96a489f8b4da22f64	Bacteria	Bacillota	Clostridia	Oscillospirales	Oscillospiraceae	Incertae_Sedis	uncultured_microorganism	0,999999143421914	0	0	0	0	0	0	0	0	0	0	0	0	0	0	0	0	0	0	0	0	0	0	0	0	0	0	0	0	0	0	0	0	0	0	0	0	0	0	0	0
1037	26fde5e68c6e1314f0d6fb2ebf63f216	Bacteria	Bacillota	Clostridia	Oscillospirales	Oscillospiraceae	Ruminiclostridium	uncultured_bacterium	0,975395819398297	0	0	0	0	10	6	2	0	0	5	0	8	0	0	0	0	0	0	0	0	0	0	0	0	0	0	0	0	0	0	0	0	0	4	3	7	2	0	0	0
1038	afb01a80340d44660576a6918d51a3de	Bacteria	Bacillota	Clostridia	Oscillospirales	Oscillospiraceae	NA	NA	0,999769635893379	0	0	0	0	0	0	0	0	0	0	0	0	0	0	0	0	0	0	0	0	0	0	0	0	0	0	0	0	0	0	0	0	0	0	0	0	0	0	0	0
1039	44fa91c6a2c09c806c13331ccab309d2	Bacteria	Bacillota	Clostridia	Oscillospirales	Ruminococcaceae	Acutalibacter	NA	0,999999986821373	0	0	0	0	0	0	0	0	0	0	0	0	0	0	0	0	0	0	0	0	0	0	0	0	0	0	0	0	0	0	0	0	0	0	0	0	0	0	0	0
1040	a39d801345fa448b725cc560f78f64bd	Bacteria	Bacillota	Clostridia	Oscillospirales	Ruminococcaceae	CAG-352	uncultured_bacterium	0,749312006164663	0	0	0	0	0	0	0	0	0	0	0	0	0	0	0	0	0	0	0	0	0	0	0	0	0	0	0	0	0	0	0	0	0	0	0	0	0	0	0	0
1041	8d478879084ed7c88660c8b0c4b24923	Bacteria	Bacillota	Clostridia	Oscillospirales	Ruminococcaceae	CAG-352	uncultured_bacterium	0,861881528293882	0	0	0	0	0	0	0	0	0	0	0	0	0	0	0	0	0	0	0	0	0	0	0	0	0	0	0	0	0	0	0	0	0	0	0	0	0	0	0	0
1042	b6a1cfc87c3ffa7f96227d4a372d8dd7	Bacteria	Bacillota	Clostridia	Oscillospirales	Ruminococcaceae	Gemmiger	NA	0,874683875413477	0	0	0	0	0	0	0	0	0	0	0	0	0	0	0	0	0	0	0	0	0	0	0	0	0	0	0	0	0	0	0	0	0	0	0	0	0	0	0	0
1043	13ce0f8fddd4103b0c073e8e98fd91fd	Bacteria	Bacillota	Clostridia	Oscillospirales	Ruminococcaceae	Ruminococcus	uncultured_bacterium	0,806454605534042	0	0	0	0	0	0	0	0	0	0	0	0	0	0	0	0	0	0	0	0	0	0	0	0	0	0	0	0	0	0	0	0	0	0	0	0	0	0	0	0
1044	fde5d2c58aac0096104d2daaab60b831	Bacteria	Bacillota	Clostridia	Oscillospirales	Ruminococcaceae	NA	NA	0,973910536452957	0	0	0	0	0	0	0	0	0	4	0	0	0	0	0	0	0	0	0	0	0	0	0	0	0	0	0	0	0	0	0	0	0	0	0	0	0	0	0	0
1045	68e0872ffb96ef3c98bf15616f198ed7	Bacteria	Bacillota	Clostridia	Oscillospirales	Ruminococcaceae	NA	NA	0,998406202949933	0	5	0	0	0	0	0	0	0	0	0	3	0	0	0	0	0	0	0	0	0	0	0	0	0	0	0	0	6	0	0	0	0	2	4	0	0	0	0	0
1046	c6fdf631c16099e62a83c66db8a7a6f1	Bacteria	Bacillota	Clostridia	Oscillospirales	Ruminococcaceae	NA	NA	0,999999999999962	0	0	0	0	0	0	0	0	0	0	0	0	0	0	0	0	0	0	0	0	0	0	0	0	0	0	0	0	0	0	0	0	0	0	0	0	0	0	0	0
1047	39f8e42473300f62170ae715956c614f	Bacteria	Bacillota	Clostridia	Peptostreptococcales-Tissierellales	Acidaminobacteraceae	Acidaminobacter	uncultured_bacterium	0,815194687982072	0	0	0	0	0	0	0	0	0	0	0	2	0	0	0	0	0	0	0	0	0	0	0	0	0	0	0	0	0	0	0	11	0	0	0	0	0	0	0	0
1048	11c31e360717074f82c6729c4ae32e98	Bacteria	Bacillota	Clostridia	Peptostreptococcales-Tissierellales	Anaerovoracaceae	Anaerovorax	uncultured_Anaerovorax	0,917601125991568	0	0	0	0	0	0	0	0	0	0	0	0	0	0	0	0	0	0	0	0	0	0	0	0	0	0	0	0	0	0	0	0	0	0	0	0	0	0	0	0
1049	6ee0f4da6548488332daf222244eda22	Bacteria	Bacillota	Clostridia	Peptostreptococcales-Tissierellales	Family_XI	Anaerococcus	Anaerococcus_octavius	0,840547366935569	0	0	0	0	0	0	0	0	0	0	0	0	0	0	0	0	0	0	0	0	0	0	0	0	0	0	0	0	0	0	0	0	0	0	0	0	0	0	0	0
1050	e26faa8109066a134c0e5a65aab41c4e	Bacteria	Bacillota	Clostridia	Peptostreptococcales-Tissierellales	Family_XI	Anaerococcus	Anaerococcus_octavius	0,998205833995073	0	0	0	0	0	0	0	0	0	0	0	0	0	0	0	0	0	0	0	0	0	0	0	0	0	0	0	0	0	0	0	0	0	0	0	0	0	0	0	0
1051	be36097f6bbb14c8b189018086c655e6	Bacteria	Bacillota	Clostridia	Peptostreptococcales-Tissierellales	Family_XI	Anaerococcus	uncultured_bacterium	0,811467175329547	0	0	0	0	0	0	0	0	0	0	0	0	0	0	0	0	0	0	0	0	0	0	0	0	0	0	0	0	0	0	0	0	0	0	0	0	0	0	0	0
1052	f74217d5c5834071a38906e6d3355211	Bacteria	Bacillota	Clostridia	Peptostreptococcales-Tissierellales	Family_XI	Anaerococcus	NA	0,999999999999988	4	0	3	6	0	38	5	0	0	0	0	0	0	0	0	0	0	0	9	0	0	0	0	0	4	3	0	0	0	0	10	23	3	0	0	0	6	5	0	0
1053	82dbf7a5dba414abce2994e8eb6d58ea	Bacteria	Bacillota	Clostridia	Peptostreptococcales-Tissierellales	Family_XI	Anaerococcus	NA	0,999999999999988	0	0	0	0	3	5	0	0	0	4	0	0	0	0	0	0	0	0	0	0	0	0	0	0	0	0	0	0	0	0	0	0	0	0	0	0	0	0	0	0
1054	854f8e7d460735f328f4d800139905ab	Bacteria	Bacillota	Clostridia	Peptostreptococcales-Tissierellales	Family_XI	Anaerococcus	NA	0,999999999999988	0	0	0	0	0	0	0	0	0	0	0	0	0	0	0	0	0	0	0	0	0	0	0	0	0	0	0	0	0	0	0	0	0	0	0	0	0	0	0	0
1055	34ea10fb62683c1c1a815a801f516ec4	Bacteria	Bacillota	Clostridia	Peptostreptococcales-Tissierellales	Family_XI	Anaerococcus	NA	0,999999999999996	0	0	0	0	0	0	0	0	0	0	0	0	0	0	0	0	0	0	0	0	0	0	0	0	0	0	0	0	0	0	0	0	0	0	0	0	0	0	0	0
1056	1333a6345ba06588c3401822202d168c	Bacteria	Bacillota	Clostridia	Peptostreptococcales-Tissierellales	Family_XI	Anaerococcus	NA	0,999999999999997	0	0	0	0	0	0	0	0	0	0	0	0	0	0	0	0	0	0	0	0	0	0	0	0	0	0	0	0	0	0	0	0	0	0	0	0	0	0	0	0
1057	c368208930eb9fa90f38ad3ae49f4134	Bacteria	Bacillota	Clostridia	Peptostreptococcales-Tissierellales	Family_XI	Anaerococcus	NA	1	0	0	0	0	0	0	0	0	0	0	0	0	0	0	0	0	0	0	0	0	0	0	0	0	0	0	0	0	0	0	0	0	0	0	0	0	0	0	0	0
1058	b92c9018bdfa587c4976e342280c99be	Bacteria	Bacillota	Clostridia	Peptostreptococcales-Tissierellales	Family_XI	Anaerococcus	NA	1,00000000000001	0	0	0	0	0	0	0	0	0	0	0	0	0	0	0	0	0	0	0	0	0	0	0	0	0	0	0	0	0	0	0	0	0	0	0	0	0	0	0	0
1059	3fb73596e24b26d79715907bc6306324	Bacteria	Bacillota	Clostridia	Peptostreptococcales-Tissierellales	Family_XI	Anaerococcus	NA	1,00000000000001	0	0	0	3	0	0	0	0	0	0	0	0	0	0	0	0	0	0	0	0	0	0	0	0	0	0	0	0	0	0	0	0	0	0	0	0	0	0	0	0
1060	556ab7e1a5ffbf9f3a9f75d497ae4d10	Bacteria	Bacillota	Clostridia	Peptostreptococcales-Tissierellales	Family_XI	Anaerococcus	NA	1,00000000000001	0	0	0	0	0	0	0	0	0	0	0	0	0	0	0	0	0	0	0	0	0	0	0	0	0	0	0	0	0	0	0	0	0	0	0	0	0	0	0	0
1061	4cdf36c21adce2ca6150ad40f3a0fb7d	Bacteria	Bacillota	Clostridia	Peptostreptococcales-Tissierellales	Family_XI	Anaerococcus	NA	1,00000000000001	0	0	0	0	0	0	0	0	0	0	0	0	0	0	0	0	0	0	0	0	0	0	0	0	0	0	0	0	0	0	0	0	0	0	0	0	0	0	0	0
1062	cb58958365d898bf55f0cfeb1f474b6c	Bacteria	Bacillota	Clostridia	Peptostreptococcales-Tissierellales	Family_XI	Ezakiella	NA	0,999999999973936	0	0	0	0	0	0	0	0	0	0	0	0	0	0	0	0	0	0	0	0	0	0	0	0	0	0	0	0	0	0	0	0	0	0	0	0	0	0	0	0
1063	3678d26eb8e3fd26e603acd051347085	Bacteria	Bacillota	Clostridia	Peptostreptococcales-Tissierellales	Family_XI	Finegoldia	uncultured_bacterium	0,984001218337155	0	0	0	9	5	0	0	0	7	6	0	0	0	0	0	0	0	0	0	0	0	0	0	0	0	0	0	0	0	0	6	16	0	0	0	0	0	0	0	0
1064	9c24ff03a3c399d50ff20419f7ab8539	Bacteria	Bacillota	Clostridia	Peptostreptococcales-Tissierellales	Family_XI	Helcococcus	Helcococcus_sueciensis	0,880843787276413	0	0	0	0	0	0	0	0	0	0	0	0	0	0	0	0	0	0	0	0	0	0	0	0	0	0	0	0	0	0	0	0	0	0	0	0	0	0	0	0
1065	ceb2955df887b07dbaefd2ac9fc5935a	Bacteria	Bacillota	Clostridia	Peptostreptococcales-Tissierellales	Family_XI	Helcococcus	Helcococcus_sueciensis	0,908945365314565	0	0	0	0	0	0	0	0	0	0	0	0	0	0	0	0	0	0	0	0	0	0	0	0	0	0	0	0	0	0	0	4	0	0	0	0	0	0	0	0
1066	8f3c8cb8544640becafb5777eb7a5858	Bacteria	Bacillota	Clostridia	Peptostreptococcales-Tissierellales	Family_XI	Parvimonas	NA	0,999999999791484	0	0	0	0	0	0	0	0	0	0	0	0	0	0	0	0	0	0	0	0	0	0	0	0	0	0	0	0	0	0	0	0	0	0	0	0	0	0	0	0
1067	0c312c5cf1af6e80e48d384eb7a1be0d	Bacteria	Bacillota	Clostridia	Peptostreptococcales-Tissierellales	Family_XI	Peptoniphilus	uncultured_organism	0,770465373779659	0	0	0	0	0	0	0	0	0	0	0	0	0	0	0	0	0	0	0	3	0	0	0	0	0	0	0	0	0	0	0	0	0	0	0	0	0	0	0	0
1068	62fa84d7e105e85e81d81bb1319a10ed	Bacteria	Bacillota	Clostridia	Peptostreptococcales-Tissierellales	Family_XI	Peptoniphilus	uncultured_organism	0,818293217687825	0	0	0	0	15	6	0	0	0	0	3	0	0	0	0	0	0	0	0	0	0	0	0	0	8	0	0	0	0	0	9	0	0	0	0	0	0	0	0	0
1069	e5daa6187b3762d542540875a8abbe5f	Bacteria	Bacillota	Clostridia	Peptostreptococcales-Tissierellales	Family_XI	Tissierella	uncultured_bacterium	0,846153910179921	0	0	0	0	0	9	0	0	0	0	0	0	0	0	0	0	0	0	0	0	0	0	0	0	0	0	0	0	0	0	0	0	0	0	0	0	0	0	0	0
1070	75fb5b7ffd2ec3c8072b213df4aa52f4	Bacteria	Bacillota	Clostridia	Peptostreptococcales-Tissierellales	Family_XI	Tissierella	NA	0,96424203948921	0	0	0	0	0	0	0	0	0	0	0	0	0	0	0	0	0	0	0	0	0	0	0	0	0	0	0	0	0	0	0	0	0	0	0	0	0	0	0	0
1071	956df6a323b18f3975e5b4f9bd5a0102	Bacteria	Bacillota	Clostridia	Peptostreptococcales-Tissierellales	Family_XI	Tissierella	NA	0,986099245771277	0	0	0	0	0	0	0	0	0	0	0	0	0	0	0	0	0	0	0	0	0	0	0	0	0	0	0	0	0	0	0	0	0	0	0	0	0	0	0	0
1072	37fd369e5193ddb9f6912b7074cc353d	Bacteria	Bacillota	Clostridia	Peptostreptococcales-Tissierellales	Natronincolaceae	Alkaliphilus	Alkaliphilus_oremlandii	0,76276245394987	0	0	0	0	0	0	0	0	0	11	0	0	0	0	0	0	0	0	0	0	0	0	0	0	0	0	0	0	0	0	0	0	0	0	0	0	0	0	0	0
1073	f005c7f1feff6e249c04e9daddf1c052	Bacteria	Bacillota	Clostridia	Peptostreptococcales-Tissierellales	Natronincolaceae	Alkaliphilus	NA	0,837870469614969	0	0	0	0	0	0	0	0	0	0	0	0	0	0	0	0	0	0	0	0	0	0	0	0	0	0	0	0	0	0	0	0	0	0	0	5	0	0	0	0
1074	8ec9b493874acba0a3b47e9cbbc0f92b	Bacteria	Bacillota	Clostridia	Peptostreptococcales-Tissierellales	Natronincolaceae	Alkaliphilus	NA	0,863106625140129	0	0	0	0	0	0	0	0	0	0	0	0	0	0	0	0	0	0	0	0	0	0	0	0	0	0	0	0	0	0	0	0	0	0	0	0	0	0	0	0
1075	1d2b00ff8b7477d2b6c2b8043f7c9d31	Bacteria	Bacillota	Clostridia	Peptostreptococcales-Tissierellales	Peptostreptococcaceae	Peptostreptococcus	NA	0,999999999913175	0	0	0	0	0	0	0	0	0	0	0	0	0	0	0	0	0	0	0	0	0	0	0	0	0	0	0	0	0	0	0	0	0	0	0	0	0	0	0	0
1076	c8fc7b7248a2a42887f718584f349c29	Bacteria	Bacillota	Clostridia	Peptostreptococcales-Tissierellales	Peptostreptococcaceae	Romboutsia	NA	0,808008564225949	0	0	0	0	0	0	0	0	0	0	0	0	0	0	0	0	0	0	0	0	0	0	0	0	0	0	0	0	0	0	0	0	0	0	0	0	0	0	0	0
1077	3c0a3f2a940f9ae812208119cf62b13e	Bacteria	Bacillota	Clostridia	Peptostreptococcales-Tissierellales	Peptostreptococcaceae	Romboutsia	NA	0,878495786283277	0	0	0	0	0	0	0	0	0	0	0	0	0	0	0	0	0	0	0	0	0	0	0	0	0	0	0	0	0	0	0	0	0	0	0	0	0	0	0	0
1078	df3d6113f855e22f2a6d44e60f01baa7	Bacteria	Bacillota	Clostridia	Peptostreptococcales-Tissierellales	Peptostreptococcaceae	Romboutsia	NA	0,975329898926255	0	0	0	0	0	4	0	0	0	0	0	0	0	0	0	0	0	0	0	0	0	0	0	0	0	0	0	0	0	0	0	0	0	0	0	0	0	0	0	0
1079	9960b20e17a6ebd5bf31b249c3503956	Bacteria	Bacillota	Clostridia	Peptostreptococcales-Tissierellales	Peptostreptococcaceae	Terrisporobacter	uncultured_bacterium	0,857692684885369	0	0	0	0	0	0	0	0	0	0	0	2	0	0	0	0	0	0	0	0	0	0	0	0	0	0	0	0	0	0	0	0	0	0	0	0	0	0	0	0
1080	9e11495a6e9a0b9beabfd5c9a921692a	Bacteria	Bacillota	Clostridia	Peptostreptococcales-Tissierellales	Proteiniboraceae	Proteiniborus	NA	0,999996233629791	0	0	0	0	4	0	0	0	0	0	0	0	0	0	0	0	0	0	0	0	0	0	0	0	0	0	0	0	0	0	0	0	0	0	0	0	0	0	0	0
1081	29e895afab379e0972984cd55e2a6a50	Bacteria	Bacillota	Desulfitobacteriia	Desulfitobacteriales	Desulfitobacteriaceae	Desulfitobacterium	NA	0,999995935453289	0	0	0	0	0	0	0	0	0	0	0	0	0	0	0	0	0	0	0	0	0	0	0	0	0	0	0	0	0	0	0	0	0	0	0	0	0	0	0	0
1082	aa03f239b70eee3055cb38226fb6d376	Bacteria	Bacillota	Incertae_Sedis	DTU014	Incertae_Sedis	Incertae_Sedis	NA	0,999120342681483	0	0	0	0	0	0	0	0	0	0	0	0	0	0	0	0	0	0	0	0	0	0	0	0	0	0	0	0	0	0	0	0	0	0	0	0	0	0	0	0
1083	c54aba221caf480ccaefd1de47770d9b	Bacteria	Bacillota	Limnochordia	Limnochordales	Limnochordaceae	Incertae_Sedis	uncultured_bacterium	0,999998218796487	0	0	0	0	0	0	0	0	0	0	0	0	0	0	0	0	0	0	0	0	0	0	0	0	0	0	0	0	0	0	0	0	0	0	0	0	0	0	0	0
1084	8534505b8f54ccd893ac0e1e649bea21	Bacteria	Bacillota	Moorellia	Desulfitibacterales	Desulfitibacteraceae	Desulfitibacter	uncultured_bacterium	0,998782884718221	0	0	0	0	0	0	0	0	0	0	0	0	0	0	0	0	0	0	0	0	0	0	0	0	0	0	0	0	0	0	0	0	0	0	0	0	0	0	0	0
1085	527858fd2f7be37d592ca76e68f1df5a	Bacteria	Bacillota	Negativicutes	Acidaminococcales	Acidaminococcaceae	Phascolarctobacterium	uncultured_Firmicutes	0,989275675189347	0	0	0	0	0	0	0	0	0	0	0	0	0	0	0	0	0	0	0	0	0	0	0	0	0	0	0	0	0	0	0	0	0	0	0	0	0	0	0	0
1086	31ae6c776571581a6f3529e290da938c	Bacteria	Bacillota	Negativicutes	Veillonellales-Selenomonadales	Incertae_Sedis	Incertae_Sedis	uncultured_bacterium	0,932447128910342	0	0	0	0	0	0	0	0	0	0	0	0	0	0	0	0	0	0	0	0	0	0	0	0	0	0	0	0	0	0	0	6	0	0	0	0	0	0	0	0
1087	31339e9e5ae175b28414bf4e19b15981	Bacteria	Bacillota	Negativicutes	Veillonellales-Selenomonadales	Incertae_Sedis	Incertae_Sedis	uncultured_bacterium	0,958015458000416	0	0	0	0	0	0	0	0	0	0	0	0	0	0	0	0	0	0	0	0	0	0	0	0	0	0	0	0	0	0	0	0	0	0	0	0	0	0	0	0
1088	cd6ca8c8138af098e103ca42e1a4e777	Bacteria	Bacillota	Negativicutes	Veillonellales-Selenomonadales	Incertae_Sedis	Incertae_Sedis	NA	0,994839787890432	0	0	0	0	0	0	0	0	0	0	2	0	0	0	0	0	0	0	0	0	0	0	0	0	0	0	0	0	0	0	0	0	0	0	0	0	0	0	0	0
1089	fc287214478e877142f4f6f15d54ffe1	Bacteria	Bacillota	Negativicutes	Veillonellales-Selenomonadales	Sporomusaceae	Sporomusa	NA	0,997465187286643	0	0	0	0	0	0	0	0	0	0	0	0	0	0	0	0	0	0	0	0	0	0	0	0	0	0	0	0	0	0	0	0	0	0	0	0	0	0	0	0
1090	6d35b60de2e3fdf4eb05f46ebe2dd25a	Bacteria	Bacillota	Negativicutes	Veillonellales-Selenomonadales	Sporomusaceae	Sporomusa	NA	0,998181525392078	0	0	0	4	0	6	0	0	0	6	4	4	0	0	0	0	0	0	0	0	4	0	0	0	0	0	0	0	0	0	0	0	0	4	6	9	2	0	0	0
1091	6dcc9b0c36f9cf167a3925ed426f5e1b	Bacteria	Bacillota	Negativicutes	Veillonellales-Selenomonadales	Sporomusaceae	NA	NA	0,702733560847535	0	0	0	0	0	0	0	0	0	0	0	0	0	0	0	0	0	0	0	0	0	0	0	0	0	0	0	0	3	0	0	0	0	0	0	0	0	0	0	0
1092	88ad7c9657806abb5f71da3bb40f4893	Bacteria	Bacillota	Negativicutes	Veillonellales-Selenomonadales	Veillonellaceae	Megasphaera	unidentified	0,932172694137992	0	0	0	0	0	0	0	0	0	0	0	0	0	0	0	0	0	0	0	0	0	0	0	0	0	0	0	0	0	0	0	0	0	0	0	0	0	0	0	0
1093	33847baa32cae479d73736667cc46a27	Bacteria	Bacillota	Negativicutes	Veillonellales-Selenomonadales	Veillonellaceae	Negativicoccus	NA	0,999999999713076	0	0	0	0	0	0	0	0	0	0	0	0	0	0	0	0	0	0	0	0	0	0	0	0	0	0	0	0	0	0	0	0	0	0	0	0	0	0	0	0
1094	1cb79d5275187534b0c9403c523c210f	Bacteria	Bacillota	Negativicutes	Veillonellales-Selenomonadales	Veillonellaceae	Veillonella	NA	0,999999999820197	0	0	0	0	0	0	0	0	0	0	0	0	0	0	0	0	0	0	0	0	0	0	0	0	0	0	0	0	0	0	0	0	0	0	0	0	0	0	0	0
1095	cd2a4d9eb02f1042bcb08829d274ef09	Bacteria	Bacillota	Negativicutes	Veillonellales-Selenomonadales	Veillonellaceae	Veillonella	NA	0,999999999845843	0	0	0	0	0	0	0	0	0	0	0	0	0	0	0	0	0	0	0	0	0	0	0	0	0	0	0	0	0	0	0	0	0	0	0	0	0	0	0	0
1096	7813f85526b47b24f9c6b5ba4e943afc	Bacteria	Bacillota	Negativicutes	Veillonellales-Selenomonadales	Veillonellaceae	Veillonella	NA	0,999999999908175	0	0	0	0	0	0	0	0	0	0	0	0	0	0	0	0	0	0	0	0	0	0	0	0	0	0	0	0	0	0	0	0	0	0	0	0	0	0	0	0
1097	5354b5f62e45014a1b54b8ad68cfa269	Bacteria	Bacillota	Negativicutes	Veillonellales-Selenomonadales	Veillonellaceae	Veillonella	NA	0,999999999921057	0	0	0	0	0	8	0	0	0	0	0	0	0	0	0	0	0	0	0	0	0	0	0	0	0	0	0	0	0	0	0	0	0	0	0	0	0	0	0	0
1098	d6403e5b4389d1c8f2e1c218c0a59134	Bacteria	Bacillota	Negativicutes	Veillonellales-Selenomonadales	Veillonellaceae	Veillonella	NA	0,999999999981483	0	0	0	0	0	0	0	0	0	0	0	0	0	0	0	0	0	0	0	0	0	0	0	0	0	0	0	0	0	0	0	0	0	0	0	0	0	0	0	0
1099	35c12895e5e85200a1c94f61ef9c9bb1	Bacteria	Bacillota	Symbiobacteriia	Symbiobacteriales	Symbiobacteraceae	Symbiobacterium	uncultured_compost	0,93696199726583	0	0	0	0	0	0	0	0	0	0	0	0	0	0	0	0	0	0	0	0	0	0	0	0	0	0	0	0	0	0	0	0	0	0	0	0	0	0	0	0
1100	4b488bc80f15b14018d6b80baaa0598e	Bacteria	Bacillota	Symbiobacteriia	Symbiobacteriales	Symbiobacteraceae	Symbiobacterium	uncultured_compost	0,968357801036304	0	0	0	0	0	0	0	0	0	0	0	0	0	0	0	0	0	0	0	0	0	0	0	0	0	0	0	0	0	0	0	0	0	0	0	0	0	0	0	0
1101	9702052b8d1cdf54efb2f5efec9bc413	Bacteria	Bacillota	Symbiobacteriia	Symbiobacteriales	Symbiobacteraceae	Symbiobacterium	NA	0,99999999998558	0	0	0	0	0	0	0	0	0	0	0	0	0	0	0	0	0	0	0	0	0	0	0	0	0	0	0	0	0	0	0	0	0	0	0	0	0	0	0	0
1102	0224cb46c7dae7fdf7f8896339e19caf	Bacteria	Bacillota	Thermoanaerobacteria	Thermoanaerobacterales	Family_III	Thermoanaerobacterium	NA	0,999999999999992	0	0	0	0	0	0	0	0	0	0	0	0	0	0	0	0	0	0	0	0	0	0	0	0	0	0	0	0	0	0	0	0	0	0	0	0	0	0	0	0
1103	7d2c7a47c671a920471e6acb0dda5f84	Bacteria	Bacillota	Thermoanaerobacteria	Thermoanaerobacterales	SRB2	Incertae_Sedis	uncultured_bacterium	0,99997577226479	0	0	0	0	0	0	0	0	0	0	0	0	0	0	0	0	0	0	0	0	0	0	0	0	0	0	0	0	0	0	0	0	0	0	0	0	0	0	0	0
1104	f9ea4d673fbadcfb735bf777bfddaa0d	Bacteria	Bacteroidota	Bacteroidia	Bacteroidales	Bacteroidaceae	Bacteroides	uncultured_Bacteroidaceae	0,95424044357609	0	0	0	0	0	0	0	0	0	0	0	0	0	0	0	0	0	0	0	0	0	0	0	0	0	0	0	0	0	0	0	0	0	0	0	0	0	0	0	0
1105	cfbc3d761365d3c0ce0774f047291048	Bacteria	Bacteroidota	Bacteroidia	Bacteroidales	Dysgonomonadaceae	Dysgonomonas	Dysgonomonas_alginatilytica	0,971772187513995	2	17	0	11	23	49	0	0	4	40	11	73	5	0	3	0	0	0	35	5	15	0	0	7	25	0	18	6	43	15	17	21	0	34	36	99	10	0	0	3
1106	2fa7beefa44d08692d0b0a8489e35a98	Bacteria	Bacteroidota	Bacteroidia	Bacteroidales	Dysgonomonadaceae	Dysgonomonas	Dysgonomonas_alginatilytica	0,978845145708001	0	0	0	0	0	0	0	0	0	0	0	0	0	0	0	0	0	0	0	0	0	0	0	0	0	0	0	0	0	0	0	0	0	0	0	0	0	0	0	0
1107	1859b7817b6bd6fab7e714a140536e15	Bacteria	Bacteroidota	Bacteroidia	Bacteroidales	Dysgonomonadaceae	Dysgonomonas	Dysgonomonas_alginatilytica	0,981435763521361	0	0	0	0	0	26	0	0	0	0	0	0	0	0	0	0	0	0	0	0	0	0	0	0	0	0	0	0	0	0	0	0	0	0	0	0	0	0	0	0
1108	c3454f951718ec245ffe8d732ae980b8	Bacteria	Bacteroidota	Bacteroidia	Bacteroidales	Dysgonomonadaceae	Dysgonomonas	Dysgonomonas_alginatilytica	0,986013416598231	0	0	0	0	0	0	0	0	0	0	0	0	0	0	0	0	0	0	0	0	0	0	0	0	0	0	0	0	0	0	0	0	0	0	0	0	0	0	0	0
1109	c239746507d0668abd55d0081bdf1a74	Bacteria	Bacteroidota	Bacteroidia	Bacteroidales	Dysgonomonadaceae	Dysgonomonas	Dysgonomonas_alginatilytica	0,999295258868058	0	2	0	0	0	0	0	0	0	0	0	0	0	0	0	0	0	0	0	0	0	0	0	0	0	0	0	0	0	0	0	0	0	0	0	0	0	0	0	0
1110	105eb4c3206fe2ee891cec57c8e3df40	Bacteria	Bacteroidota	Bacteroidia	Bacteroidales	Dysgonomonadaceae	Dysgonomonas	Dysgonomonas_alginatilytica	0,999371599318624	0	0	0	0	0	0	0	0	0	0	0	0	0	2	0	0	0	0	0	0	0	0	0	0	0	0	0	0	0	0	0	0	0	0	0	0	0	0	0	0
1111	e3235415b1969dc198c5981a7a9fc53d	Bacteria	Bacteroidota	Bacteroidia	Bacteroidales	Dysgonomonadaceae	Dysgonomonas	uncultured_bacterium	0,991355740959994	0	0	0	0	0	0	0	0	0	0	0	0	0	0	0	0	0	0	0	0	0	0	0	0	0	0	0	0	0	0	0	0	0	0	0	0	0	0	0	0
1112	c252b2c99cad5caceb3cb732bda0c331	Bacteria	Bacteroidota	Bacteroidia	Bacteroidales	Muribaculaceae	Incertae_Sedis	uncultured_Porphyromonadaceae	0,999904857392824	0	0	0	0	0	5	0	0	0	0	0	0	0	0	0	0	0	0	0	0	0	0	0	0	0	0	0	0	0	0	0	0	0	0	0	0	0	0	0	0
1113	ea3e5ee8bfe84eda853261e6845f1927	Bacteria	Bacteroidota	Bacteroidia	Bacteroidales	Paludibacteraceae	F0058	NA	0,985864520163433	0	0	0	0	0	0	0	0	0	0	0	0	2	0	0	0	0	0	0	0	0	0	0	0	0	0	0	0	0	0	0	0	0	0	0	0	0	0	0	0
1114	825e56884a63818a5ad8b567152e1099	Bacteria	Bacteroidota	Bacteroidia	Bacteroidales	Porphyromonadaceae	Porphyromonas	Porphyromonas_catoniae	0,977351737173552	0	0	0	0	0	0	0	0	0	0	0	0	0	0	0	0	0	0	0	0	0	0	0	0	0	0	0	0	0	0	0	0	0	0	0	0	0	0	0	0
1115	bc17be276b7d848c550cd90509c6e5b7	Bacteria	Bacteroidota	Bacteroidia	Bacteroidales	Porphyromonadaceae	Porphyromonas	Porphyromonas_gingivalis	0,986900091232045	0	0	0	0	0	0	0	0	0	0	0	0	0	0	0	0	0	0	0	0	0	0	0	0	0	0	0	0	0	0	0	0	0	0	0	0	0	0	0	0
1116	3c3c05b27064591a63bdabfe89ee6022	Bacteria	Bacteroidota	Bacteroidia	Bacteroidales	Porphyromonadaceae	Porphyromonas	Porphyromonas_pasteri	0,839224597905551	0	0	0	0	0	0	0	0	0	0	0	0	0	0	0	0	0	0	0	0	0	0	0	0	0	0	0	0	0	0	0	0	0	0	0	0	0	0	0	0
1117	f7672a2cc6bdf81527b2ca29d5443cc8	Bacteria	Bacteroidota	Bacteroidia	Bacteroidales	Porphyromonadaceae	Porphyromonas	NA	0,999999999838641	0	0	0	0	0	0	0	0	0	0	0	0	0	0	0	0	0	0	0	0	0	0	0	0	0	0	0	0	0	0	0	0	0	0	0	2	0	0	0	0
1118	9cd1a7d9a0501bb91a69b628378d521f	Bacteria	Bacteroidota	Bacteroidia	Bacteroidales	Prevotellaceae	Hoylesella	Prevotella_nanceiensis	0,999028042009967	0	0	0	0	0	0	0	0	0	0	0	0	0	0	0	0	0	0	0	0	0	0	0	0	0	0	0	0	0	0	0	0	0	0	0	0	0	0	0	0
1119	6469e5a7d3ee461ae94099be7264f3cb	Bacteria	Bacteroidota	Bacteroidia	Bacteroidales	Prevotellaceae	Hoylesella	Prevotella_nanceiensis	0,99995976654909	0	0	0	0	0	0	0	0	0	0	0	0	0	0	0	0	0	0	0	0	0	0	0	0	0	0	0	0	0	0	0	0	0	0	0	0	0	0	0	0
1120	c55b147d4ee057e52382abc8cea27d57	Bacteria	Bacteroidota	Bacteroidia	Bacteroidales	Prevotellaceae	Hoylesella	Prevotella_timonensis	0,999919620439669	0	0	0	0	0	0	0	0	0	0	0	0	0	0	0	0	0	0	0	0	0	0	0	0	0	0	0	0	0	0	0	0	0	0	0	0	0	0	0	0
1121	9e420a3f4d78fc7cda4d63feb0617c43	Bacteria	Bacteroidota	Bacteroidia	Bacteroidales	Prevotellaceae	Hoylesella	uncultured_organism	0,922780325243496	0	0	0	0	0	0	0	0	0	0	0	0	0	0	0	0	0	0	0	0	0	0	0	0	0	0	0	0	0	0	0	0	0	0	0	0	0	0	0	0
1122	9e21fe2736f17f1dcb7784c4f177c471	Bacteria	Bacteroidota	Bacteroidia	Bacteroidales	Prevotellaceae	Prevotella	Prevotella_corporis	0,999999772581814	0	0	0	0	0	0	0	0	0	0	0	0	0	0	0	0	0	0	0	0	0	0	0	0	0	0	0	0	0	0	0	3	0	0	0	0	0	0	0	0
1123	608ebe0051f9a43473d71082ad13908a	Bacteria	Bacteroidota	Bacteroidia	Bacteroidales	Prevotellaceae	Prevotella	Prevotella_corporis	0,999999920066418	0	0	0	0	0	0	0	0	0	0	0	0	0	0	0	0	0	0	0	0	0	0	0	0	0	0	0	0	0	0	0	0	0	0	0	0	0	0	0	0
1124	72450a47f61f482c5cea74544ebab045	Bacteria	Bacteroidota	Bacteroidia	Bacteroidales	Prevotellaceae	Prevotella	Prevotella_jejuni	0,819036964560439	0	0	0	0	0	0	0	0	0	0	0	0	0	0	0	0	0	0	0	0	0	0	0	0	0	0	0	0	0	0	0	0	0	0	0	0	0	0	0	0
1125	4beba16b45e183b571d4cbfedb8df719	Bacteria	Bacteroidota	Bacteroidia	Bacteroidales	Prevotellaceae	Prevotella	Prevotella_jejuni	0,9815150965351	0	0	0	0	0	0	0	0	0	0	0	0	0	0	0	0	0	0	0	0	0	0	0	0	0	0	0	2	0	0	0	0	0	0	0	0	0	0	0	0
1126	add7f5d621120b854b4f1ab2f611089e	Bacteria	Bacteroidota	Bacteroidia	Bacteroidales	Prevotellaceae	Prevotella	Prevotella_melaninogenica	0,995227603873754	0	0	0	0	0	0	5	0	0	0	0	0	0	0	0	0	0	0	0	0	0	0	0	0	0	0	0	0	0	0	0	0	0	0	0	0	0	0	0	0
1127	7edd5036cada4c421b445a2a4163eb60	Bacteria	Bacteroidota	Bacteroidia	Bacteroidales	Prevotellaceae	Prevotella	NA	0,99999999999861	0	0	0	0	0	0	0	0	0	0	0	0	0	0	0	0	0	0	0	0	0	0	0	0	0	0	0	0	0	0	0	0	0	0	0	0	0	0	0	0
1128	adf3c07f4b7887943fb37facec8c4513	Bacteria	Bacteroidota	Bacteroidia	Bacteroidales	Prevotellaceae	Segatella	Prevotella_baroniae	0,999999748357371	0	0	0	0	0	0	0	0	0	0	0	0	0	0	0	0	0	0	0	0	0	0	0	0	0	0	0	0	0	0	0	0	0	0	0	0	0	0	0	0
1129	6b6d13f1332283e053c18c3b7774b85c	Bacteria	Bacteroidota	Bacteroidia	Bacteroidales	Prevotellaceae	Segatella	metagenome	0,707858111138529	0	0	0	0	0	0	0	0	0	0	3	0	0	0	0	0	0	0	0	0	0	0	0	0	0	0	0	0	0	0	0	0	0	0	0	0	0	0	0	0
1130	9fa4913cdb23a87bbde9e28e8002cb45	Bacteria	Bacteroidota	Bacteroidia	Bacteroidales	Prevotellaceae	NA	NA	0,999996416685384	0	0	0	0	0	0	5	0	0	0	0	0	0	0	0	0	0	0	0	0	0	0	0	0	0	0	0	0	0	0	0	0	0	0	0	0	0	0	0	0
1131	a0ed28bd44da91a21ab06f990ad8cc00	Bacteria	Bacteroidota	Bacteroidia	Bacteroidales	Prevotellaceae	NA	NA	0,999999999932904	0	0	0	0	0	0	0	0	0	0	0	0	0	0	0	0	0	0	0	0	0	0	0	0	0	0	0	0	0	0	0	0	0	0	0	0	0	0	0	0
1132	97c606e8d61d8419e3902972433c9984	Bacteria	Bacteroidota	Bacteroidia	Bacteroidales	Prevotellaceae	NA	NA	0,999999999953662	0	0	0	0	0	0	0	0	0	0	0	0	0	0	0	0	0	0	0	0	0	0	0	0	0	0	0	0	0	0	0	0	0	0	0	0	0	0	0	0
1133	c350e84dfb23a1ff122c7a56d640dcc0	Bacteria	Bacteroidota	Bacteroidia	Bacteroidales	Rikenellaceae	DMER64	bacterium_enrichment	0,993415694621612	0	0	0	0	0	0	0	0	0	0	0	0	0	0	0	0	0	0	0	0	0	0	0	0	0	0	0	0	0	0	0	0	0	0	0	0	0	0	0	0
1134	6d61d5699ba4a0f8a0beaf8aea8df0f5	Bacteria	Bacteroidota	Bacteroidia	Bacteroidales	Rikenellaceae	DMER64	bacterium_enrichment	0,995244876210478	0	0	0	0	0	0	0	0	0	0	0	0	0	0	0	0	0	0	0	0	0	0	0	0	0	0	0	0	0	0	0	0	0	0	0	0	0	0	0	0
1135	7e5e02f9915e9ebe8a03510a530bd8ff	Bacteria	Bacteroidota	Bacteroidia	Bacteroidales	Rikenellaceae	DMER64	uncultured_bacterium	0,965989291425758	0	0	0	0	0	0	0	0	0	0	0	0	0	0	0	0	0	0	0	0	0	0	0	0	0	0	0	0	0	0	0	0	0	0	0	0	0	0	0	0
1136	b835b20776ff472039f69dfcc5d63a22	Bacteria	Bacteroidota	Bacteroidia	Chitinophagales	37-13	Incertae_Sedis	uncultured_Bacteroidetes	0,999921985716345	0	0	0	0	0	0	0	0	0	0	0	0	0	0	0	0	0	0	0	0	0	0	0	0	0	0	0	0	0	0	0	3	0	0	0	0	0	0	0	0
1137	5904010b85798692db3810c5eb2cd8a3	Bacteria	Bacteroidota	Bacteroidia	Chitinophagales	Chitinophagaceae	Edaphobaculum	NA	0,964413864797548	0	0	0	0	0	0	0	0	0	0	0	0	0	0	0	0	0	0	0	0	0	0	0	0	0	0	0	0	0	0	0	0	0	0	0	0	0	0	0	0
1138	4f7b1bc39494373b1ab34a9a29eb557f	Bacteria	Bacteroidota	Bacteroidia	Chitinophagales	Chitinophagaceae	Ferruginibacter	NA	0,792321223664836	0	0	0	0	0	0	0	0	0	0	0	0	0	0	0	0	0	0	0	0	0	0	0	0	0	0	0	0	0	0	0	0	0	0	0	0	0	0	0	0
1139	2d1987696fda3f2e99905cb141576ce6	Bacteria	Bacteroidota	Bacteroidia	Chitinophagales	Chitinophagaceae	Ferruginibacter	NA	0,999948162239269	0	0	0	0	0	0	3	0	0	0	0	0	0	0	0	0	0	0	0	0	0	0	0	0	0	0	0	0	0	0	0	0	0	0	0	0	0	0	0	0
1140	e159775bd4d6dae3022d8a4b591f9347	Bacteria	Bacteroidota	Bacteroidia	Chitinophagales	Chitinophagaceae	Heliimonas	Heliimonas_saccharivorans	0,942973878014081	0	0	0	0	0	0	0	0	0	0	0	0	0	0	0	0	0	0	0	0	0	0	0	0	0	0	0	0	0	0	0	0	0	2	0	0	0	0	0	0
1141	19005f17ba4e523fd06b801a05f622f9	Bacteria	Bacteroidota	Bacteroidia	Chitinophagales	Chitinophagaceae	Heliimonas	Heliimonas_saccharivorans	0,997330755388427	0	0	0	0	0	0	0	0	0	0	0	0	0	0	0	0	0	0	0	0	0	3	0	0	0	7	0	0	0	7	0	0	0	0	0	0	0	0	0	0
1142	126e2e7a40f5edb9b79ef46a235548ca	Bacteria	Bacteroidota	Bacteroidia	Chitinophagales	Chitinophagaceae	Heliimonas	Heliimonas_saccharivorans	0,998205001610495	0	0	0	0	0	0	0	0	0	0	0	0	0	0	0	0	0	0	0	0	0	0	0	0	0	0	0	3	0	0	0	0	0	0	0	0	0	0	0	0
1143	36c7a3b41bc402e60d378cd78126b7e0	Bacteria	Bacteroidota	Bacteroidia	Chitinophagales	Chitinophagaceae	Heliimonas	Heliimonas_saccharivorans	0,998848061249868	0	0	0	5	8	7	0	0	0	12	10	26	0	0	0	0	0	0	11	0	7	0	0	0	0	0	0	0	13	0	0	13	0	18	6	18	9	0	0	0
1144	a8ae1660bf9d19c705659515fdbf6bcd	Bacteria	Bacteroidota	Bacteroidia	Chitinophagales	Chitinophagaceae	Heliimonas	uncultured_bacterium	0,871940803763004	0	0	0	0	0	0	0	0	0	0	0	0	0	0	0	0	0	0	0	0	0	0	0	0	0	0	0	0	0	0	0	0	0	0	0	0	0	0	0	2
1145	5fac2b949d52656380f27cf25200bfe3	Bacteria	Bacteroidota	Bacteroidia	Chitinophagales	Chitinophagaceae	Heliimonas	uncultured_bacterium	0,99296417548508	0	0	0	0	0	0	0	0	0	0	0	0	0	0	0	0	0	0	0	0	0	0	0	0	0	0	0	0	0	0	8	0	0	0	21	28	0	0	0	0
1146	742d49cff71ded1a7231dabde22143ac	Bacteria	Bacteroidota	Bacteroidia	Chitinophagales	Chitinophagaceae	Heliimonas	uncultured_bacterium	0,994749386511491	0	0	0	0	0	0	0	0	0	0	0	0	0	0	0	0	0	0	0	9	0	0	0	0	0	0	0	0	0	0	0	0	0	0	0	0	0	0	0	0
1147	c561fc3a41bf9d59af8b8cdd61c0a199	Bacteria	Bacteroidota	Bacteroidia	Chitinophagales	Chitinophagaceae	Heliimonas	uncultured_bacterium	0,997681165643554	0	0	0	0	0	0	0	0	0	0	0	0	0	0	0	0	0	0	0	0	0	0	0	0	0	0	0	0	0	4	0	0	0	0	0	0	0	0	0	0
1148	c95f0db2e87532de7e34974a5e9b3a48	Bacteria	Bacteroidota	Bacteroidia	Chitinophagales	Chitinophagaceae	Heliimonas	uncultured_bacterium	0,998240475523081	0	0	0	0	0	0	0	0	0	17	0	33	0	0	0	0	0	0	0	0	0	0	0	0	21	0	0	0	16	0	0	0	0	18	0	0	0	0	0	0
1149	9ddef7393ab4782dd91bca481701a543	Bacteria	Bacteroidota	Bacteroidia	Chitinophagales	Chitinophagaceae	Hydrotalea	uncultured_bacterium	0,99974553552353	0	0	0	0	0	0	0	0	0	0	0	0	0	0	0	0	0	0	0	0	0	0	0	0	0	0	0	0	0	0	0	0	0	0	0	0	0	0	0	0
1150	b81bf22c909a70241bcb8c06fae55535	Bacteria	Bacteroidota	Bacteroidia	Chitinophagales	Chitinophagaceae	Hydrotalea	uncultured_bacterium	0,999803432708469	0	0	0	0	0	0	0	0	0	0	0	0	0	0	0	0	0	0	0	0	0	0	0	0	0	0	0	0	0	0	0	0	0	0	0	0	0	0	0	0
1151	8b230b115a488555295d89d0130e6958	Bacteria	Bacteroidota	Bacteroidia	Chitinophagales	Chitinophagaceae	Incertae_Sedis	Bacteroidetes_bacterium	0,817749819437946	0	0	0	0	0	0	0	4	0	0	0	0	0	0	0	0	0	0	0	3	4	0	0	0	14	0	0	0	0	0	0	0	0	0	0	32	5	0	0	0
1152	b912b5642e6c2134d12f73a5aa44cb54	Bacteria	Bacteroidota	Bacteroidia	Chitinophagales	Chitinophagaceae	Incertae_Sedis	Bacteroidetes_bacterium	0,8385470234207	0	0	0	0	0	0	0	0	0	0	0	0	0	0	0	0	0	0	0	0	0	0	0	0	0	0	0	0	0	0	0	0	0	0	0	0	0	0	0	0
1153	12c7296d284c21d539aa4035cc175090	Bacteria	Bacteroidota	Bacteroidia	Chitinophagales	Chitinophagaceae	Incertae_Sedis	Bacteroidetes_bacterium	0,845427442345166	0	0	0	0	0	0	0	0	0	0	6	0	0	0	0	0	0	0	0	0	0	0	0	0	0	0	0	0	0	0	0	0	0	0	0	0	0	0	0	0
1154	aead3181395f977bd325860b52a5455a	Bacteria	Bacteroidota	Bacteroidia	Chitinophagales	Chitinophagaceae	Incertae_Sedis	Bacteroidetes_bacterium	0,846402606570786	0	0	0	0	0	0	0	0	0	0	0	30	0	0	0	0	0	0	0	0	0	0	0	0	0	0	0	0	0	0	0	0	0	0	0	2	0	0	0	0
1155	77d78ab8dbcc7a54f5cc0b62fc78864f	Bacteria	Bacteroidota	Bacteroidia	Chitinophagales	Chitinophagaceae	Incertae_Sedis	Bacteroidetes_bacterium	0,851898797820863	6	5	0	0	3	0	0	0	6	8	0	0	0	0	0	0	0	0	8	0	0	0	0	0	0	0	0	0	19	0	6	0	0	0	0	40	0	0	0	0
1156	bb334d44aad81e3112478db427f1f6be	Bacteria	Bacteroidota	Bacteroidia	Chitinophagales	Chitinophagaceae	Incertae_Sedis	Bacteroidetes_bacterium	0,872293750108558	0	0	0	0	0	0	0	0	0	0	0	0	0	0	0	0	0	0	0	0	0	0	0	0	0	0	0	0	0	0	0	0	0	0	6	0	0	0	0	0
1157	dd4dab18a61e5ed7d6bc96f45da44cda	Bacteria	Bacteroidota	Bacteroidia	Chitinophagales	Chitinophagaceae	Incertae_Sedis	Bacteroidetes_bacterium	0,873311879707019	0	0	0	0	0	0	0	0	0	0	0	0	0	0	0	0	0	0	0	0	0	0	0	0	0	0	0	0	0	0	0	0	0	0	0	0	0	0	0	0
1158	42efee541bdfdc66e9fda51ae632234f	Bacteria	Bacteroidota	Bacteroidia	Chitinophagales	Chitinophagaceae	Incertae_Sedis	Bacteroidetes_bacterium	0,8879546109948	0	0	0	9	0	0	0	0	0	0	0	0	0	0	0	0	0	0	0	0	0	0	0	0	0	0	0	0	0	0	0	0	0	0	0	0	0	0	0	0
1159	eaa861c0e6582a562b8c1d5f15754f4e	Bacteria	Bacteroidota	Bacteroidia	Chitinophagales	Chitinophagaceae	Incertae_Sedis	Bacteroidetes_bacterium	0,970625517765477	0	0	0	0	6	0	0	0	0	0	0	0	0	0	0	0	0	0	0	0	0	0	0	0	0	0	0	0	0	0	0	0	0	0	0	0	0	0	0	0
1160	8e2f4c3ceb0afc07d87cc4cd1f2b2bff	Bacteria	Bacteroidota	Bacteroidia	Chitinophagales	Chitinophagaceae	Incertae_Sedis	Bacteroidetes_bacterium	0,984594394713796	0	0	0	0	0	0	0	0	0	0	0	0	0	0	0	0	0	0	0	0	0	0	0	0	0	0	0	0	0	0	0	0	0	0	0	0	0	0	0	0
1161	aed085da6adc77646afc04d5cae95839	Bacteria	Bacteroidota	Bacteroidia	Chitinophagales	Chitinophagaceae	Incertae_Sedis	Bacteroidetes_bacterium	0,993088265229957	0	0	0	0	0	0	0	0	0	0	0	0	0	0	0	0	0	0	0	0	0	0	0	0	0	0	0	0	0	0	0	0	0	0	0	0	0	0	0	0
1162	3378596049e6bb18edd3b24b671d689c	Bacteria	Bacteroidota	Bacteroidia	Chitinophagales	Chitinophagaceae	Incertae_Sedis	metagenome	0,892893566695234	0	0	0	0	0	0	0	0	0	0	0	0	0	0	0	0	0	0	0	0	0	0	0	0	0	0	0	0	0	0	0	0	0	0	0	0	0	0	0	0
1163	044e7b20b91c1d5442f43491678945ce	Bacteria	Bacteroidota	Bacteroidia	Chitinophagales	Chitinophagaceae	Incertae_Sedis	uncultured_bacterium	0,98861224509006	0	0	0	0	0	0	0	0	0	0	0	0	0	0	0	0	0	0	0	0	0	0	0	0	0	0	0	0	0	0	0	0	0	0	0	0	0	0	0	0
1164	14cc970d1c14c3855f094ffa448ab728	Bacteria	Bacteroidota	Bacteroidia	Chitinophagales	Chitinophagaceae	Panacibacter	NA	0,828335175944092	0	0	0	0	0	0	0	0	0	0	0	0	0	0	0	0	0	0	0	0	0	0	0	0	0	0	0	0	0	0	0	0	0	0	0	0	0	0	0	0
1165	77cfd8f27b58167e4932b1f083f816a2	Bacteria	Bacteroidota	Bacteroidia	Chitinophagales	Chitinophagaceae	Parafilimonas	uncultured_bacterium	0,703835995639743	0	0	0	0	0	8	0	0	0	0	0	0	0	0	0	0	0	0	0	0	0	0	0	0	0	0	0	0	0	0	0	0	0	0	0	0	0	0	0	0
1166	aecbecd048ee96a96fadbae094ff720a	Bacteria	Bacteroidota	Bacteroidia	Chitinophagales	Chitinophagaceae	Parafilimonas	uncultured_bacterium	0,960645596191862	0	0	0	0	0	0	0	0	0	0	0	0	0	0	0	0	0	0	0	0	0	0	0	0	0	0	0	0	0	0	0	0	0	0	0	0	0	0	0	0
1167	a6afb9edeffe528352ebd39d257578ae	Bacteria	Bacteroidota	Bacteroidia	Chitinophagales	Chitinophagaceae	Parasegetibacter	uncultured_bacterium	0,907894714089414	0	0	0	0	0	0	0	0	0	0	0	0	0	0	0	0	0	0	0	0	0	0	0	0	0	0	0	0	0	0	0	0	0	0	0	0	0	0	0	0
1168	696038d3ecd89c68abed4400d3fc59c5	Bacteria	Bacteroidota	Bacteroidia	Chitinophagales	Chitinophagaceae	Puia	metagenome	0,728159180888431	0	0	0	0	0	0	0	0	0	0	0	0	0	0	0	0	0	0	5	0	0	0	0	0	0	0	0	0	0	0	0	0	0	0	0	0	0	0	0	0
1169	f1b9d7da4e0948861c331ad68fb9f16b	Bacteria	Bacteroidota	Bacteroidia	Chitinophagales	Chitinophagaceae	Puia	metagenome	0,775425496060492	0	0	0	0	2	0	0	0	0	21	0	23	0	0	0	0	0	0	0	0	0	0	0	0	16	0	0	0	7	0	0	0	0	16	5	23	0	0	0	0
1170	2489744248761e879b869b84836cf366	Bacteria	Bacteroidota	Bacteroidia	Chitinophagales	Chitinophagaceae	Puia	NA	0,811215920850937	0	0	0	0	0	0	0	0	0	0	0	0	0	0	0	0	0	0	0	0	0	0	0	0	0	0	0	0	0	0	0	0	0	0	0	0	0	0	0	0
1171	4cccb181a70d90573c0b363967757b10	Bacteria	Bacteroidota	Bacteroidia	Chitinophagales	Chitinophagaceae	Puia	NA	0,902050824324856	0	0	0	0	0	0	0	0	0	0	0	0	0	0	0	0	0	0	0	0	0	0	0	0	0	0	0	0	0	0	0	0	0	0	0	0	0	0	0	0
1172	7b98ce5bb5873e1a0b3529a00c32bb7b	Bacteria	Bacteroidota	Bacteroidia	Chitinophagales	Chitinophagaceae	Puia	NA	0,916913503641796	0	0	0	0	0	0	0	0	0	0	5	0	0	0	0	0	0	0	0	0	0	0	0	0	0	0	0	0	0	0	0	0	0	0	0	0	0	0	0	0
1173	58d14f986014aa83430e3eb9c16081dd	Bacteria	Bacteroidota	Bacteroidia	Chitinophagales	Chitinophagaceae	Puia	NA	0,933209255857742	0	0	0	0	0	0	0	0	0	0	0	0	0	0	0	0	0	0	0	0	0	0	0	0	0	0	0	0	0	0	0	0	0	0	0	0	0	0	0	0
1174	d293fa43d5cabc8bb261a02c83e90c27	Bacteria	Bacteroidota	Bacteroidia	Chitinophagales	Chitinophagaceae	Puia	NA	0,946154079698083	0	0	0	0	0	0	0	0	0	0	0	0	0	0	0	0	0	0	0	0	0	0	0	0	0	0	0	0	0	0	0	0	0	0	0	0	0	0	0	0
1175	611b64af9956bed96de3194130051432	Bacteria	Bacteroidota	Bacteroidia	Chitinophagales	Chitinophagaceae	Puia	NA	0,97732307672741	0	0	0	0	0	0	0	0	0	0	0	0	0	0	0	0	0	0	0	0	0	0	0	0	0	0	0	0	0	0	0	0	0	0	0	0	0	0	0	0
1176	4f124d96d23790c457e3dda3f71c2a83	Bacteria	Bacteroidota	Bacteroidia	Chitinophagales	Chitinophagaceae	Puia	NA	0,999975958699216	0	0	0	0	0	0	0	0	0	0	0	0	0	0	0	0	0	0	0	0	6	0	0	0	0	0	0	0	0	0	0	0	0	0	0	0	0	0	0	0
1177	54358627136419231f0538bd6aed64bd	Bacteria	Bacteroidota	Bacteroidia	Chitinophagales	Chitinophagaceae	Puia	NA	0,999981724588855	0	0	0	0	0	0	0	0	0	0	0	0	0	0	0	0	0	0	0	0	0	0	0	0	0	0	0	0	0	0	0	0	0	0	0	0	0	0	0	0
1178	e81c8f18c0df08131145447a93c267bb	Bacteria	Bacteroidota	Bacteroidia	Chitinophagales	Chitinophagaceae	Sediminibacterium	Sediminibacterium_sp.	0,959382982794231	0	0	0	0	0	0	0	0	0	0	0	0	0	0	0	0	0	0	0	0	0	0	0	0	0	0	0	0	0	0	0	0	0	0	0	0	0	0	0	0
1179	f41db34cba53df323bb0a10bbc00a20c	Bacteria	Bacteroidota	Bacteroidia	Chitinophagales	Chitinophagaceae	Sediminibacterium	uncultured_Bacteroidetes	0,799494881153914	0	0	0	0	0	0	0	0	0	0	0	0	0	0	0	0	0	0	0	0	0	0	0	0	0	0	0	0	0	0	0	0	0	0	0	0	0	0	0	0
1180	a37e7c9b9b4f7a2a48a9517721aff179	Bacteria	Bacteroidota	Bacteroidia	Chitinophagales	Chitinophagaceae	Segetibacter	NA	0,999887150611389	0	0	0	0	0	0	0	0	0	0	0	0	0	0	0	0	0	0	0	0	0	0	0	0	0	0	0	0	0	0	0	0	0	0	0	0	0	0	0	0
1181	8f7b57ce6a8de3da71fc35d8a8e00841	Bacteria	Bacteroidota	Bacteroidia	Chitinophagales	Chitinophagaceae	Terrimonas	metagenome	0,92812039388668	0	0	0	0	0	0	0	0	0	0	0	0	0	0	0	0	0	0	0	0	0	0	0	0	0	0	0	0	0	0	0	0	0	0	0	0	0	0	0	0
1182	cdf464c1b7197565a2f8e1a76032a294	Bacteria	Bacteroidota	Bacteroidia	Cytophagales	Cytophagaceae	Cytophaga	uncultured_bacterium	0,999252505340439	0	0	0	0	0	0	0	0	0	0	0	0	0	0	0	0	0	0	0	0	0	0	0	0	0	0	0	0	0	0	0	10	0	0	0	0	0	0	0	0
1183	f842e18f3a35467cb470778732cbbfda	Bacteria	Bacteroidota	Bacteroidia	Cytophagales	Cytophagaceae	Cytophaga	uncultured_bacterium	0,999574432840217	0	0	0	4	5	0	0	0	0	6	0	0	0	0	0	0	0	0	0	0	0	0	0	0	0	0	0	0	0	0	0	0	0	0	0	24	0	0	0	0
1184	6acb84674558a98be463bb9fc0325521	Bacteria	Bacteroidota	Bacteroidia	Cytophagales	Cytophagaceae	Incertae_Sedis	uncultured_bacterium	0,728408109400469	0	0	0	0	0	0	0	0	0	0	0	0	0	0	0	0	0	0	0	0	0	0	0	0	0	0	0	0	0	0	0	0	0	0	0	0	0	0	0	0
1185	2c5161ea27887c2b5507f79c99162791	Bacteria	Bacteroidota	Bacteroidia	Cytophagales	Hymenobacteraceae	Hymenobacter	Hymenobacter_algoricola	0,982911047913429	0	0	0	0	6	0	0	0	0	0	0	0	0	0	0	0	0	0	0	0	0	0	0	0	0	0	0	0	0	0	0	0	0	0	0	0	0	0	0	0
1186	4bbcd66dae4babc43fa4934d6828ecdb	Bacteria	Bacteroidota	Bacteroidia	Cytophagales	Hymenobacteraceae	Hymenobacter	Hymenobacter_norwichensis	0,761458658955243	0	0	0	0	0	0	0	0	0	0	0	0	0	0	0	0	0	0	0	0	0	0	0	0	0	0	0	0	0	0	0	0	0	0	0	0	0	0	0	0
1187	adbe2a774987adb10d92e35a53b3225a	Bacteria	Bacteroidota	Bacteroidia	Cytophagales	Hymenobacteraceae	Hymenobacter	NA	0,999999998890416	0	0	0	0	0	0	0	0	0	0	0	0	0	0	0	0	0	0	0	0	0	0	0	0	0	0	0	0	0	0	0	0	0	0	0	0	0	0	0	0
1188	44fe26142edb06ce762d229d9ea2b2d4	Bacteria	Bacteroidota	Bacteroidia	Cytophagales	Hymenobacteraceae	Hymenobacter	NA	0,999999999341345	0	0	0	0	0	0	0	0	0	0	0	0	0	0	0	0	0	0	0	0	0	0	0	0	0	0	0	0	0	0	0	0	0	0	0	0	0	0	0	0
1189	bf05d8114f7e97e860302839c2aaf6bd	Bacteria	Bacteroidota	Bacteroidia	Cytophagales	Microscillaceae	Ohtaekwangia	uncultured_bacterium	0,703904248242348	0	0	0	0	0	0	0	0	0	0	0	0	0	0	0	0	0	0	0	0	0	0	0	0	0	0	0	0	0	0	0	0	0	0	0	0	0	0	0	0
1190	3dac27849dc2677da9b65c523b8ff9ac	Bacteria	Bacteroidota	Bacteroidia	Cytophagales	Spirosomataceae	Dyadobacter	NA	0,999999992752172	0	0	0	0	0	0	0	0	0	0	0	0	0	0	0	0	0	0	0	0	0	0	0	0	0	0	0	0	0	0	0	0	0	0	0	0	0	0	0	0
1191	7f49d2c33b392a7778ddf92ca1e1818f	Bacteria	Bacteroidota	Bacteroidia	Cytophagales	Spirosomataceae	Spirosoma	Spirosoma_endophyticum	0,976694412395563	0	0	0	0	0	0	0	0	0	0	0	0	0	0	0	0	0	0	0	0	0	0	0	0	0	0	0	0	0	0	0	0	0	0	0	0	0	0	0	0
1192	5ccebaa31c6649aad448cb8e44f6f12e	Bacteria	Bacteroidota	Bacteroidia	Cytophagales	Spirosomataceae	Spirosoma	Spirosoma_rigui	0,833099357674116	0	2	0	0	0	0	0	0	0	0	0	0	0	0	0	0	0	0	0	0	0	0	0	0	0	0	0	0	0	0	0	0	0	0	0	0	0	0	0	0
1193	f3f4f5617dc0a6b60c1455020feba2c3	Bacteria	Bacteroidota	Bacteroidia	Cytophagales	Spirosomataceae	Spirosoma	uncultured_bacterium	0,973961233042082	0	0	0	0	0	0	0	0	0	0	0	0	0	0	0	0	0	0	0	0	0	0	0	0	0	0	0	0	0	0	0	0	0	0	0	0	0	0	0	0
1194	43ebb6666102e1fb6be08d426037ce1a	Bacteria	Bacteroidota	Bacteroidia	Cytophagales	Spirosomataceae	Spirosoma	NA	0,999999796478396	0	0	0	0	0	0	0	0	0	0	0	0	0	0	0	0	0	0	0	0	0	0	0	0	0	0	0	0	0	0	0	0	0	0	0	0	0	0	0	0
1195	b56e99fb47e5d9c5a2a11884dc8c5a8f	Bacteria	Bacteroidota	Bacteroidia	Cytophagales	NA	NA	NA	0,816913105359245	0	0	0	0	0	0	0	0	0	0	0	0	0	0	0	0	0	0	0	0	0	0	0	0	0	0	0	0	0	0	0	0	0	0	0	0	0	0	0	0
1196	4522f0d6b88a102c1003724bdcd5271d	Bacteria	Bacteroidota	Bacteroidia	Flavobacteriales	Flavobacteriaceae	Capnocytophaga	NA	0,999999999993355	0	0	0	0	0	0	0	0	0	0	0	0	0	0	0	0	0	0	0	0	0	0	0	0	0	0	0	0	0	0	0	0	0	0	0	0	0	0	0	0
1197	284558eb71144cd769e987838f537692	Bacteria	Bacteroidota	Bacteroidia	Flavobacteriales	Flavobacteriaceae	Flavobacterium	Capnocytophaga_sp.	0,726712300569684	0	0	0	0	0	0	0	0	6	0	0	0	0	0	0	0	0	0	0	0	0	0	0	0	0	0	0	0	0	0	0	0	0	0	0	0	0	0	0	0
1198	0cbe6d752e0624102a2bcfbab354248f	Bacteria	Bacteroidota	Bacteroidia	Flavobacteriales	Flavobacteriaceae	Flavobacterium	Capnocytophaga_sp.	0,751033543897751	0	0	0	0	0	0	0	0	0	0	0	0	0	0	0	0	0	0	0	0	0	0	0	0	0	0	0	0	0	0	0	0	0	0	0	0	0	0	0	0
1199	6cafe1d03f3a7149332dd00f918c02a2	Bacteria	Bacteroidota	Bacteroidia	Flavobacteriales	Flavobacteriaceae	Flavobacterium	Capnocytophaga_sp.	0,774872163572725	0	0	0	0	0	0	0	0	0	0	0	0	0	0	0	0	0	0	0	0	0	0	0	0	0	0	0	0	0	0	0	0	0	0	0	2	0	0	0	0
1200	66718df974afa02a6a1b76cee00a6964	Bacteria	Bacteroidota	Bacteroidia	Flavobacteriales	Flavobacteriaceae	Flavobacterium	Capnocytophaga_sp.	0,815100374559482	0	0	0	0	0	0	0	0	0	0	0	0	0	0	0	0	0	0	0	0	0	0	0	0	0	0	0	0	0	0	0	0	0	7	0	0	0	0	0	0
1201	0fcb8429bd46dd4c0114a14f70bc4225	Bacteria	Bacteroidota	Bacteroidia	Flavobacteriales	Flavobacteriaceae	Flavobacterium	Capnocytophaga_sp.	0,870193895012942	0	0	0	0	0	0	0	0	0	0	0	0	0	0	0	0	0	0	0	0	0	0	0	0	0	0	0	0	0	0	0	0	0	0	0	0	0	0	0	0
1202	fb55baa347c61bf09572e69e51657f93	Bacteria	Bacteroidota	Bacteroidia	Flavobacteriales	Flavobacteriaceae	Flavobacterium	Capnocytophaga_sp.	0,896565700396526	0	0	0	0	6	0	0	0	0	0	0	0	0	0	0	0	0	0	0	0	0	0	0	0	0	0	0	0	0	0	0	0	0	0	0	0	0	0	0	0
1203	bcd37cfc38bf6d533ab4c5802f61d9ba	Bacteria	Bacteroidota	Bacteroidia	Flavobacteriales	Flavobacteriaceae	Flavobacterium	Capnocytophaga_sp.	0,906645988893302	0	0	0	0	0	0	0	0	0	0	0	0	0	0	0	0	0	0	0	0	0	0	0	0	0	0	0	0	0	0	0	0	0	0	0	0	0	0	0	0
1204	6ed5ea42a25ebc93265e4cff909391f7	Bacteria	Bacteroidota	Bacteroidia	Flavobacteriales	Flavobacteriaceae	Flavobacterium	Capnocytophaga_sp.	0,912322414609801	0	0	0	0	0	0	0	0	0	0	0	0	0	0	0	0	0	0	0	0	0	0	0	0	0	0	0	0	0	0	0	0	0	0	0	0	0	0	0	0
1205	bf119a7b272c8c530ab73261c554209e	Bacteria	Bacteroidota	Bacteroidia	Flavobacteriales	Flavobacteriaceae	Flavobacterium	Capnocytophaga_sp.	0,986783666517995	0	0	0	0	0	0	0	0	0	0	0	0	0	0	2	0	0	0	0	0	0	0	0	0	0	0	0	0	0	0	0	0	0	0	0	0	0	0	0	0
1206	0879ea96329c19e90d4afb5981ebc0be	Bacteria	Bacteroidota	Bacteroidia	Flavobacteriales	Flavobacteriaceae	Flavobacterium	Flavobacterium_ceti	0,95595503048345	0	0	0	0	2	0	0	0	0	0	0	0	0	0	0	0	0	0	0	0	0	0	0	0	0	0	0	0	0	0	0	0	0	0	0	0	0	0	0	0
1207	6e45aee44636193eefc6c6c95aa3a7dd	Bacteria	Bacteroidota	Bacteroidia	Flavobacteriales	Flavobacteriaceae	Flavobacterium	Flavobacterium_ceti	0,969094190231778	0	0	0	0	0	0	0	0	0	0	0	0	0	0	0	0	0	0	0	0	0	0	0	0	0	0	0	0	0	0	0	0	0	0	0	0	0	0	0	0
1208	874e853595f2246db6117b6c6fc721cf	Bacteria	Bacteroidota	Bacteroidia	Flavobacteriales	Flavobacteriaceae	Flavobacterium	Flavobacterium_ceti	0,969619468014368	0	0	0	0	0	0	0	0	0	0	0	0	0	0	0	0	0	0	0	0	0	0	0	0	0	0	0	0	0	0	0	0	0	0	0	0	0	0	0	0
1209	6c6d650d251bc9da350609236b3e8495	Bacteria	Bacteroidota	Bacteroidia	Flavobacteriales	Flavobacteriaceae	Flavobacterium	Flavobacterium_ceti	0,971108165380911	0	0	0	0	0	0	0	0	2	0	0	0	0	0	0	0	0	0	0	0	0	0	0	0	0	0	0	0	0	0	0	0	0	0	0	0	0	0	0	0
1210	148551cc7d45bf94431411022e881fe6	Bacteria	Bacteroidota	Bacteroidia	Flavobacteriales	Flavobacteriaceae	Flavobacterium	Flavobacterium_ceti	0,993899219474817	0	0	0	0	0	0	0	0	0	0	0	0	0	0	0	0	0	0	0	0	0	0	0	0	0	0	0	0	0	0	0	0	0	0	0	0	0	0	0	0
1211	83e21964a5992e2c7191553ba82b6178	Bacteria	Bacteroidota	Bacteroidia	Flavobacteriales	Flavobacteriaceae	Flavobacterium	Flavobacterium_ceti	0,999861814736354	0	0	0	0	0	0	0	0	0	0	0	0	0	0	0	0	0	0	0	0	0	0	0	0	0	0	0	0	0	0	0	0	0	0	2	0	0	0	0	0
1212	3e8029eaa67fa5a20ef34096f47a1ee8	Bacteria	Bacteroidota	Bacteroidia	Flavobacteriales	Flavobacteriaceae	Flavobacterium	Flavobacterium_ceti	0,999982690388239	0	0	0	0	0	0	0	0	0	0	0	0	0	0	0	0	0	0	0	0	0	0	0	0	0	0	0	0	0	0	0	0	0	0	0	0	0	0	0	0
1213	6ead62daf4580f98ede72ce9ea5a2538	Bacteria	Bacteroidota	Bacteroidia	Flavobacteriales	Flavobacteriaceae	Flavobacterium	Flavobacterium_ceti	0,99998781222647	37	56	13	120	122	283	26	5	47	286	76	392	24	32	13	0	0	0	148	40	89	42	0	51	239	65	77	64	291	100	126	164	25	296	208	660	58	16	0	12
1214	5eb4da68b0fd661823ad997508ce581e	Bacteria	Bacteroidota	Bacteroidia	Flavobacteriales	Flavobacteriaceae	Flavobacterium	Flavobacterium_hauense	0,983797175141457	0	0	0	0	0	0	0	0	0	0	0	0	0	0	0	0	0	0	0	0	0	0	0	0	0	0	0	0	0	0	0	0	0	0	0	0	0	0	0	0
1215	a09846b69126571fe0202ef4fad87041	Bacteria	Bacteroidota	Bacteroidia	Flavobacteriales	Flavobacteriaceae	Flavobacterium	Flavobacterium_indicum	0,999999099510327	0	0	0	0	0	0	0	0	0	0	0	0	0	0	0	0	0	0	0	0	0	0	0	0	2	0	0	0	0	0	0	0	0	0	0	0	0	0	0	0
1216	ba77aa1f8bae359019f701e8d9a68d68	Bacteria	Bacteroidota	Bacteroidia	Flavobacteriales	Flavobacteriaceae	Flavobacterium	Proasellus_ibericus	0,725822293618963	0	0	0	0	0	0	0	0	0	0	0	0	0	0	0	0	0	0	0	0	0	0	0	0	0	0	0	0	0	0	0	0	0	0	0	0	0	0	0	0
1217	63a9ab39c82cf3a30d0095a9da8bc833	Bacteria	Bacteroidota	Bacteroidia	Flavobacteriales	Flavobacteriaceae	Flavobacterium	Proasellus_ibericus	0,731033362326372	0	0	0	0	0	0	0	0	0	0	0	0	0	0	0	0	0	0	0	0	0	2	0	0	0	0	0	0	0	0	0	0	0	0	0	0	0	0	0	0
1218	31575b4161d953ee488d7ed50f054c04	Bacteria	Bacteroidota	Bacteroidia	Flavobacteriales	Flavobacteriaceae	Flavobacterium	Proasellus_ibericus	0,85023639691609	0	0	0	0	0	0	0	0	0	0	0	0	0	0	0	0	0	0	0	0	0	0	0	0	0	0	0	0	0	0	0	0	0	0	0	0	0	0	0	0
1219	c5000078feef66498eb7b03b61676d4a	Bacteria	Bacteroidota	Bacteroidia	Flavobacteriales	Flavobacteriaceae	Flavobacterium	Proasellus_ibericus	0,923512157358397	0	0	0	0	0	0	0	0	0	0	0	0	0	0	0	0	0	0	0	0	6	0	0	0	0	0	0	0	0	0	0	0	0	0	0	0	0	0	0	0
1220	27bf6c51702594c24b598e38a807f99d	Bacteria	Bacteroidota	Bacteroidia	Flavobacteriales	Flavobacteriaceae	Flavobacterium	Proasellus_ibericus	0,946652735272714	0	0	0	0	0	0	0	0	0	0	0	0	0	0	0	0	0	0	0	0	0	0	0	0	0	0	0	0	0	0	0	0	0	0	0	0	0	0	0	0
1221	bcd611c2b189a1daa348d0accc02aa60	Bacteria	Bacteroidota	Bacteroidia	Flavobacteriales	Flavobacteriaceae	Flavobacterium	Proasellus_ibericus	0,983314790759274	0	0	0	0	0	0	0	0	0	0	0	0	0	0	0	0	0	0	0	0	0	0	0	0	0	0	0	0	0	0	0	0	0	0	0	0	0	0	0	0
1222	f01a66d5f672ca2ea065834d39b9fe88	Bacteria	Bacteroidota	Bacteroidia	Flavobacteriales	Flavobacteriaceae	Flavobacterium	Proasellus_ibericus	0,995748711454706	0	0	0	0	0	0	0	0	0	0	0	0	0	0	0	0	0	0	0	0	0	0	0	0	0	0	0	0	0	0	0	0	0	0	0	0	0	0	0	0
1223	c428e5b921b0595af7ac0dcc30660905	Bacteria	Bacteroidota	Bacteroidia	Flavobacteriales	Flavobacteriaceae	Flavobacterium	uncultured_Myroides	0,774701879934781	0	0	0	0	0	0	0	0	0	0	0	0	0	0	0	0	0	0	0	0	0	0	0	0	0	0	0	0	0	0	0	0	0	0	0	0	0	0	0	0
1224	258ab40246b13dc2212ee5c67194784a	Bacteria	Bacteroidota	Bacteroidia	Flavobacteriales	Flavobacteriaceae	Flavobacterium	uncultured_bacterium	0,724757953655936	0	0	0	0	0	0	0	0	0	0	0	0	0	0	0	0	0	0	0	0	0	0	0	0	0	0	0	0	0	0	0	0	0	0	0	0	0	0	0	0
1225	b1e24ae019d437e28aac100f3daffecd	Bacteria	Bacteroidota	Bacteroidia	Flavobacteriales	Flavobacteriaceae	Flavobacterium	uncultured_bacterium	0,901361890761334	191	239	53	406	508	1214	151	59	170	1598	420	2583	116	218	45	0	0	67	917	191	603	221	5	299	1248	324	470	274	2140	533	570	699	99	2451	1780	4542	326	71	4	140
1226	09257040cc7fdd367f8efbcba19f1e27	Bacteria	Bacteroidota	Bacteroidia	Flavobacteriales	Flavobacteriaceae	Flavobacterium	NA	0,887753396666895	0	0	0	0	0	0	0	0	0	0	0	0	0	0	0	0	0	0	0	0	6	0	0	0	0	0	0	0	0	0	0	0	0	0	0	0	0	0	0	0
1227	44cb1a3421610c6924037c0b6e8052d3	Bacteria	Bacteroidota	Bacteroidia	Flavobacteriales	Flavobacteriaceae	Flavobacterium	NA	0,917083767734104	0	0	0	0	0	0	0	0	0	0	0	0	0	0	0	0	0	0	0	0	2	0	0	0	0	0	0	0	0	0	0	0	0	0	0	0	0	0	0	0
1228	14c179e8858708a24ef61a90ae4062f9	Bacteria	Bacteroidota	Bacteroidia	Flavobacteriales	Flavobacteriaceae	Flavobacterium	NA	0,987684872885992	0	0	0	0	0	0	0	0	0	0	0	0	0	0	0	0	0	0	0	0	0	0	0	0	0	0	0	0	0	0	0	0	0	0	0	0	0	0	0	0
1229	b6597efe94cf0c10bde98875db83c093	Bacteria	Bacteroidota	Bacteroidia	Flavobacteriales	Flavobacteriaceae	Flavobacterium	NA	0,990195460308696	0	0	0	0	0	0	0	0	0	0	0	0	0	0	0	0	0	0	0	0	0	0	0	0	0	0	0	0	0	0	0	0	0	0	0	0	0	0	0	0
1230	67b8aecf54043f7fc6487f142663a909	Bacteria	Bacteroidota	Bacteroidia	Flavobacteriales	Flavobacteriaceae	Flavobacterium	NA	0,991003700629152	0	0	0	0	0	0	0	0	0	0	5	0	0	0	0	0	0	0	0	0	0	0	0	0	0	0	0	0	0	0	0	0	0	0	0	0	0	0	0	0
1231	2eb628c1649144e76eaca172fe4d159c	Bacteria	Bacteroidota	Bacteroidia	Flavobacteriales	Flavobacteriaceae	Flavobacterium	NA	0,994248550622766	0	0	0	5	0	0	0	0	0	0	0	0	0	0	0	0	0	0	0	0	0	0	0	0	0	0	0	0	0	0	0	0	0	0	0	0	0	0	0	0
1232	54e5fe2595baa78d223122ff0167e3b5	Bacteria	Bacteroidota	Bacteroidia	Flavobacteriales	Flavobacteriaceae	Flavobacterium	NA	0,994703026322258	0	0	0	0	0	0	0	0	0	0	0	0	0	0	0	0	0	0	0	0	0	0	0	0	0	0	0	0	0	0	0	0	0	5	0	0	0	0	0	0
1233	9e0e9fb81ed485c3a143ac9b5d41719e	Bacteria	Bacteroidota	Bacteroidia	Flavobacteriales	Flavobacteriaceae	Flavobacterium	NA	0,994732466131059	0	0	0	0	0	0	0	0	0	0	0	0	0	0	0	0	0	0	0	0	0	0	0	2	0	0	0	0	0	0	0	0	0	0	0	0	0	0	0	0
1234	d097916311946f05058a2a972990f651	Bacteria	Bacteroidota	Bacteroidia	Flavobacteriales	Flavobacteriaceae	Flavobacterium	NA	0,995514726982529	4	0	0	0	0	0	0	0	0	0	0	0	0	0	0	0	0	0	0	0	0	0	0	0	0	0	0	0	0	0	0	0	0	0	0	0	0	0	0	0
1235	4181ae94c443ab780b384f30eb028123	Bacteria	Bacteroidota	Bacteroidia	Flavobacteriales	Flavobacteriaceae	Flavobacterium	NA	0,996747086685508	0	0	0	0	0	0	0	0	0	0	0	0	0	0	0	0	0	0	0	0	0	0	0	0	0	0	0	0	0	0	0	0	0	0	0	0	0	0	0	0
1236	53adc55647e3c0a238220593dde483af	Bacteria	Bacteroidota	Bacteroidia	Flavobacteriales	Flavobacteriaceae	Flavobacterium	NA	0,996793173133715	0	0	0	0	0	0	0	0	0	0	0	0	0	0	0	0	0	0	0	0	0	0	0	0	0	0	0	0	0	0	0	0	0	0	5	0	0	0	0	0
1237	24d1a000aefe340a6e76161d4eb1f555	Bacteria	Bacteroidota	Bacteroidia	Flavobacteriales	Flavobacteriaceae	Flavobacterium	NA	0,998174736022068	0	0	0	0	0	0	0	0	0	0	3	0	0	0	0	0	0	0	0	0	0	0	0	0	0	0	0	0	0	0	0	0	0	0	0	0	0	0	0	0
1238	52a2173044e2ea23420794abd2d1ca3b	Bacteria	Bacteroidota	Bacteroidia	Flavobacteriales	Flavobacteriaceae	Flavobacterium	NA	0,99988714516666	0	0	0	0	0	0	0	0	0	0	0	0	0	0	0	0	0	0	0	0	0	0	0	0	0	0	0	0	0	0	2	0	0	0	0	0	0	0	0	0
1239	07cbaee3124dc98935ff86a78d715c52	Bacteria	Bacteroidota	Bacteroidia	Flavobacteriales	Flavobacteriaceae	Flavobacterium	NA	0,999998589888717	0	0	0	0	0	0	0	0	0	0	0	0	0	0	0	0	0	0	0	0	0	0	0	0	2	0	0	0	0	0	0	0	0	0	0	0	0	0	0	0
1240	d4af3900d03ef7e9a1314ce6864aa113	Bacteria	Bacteroidota	Bacteroidia	Flavobacteriales	Flavobacteriaceae	Flavobacterium	NA	0,999998833086123	0	2	0	0	0	12	0	0	0	0	0	0	0	0	0	0	0	0	0	0	0	0	0	0	0	0	0	0	0	0	7	0	0	0	0	0	0	0	0	0
1241	af3ba50416109b54f75e52082f8b88db	Bacteria	Bacteroidota	Bacteroidia	Flavobacteriales	Weeksellaceae	Chryseobacterium	Chryseobacterium_formosense	0,726152934063143	0	0	0	0	4	0	0	0	0	0	0	0	0	0	0	0	0	0	0	0	0	0	0	0	0	0	0	0	0	0	0	0	0	0	0	0	0	0	0	0
1242	a85f5946634b884ca1fb1775ae2070de	Bacteria	Bacteroidota	Bacteroidia	Flavobacteriales	Weeksellaceae	Chryseobacterium	Chryseobacterium_hagamense	0,875406250562548	0	0	0	0	0	0	0	0	0	4	0	5	0	0	0	0	0	0	0	0	0	0	0	0	0	0	0	0	0	0	0	0	0	0	0	9	0	0	0	0
1243	50512cc9e43586711c10857ae4ae79f9	Bacteria	Bacteroidota	Bacteroidia	Flavobacteriales	Weeksellaceae	Chryseobacterium	Chryseobacterium_hagamense	0,947143979444713	0	0	0	3	0	0	0	0	0	0	0	0	0	0	0	0	0	0	0	0	0	0	0	0	0	0	0	0	0	0	0	0	0	0	0	0	0	0	0	0
1244	3b10e53118498131b81dc7a2f69060cb	Bacteria	Bacteroidota	Bacteroidia	Flavobacteriales	Weeksellaceae	Chryseobacterium	Chryseobacterium_haifense	0,753261174739577	0	0	0	0	0	0	0	0	0	0	0	0	0	0	0	0	0	0	0	0	0	0	0	0	0	0	0	0	0	0	0	0	0	0	0	0	0	0	0	0
1245	6e0cfe6dee8e0d602875730876367308	Bacteria	Bacteroidota	Bacteroidia	Flavobacteriales	Weeksellaceae	Chryseobacterium	Chryseobacterium_hispanicum	0,905601430458232	0	0	0	0	0	6	0	0	0	0	0	0	0	0	0	0	0	0	0	0	0	0	0	0	0	0	0	0	0	0	0	0	0	0	0	0	0	0	0	0
1246	c608d4386a73aaaae5c875ff380ae1ca	Bacteria	Bacteroidota	Bacteroidia	Flavobacteriales	Weeksellaceae	Chryseobacterium	Chryseobacterium_palustre	0,974071350192055	0	0	0	0	0	0	0	0	0	0	0	0	0	0	0	0	0	0	0	0	0	0	0	0	0	0	0	0	2	0	0	0	0	0	0	0	0	0	0	0
1247	9756d5679186b9323962ee65cdf11a97	Bacteria	Bacteroidota	Bacteroidia	Flavobacteriales	Weeksellaceae	Chryseobacterium	NA	0,999998923533303	0	0	0	0	0	0	0	0	0	0	0	0	0	0	0	0	0	0	0	0	0	0	0	0	0	0	0	0	0	0	0	0	0	0	0	0	0	0	0	0
1248	40bffed620764cb7330242579114e538	Bacteria	Bacteroidota	Bacteroidia	Flavobacteriales	Weeksellaceae	Chryseobacterium	NA	0,999999558147152	0	0	0	0	0	0	0	0	0	0	0	0	0	0	0	0	0	0	0	0	0	0	0	0	0	0	0	0	0	0	0	0	0	0	0	0	0	0	0	0
1249	8659c655bcaa5ea4da7470512fd5e5cb	Bacteria	Bacteroidota	Bacteroidia	Flavobacteriales	Weeksellaceae	Chryseobacterium	NA	0,999999621562191	0	0	0	0	0	0	0	0	0	0	0	0	0	0	0	0	0	0	0	0	0	0	0	0	0	0	0	0	0	0	0	0	0	0	0	0	0	0	0	0
1250	989b5125e3d1df61350550256737ef98	Bacteria	Bacteroidota	Bacteroidia	Flavobacteriales	Weeksellaceae	Cloacibacterium	uncultured_bacterium	0,721264854617271	0	0	0	0	0	0	0	0	0	0	0	0	0	0	0	0	0	0	0	0	0	0	0	0	0	0	0	0	0	0	0	0	0	0	0	0	0	0	0	0
1251	27b2d9894131924294a606ae2dd1554e	Bacteria	Bacteroidota	Bacteroidia	Flavobacteriales	Weeksellaceae	Cloacibacterium	NA	0,965649031181975	0	0	0	0	0	0	0	0	0	0	0	0	0	0	0	0	0	0	0	0	0	0	0	0	0	0	0	0	0	0	0	0	0	0	0	0	0	0	0	0
1252	f446d98c0d37ecd875741412b5de70c4	Bacteria	Bacteroidota	Bacteroidia	Flavobacteriales	Weeksellaceae	Cloacibacterium	NA	0,993149672033302	0	0	0	0	0	0	0	0	0	0	0	0	0	0	0	0	0	0	0	0	0	0	0	0	0	0	0	0	0	0	0	0	0	0	0	0	0	0	0	0
1253	3f2a7e8a2c63a396ec19b18bea45e883	Bacteria	Bacteroidota	Bacteroidia	Flavobacteriales	Weeksellaceae	Cloacibacterium	NA	0,995085290291154	0	0	0	0	0	0	0	0	0	0	0	0	0	0	0	0	0	0	0	0	0	0	0	0	0	0	0	0	0	0	0	0	0	0	0	0	3	0	0	0
1254	89ad88b91e12fcce5d5790fd77000a57	Bacteria	Bacteroidota	Bacteroidia	Flavobacteriales	Weeksellaceae	Cloacibacterium	NA	0,995143709150432	4	0	0	4	0	29	0	0	5	0	0	0	0	0	0	0	2	0	0	0	0	0	0	0	5	0	0	0	0	0	0	30	0	0	0	0	0	0	0	0
1255	987a60df7e58f73fbcc03cdbbef141c8	Bacteria	Bacteroidota	Bacteroidia	Flavobacteriales	Weeksellaceae	Cloacibacterium	NA	0,996034098871194	0	0	0	0	0	0	0	0	0	0	0	0	0	0	0	0	0	0	0	0	0	0	0	0	0	0	0	0	0	0	0	0	0	0	0	2	0	0	0	0
1256	d8f3975eb63f85375b6c4311af3f232b	Bacteria	Bacteroidota	Bacteroidia	Flavobacteriales	Weeksellaceae	Cloacibacterium	NA	0,996199287798661	0	0	0	0	11	0	0	0	0	0	0	0	0	0	0	0	0	0	0	0	0	0	0	0	0	0	0	0	0	0	0	0	0	0	0	0	0	0	0	0
1257	87b77eee20e2e50269c35db73fcb6d14	Bacteria	Bacteroidota	Bacteroidia	Flavobacteriales	Weeksellaceae	Cloacibacterium	NA	0,997114732505163	0	0	0	0	0	0	0	0	0	0	0	0	0	0	0	0	0	0	0	0	0	0	0	0	0	0	0	0	0	0	0	0	10	0	0	0	0	0	0	0
1258	9b29ff69e7cbd06cf5aeb2971162e1bb	Bacteria	Bacteroidota	Bacteroidia	Flavobacteriales	Weeksellaceae	Moheibacter	Empedobacter_sp.	0,835759048215039	0	0	0	0	0	0	0	0	0	0	0	0	0	0	0	0	0	0	0	0	0	0	0	0	0	0	0	0	0	0	0	0	0	0	0	0	0	0	0	0
1259	2d380881ac8c9e44fde6119c4664ac3a	Bacteria	Bacteroidota	Bacteroidia	Flavobacteriales	Weeksellaceae	Moheibacter	Empedobacter_sp.	0,870241616024383	0	0	0	0	3	15	0	0	0	12	7	10	0	0	0	0	0	0	3	0	3	0	0	0	8	2	0	0	6	4	0	20	0	6	6	12	3	0	0	0
1260	5865c906193c6da283a93a184f72efb7	Bacteria	Bacteroidota	Bacteroidia	Flavobacteriales	Weeksellaceae	Moheibacter	Moheibacter_sediminis	0,786210167024391	0	0	0	0	0	0	0	0	0	0	0	0	0	0	0	0	0	0	0	0	0	0	0	0	0	0	0	0	0	0	0	0	0	0	0	0	0	0	0	0
1261	0cf71bdab69ae64440932b506d3d42af	Bacteria	Bacteroidota	Bacteroidia	Flavobacteriales	Weeksellaceae	Moheibacter	Moheibacter_sediminis	0,846322299622105	0	0	0	0	0	0	0	0	0	0	0	0	0	0	0	0	0	0	0	0	0	0	0	0	0	0	0	0	0	0	0	0	0	0	0	0	0	0	0	0
1262	f07202c01c7b9368915870b387538075	Bacteria	Bacteroidota	Bacteroidia	Flavobacteriales	Weeksellaceae	Moheibacter	Moheibacter_sediminis	0,876282252790859	0	0	0	0	0	0	0	0	0	0	0	0	0	0	0	0	0	0	0	0	0	0	0	0	0	0	0	0	0	0	0	0	0	0	0	0	0	0	0	0
1263	bd20fbc94c6a0794530b4618f7d27dc7	Bacteria	Bacteroidota	Bacteroidia	Flavobacteriales	Weeksellaceae	NA	NA	1	0	0	0	0	4	0	0	0	0	0	0	0	0	0	0	0	0	0	0	0	0	0	0	0	0	0	0	0	0	0	0	0	0	0	0	0	0	0	0	0
1264	e708b13e2627ab29c5943e12a31bcc29	Bacteria	Bacteroidota	Bacteroidia	Sphingobacteriales	Lentimicrobiaceae	Lentimicrobium	uncultured_Owenweeksia	0,995979268347306	0	0	0	0	0	0	0	0	0	0	0	0	0	0	0	0	0	0	0	0	0	0	0	0	0	0	0	0	0	0	0	0	0	0	0	0	0	0	0	0
1265	e5892f4404357254e28481c0f35c5912	Bacteria	Bacteroidota	Bacteroidia	Sphingobacteriales	Sphingobacteriaceae	Albibacterium	uncultured_bacterium	0,953912872599859	0	0	0	0	0	0	0	0	0	0	0	0	0	0	0	0	0	0	0	0	0	0	0	0	0	0	0	0	0	0	0	0	0	0	0	0	0	0	0	0
1266	b66832bae88387fbcb9df9d41c59a903	Bacteria	Bacteroidota	Bacteroidia	Sphingobacteriales	Sphingobacteriaceae	Albibacterium	uncultured_bacterium	0,979299446710805	0	0	0	0	0	0	0	0	0	0	0	3	0	0	0	0	0	0	0	0	0	0	0	0	0	0	0	0	3	0	0	0	0	0	0	0	0	0	0	0
1267	e2189774fb4073f1b2d123abfae486a3	Bacteria	Bacteroidota	Bacteroidia	Sphingobacteriales	Sphingobacteriaceae	Albibacterium	NA	0,999666881201807	0	0	0	0	0	0	0	0	0	0	0	0	0	0	0	0	0	0	0	0	0	0	0	0	0	0	0	0	0	0	0	0	0	0	0	0	0	0	0	0
1268	b139ba21baa770cd2b2a8272327313b7	Bacteria	Bacteroidota	Bacteroidia	Sphingobacteriales	Sphingobacteriaceae	Albibacterium	NA	0,999749661218413	0	0	0	0	0	0	0	0	0	0	0	0	0	0	0	0	0	0	0	0	0	0	0	0	0	0	0	0	0	0	0	0	0	0	0	0	0	0	0	0
1269	656903d26447020042af0e9ba62a7803	Bacteria	Bacteroidota	Bacteroidia	Sphingobacteriales	Sphingobacteriaceae	Albibacterium	NA	0,999992912012743	0	0	0	0	0	0	0	0	0	0	0	0	0	0	0	0	0	0	0	0	0	0	0	0	0	0	0	0	0	0	4	0	0	0	0	0	0	0	0	0
1270	08d4e121e3b0af5fb6d36913b08ad8d0	Bacteria	Bacteroidota	Bacteroidia	Sphingobacteriales	Sphingobacteriaceae	Incertae_Sedis	uncultured_compost	0,99999995843146	0	0	0	0	0	0	0	0	0	0	0	0	0	0	0	0	0	0	0	0	0	0	0	0	0	0	0	0	0	0	7	3	0	0	0	0	0	0	0	0
1271	8abb1a6f9c6ebf0c20b4fb1f94f11d1e	Bacteria	Bacteroidota	Bacteroidia	Sphingobacteriales	Sphingobacteriaceae	Olivibacter	Olivibacter_sp.	0,915444718217981	0	0	0	0	0	0	0	0	0	0	0	0	0	0	0	0	0	0	0	0	0	0	0	0	3	0	0	0	0	0	0	0	0	0	0	0	0	0	0	0
1272	147f24a1aa16242d8c78ea8aa2ed83d6	Bacteria	Bacteroidota	Bacteroidia	Sphingobacteriales	Sphingobacteriaceae	Olivibacter	NA	0,949345230103476	0	0	0	0	0	0	0	0	0	0	0	0	0	0	0	0	0	0	0	0	0	0	0	0	0	0	0	0	0	0	0	0	0	0	0	0	0	0	0	0
1273	c10dcd764f8424ddbd4812039536f1f8	Bacteria	Bacteroidota	Bacteroidia	Sphingobacteriales	Sphingobacteriaceae	Parapedobacter	uncultured_Sphingobacteriaceae	0,98686031106233	0	3	0	0	8	0	5	0	0	16	4	14	2	0	3	0	0	0	13	0	0	0	0	2	16	0	0	4	15	0	0	10	0	0	8	49	3	0	0	0
1274	087f083d01c0e6d27c25aefc146a4938	Bacteria	Bacteroidota	Bacteroidia	Sphingobacteriales	Sphingobacteriaceae	Pedobacter	NA	0,983492020531873	0	0	0	0	0	0	0	0	0	0	0	0	0	0	0	0	0	0	0	0	0	0	0	0	0	0	0	0	0	0	6	0	0	0	0	0	0	0	0	0
1275	7d1adf579bd06035fb1f6712ddf71eb1	Bacteria	Bacteroidota	Bacteroidia	Sphingobacteriales	Sphingobacteriaceae	Pedobacter	NA	0,999958654337508	0	0	0	0	0	0	0	0	0	0	0	0	0	0	0	0	0	0	0	0	0	0	0	0	0	0	0	0	0	0	0	0	0	0	0	0	0	0	0	0
1276	6187eca79875aed702809476d2505dd7	Bacteria	Bacteroidota	Bacteroidia	Sphingobacteriales	Sphingobacteriaceae	Pedobacter	NA	0,999970937455455	0	0	0	0	0	0	0	0	0	0	0	0	0	0	0	0	0	0	0	0	0	0	0	0	0	0	0	0	0	0	0	0	0	0	0	0	0	0	0	0
1277	476cdcc85e4a8fda0a2972a0daba4ce2	Bacteria	Bacteroidota	Bacteroidia	Sphingobacteriales	Sphingobacteriaceae	Pedobacter	NA	0,999978883878444	0	0	0	0	0	0	0	0	0	0	0	0	0	0	0	0	0	0	0	0	0	0	0	0	0	0	0	0	0	0	0	0	0	0	0	0	0	0	0	0
1278	802b11aa2dbebbc2c11efaab2e56df80	Bacteria	Bacteroidota	Bacteroidia	Sphingobacteriales	Sphingobacteriaceae	Pedobacter	NA	0,999993092212985	0	0	0	0	0	0	0	0	0	0	0	0	0	0	0	0	0	0	0	0	0	0	0	0	0	0	0	0	0	0	0	0	0	0	0	0	0	0	0	0
1279	93493cf8782cfe3e9ab14e416a4fa412	Bacteria	Bacteroidota	Bacteroidia	Sphingobacteriales	Sphingobacteriaceae	Pseudopedobacter	Sphingobacterium_sp.	0,722275186040919	0	0	0	0	0	0	0	0	0	0	0	0	0	0	0	0	0	0	0	0	0	0	0	0	0	0	0	0	0	0	0	2	0	0	0	0	0	0	0	0
1280	6819f76ed5917f1e483b893018937fe3	Bacteria	Bacteroidota	Bacteroidia	Sphingobacteriales	Sphingobacteriaceae	Pseudopedobacter	Sphingobacterium_sp.	0,770379941103958	0	0	0	0	0	0	0	0	0	0	0	0	0	0	0	0	0	0	0	0	0	0	0	0	0	0	0	0	0	0	0	2	0	0	0	0	0	0	0	0
1281	29468986ac411c362488a069c26f5017	Bacteria	Bacteroidota	Bacteroidia	Sphingobacteriales	Sphingobacteriaceae	Pseudopedobacter	Sphingobacterium_sp.	0,813323066486041	0	0	0	0	0	0	0	0	0	0	0	0	0	0	0	0	0	0	0	0	0	0	0	0	0	0	0	0	0	0	0	0	0	0	0	0	0	0	0	0
1282	9a2c973128357857846c24bcb9e79249	Bacteria	Bacteroidota	Bacteroidia	Sphingobacteriales	Sphingobacteriaceae	Pseudopedobacter	Sphingobacterium_sp.	0,936869406614738	0	0	0	0	0	0	0	0	0	0	0	0	0	0	0	0	0	0	0	0	0	0	0	0	0	0	0	0	0	0	0	0	0	0	0	2	0	0	0	0
1283	1c989ad06f4adca22fdd3fe0855115a2	Bacteria	Bacteroidota	Bacteroidia	Sphingobacteriales	Sphingobacteriaceae	Pseudopedobacter	uncultured_bacterium	0,811464480787603	0	0	0	0	0	0	0	0	0	0	0	0	0	0	0	0	0	0	0	0	0	0	0	0	0	0	0	0	0	0	0	6	0	0	0	0	0	0	0	0
1284	bc0dc1194c8a7ea1ed1da62335ac935d	Bacteria	Bacteroidota	Bacteroidia	Sphingobacteriales	Sphingobacteriaceae	Pseudopedobacter	uncultured_bacterium	0,981593812160989	53	63	10	101	166	190	64	18	31	370	94	579	34	46	12	0	5	9	208	55	152	50	0	81	286	63	70	45	487	111	130	191	22	431	302	806	62	24	0	20
1285	7d6bb57dd792391df915b21fa9943617	Bacteria	Bacteroidota	Bacteroidia	Sphingobacteriales	Sphingobacteriaceae	Pseudopedobacter	NA	0,892248065724107	0	0	0	0	0	0	0	0	0	0	0	0	0	0	0	0	0	0	0	0	0	0	0	0	0	0	0	0	0	4	0	0	0	0	0	0	0	0	0	0
1286	9bb8749dc2d3ea06ef68ea0c23c6cfe3	Bacteria	Bacteroidota	Bacteroidia	Sphingobacteriales	Sphingobacteriaceae	Sphingobacterium	Sphingobacterium_chuzhouense	0,78483356431031	0	4	0	0	0	0	0	0	0	0	0	0	0	0	0	0	0	0	0	0	0	0	0	0	0	0	0	0	0	0	0	0	0	0	0	0	0	0	0	0
1287	7553e7b3cfa456024f60a5435717029b	Bacteria	Bacteroidota	Bacteroidia	Sphingobacteriales	Sphingobacteriaceae	Sphingobacterium	Sphingobacterium_chuzhouense	0,828524244471713	0	29	0	0	29	0	0	0	0	53	12	82	0	0	0	0	0	0	42	0	0	0	0	0	46	0	0	0	84	0	18	33	0	60	52	189	0	0	0	0
1288	6d03a450f20156b8b7cb0dd74b43a3b6	Bacteria	Bacteroidota	Bacteroidia	Sphingobacteriales	Sphingobacteriaceae	Sphingobacterium	Sphingobacterium_chuzhouense	0,856190611559297	138	172	49	254	416	610	86	67	115	782	200	1296	84	145	45	0	6	40	395	163	311	153	0	182	576	208	206	273	943	274	352	362	80	1062	919	2011	201	87	5	120
1289	e8d879c56f65983f27ca6429e6ef0ad1	Bacteria	Bacteroidota	Bacteroidia	Sphingobacteriales	Sphingobacteriaceae	Sphingobacterium	Sphingobacterium_chuzhouense	0,873860193235689	0	0	0	0	0	0	0	0	0	0	0	0	0	0	0	0	0	0	0	0	0	0	0	0	0	0	0	0	0	0	0	0	0	0	0	0	0	0	0	0
1290	0d7f07abe97838ab79f5d75e95a69c78	Bacteria	Bacteroidota	Bacteroidia	Sphingobacteriales	Sphingobacteriaceae	Sphingobacterium	Sphingobacterium_chuzhouense	0,908678531393256	0	0	0	0	0	0	0	0	0	0	0	0	0	0	0	0	0	0	0	0	0	0	0	0	0	0	0	0	0	0	0	0	0	0	0	0	0	0	0	0
1291	c3598454be29c55e3235a6962e6b11c0	Bacteria	Bacteroidota	Bacteroidia	Sphingobacteriales	Sphingobacteriaceae	Sphingobacterium	Sphingobacterium_chuzhouense	0,924077887342704	0	0	0	0	0	0	0	0	0	0	0	0	0	0	0	0	0	0	0	0	0	0	0	0	0	0	0	0	0	0	0	6	0	0	0	0	0	0	0	0
1292	53a7b6011d6c6635c2070a5563631f5b	Bacteria	Bacteroidota	Bacteroidia	Sphingobacteriales	Sphingobacteriaceae	Sphingobacterium	Sphingobacterium_chuzhouense	0,927753497609429	0	0	0	39	0	168	0	0	0	200	59	324	0	0	0	0	0	0	107	0	77	0	0	40	164	0	63	57	230	58	45	101	0	256	232	560	33	0	0	0
1293	079444a623759c303cccab5b5b6ef30c	Bacteria	Bacteroidota	Bacteroidia	Sphingobacteriales	Sphingobacteriaceae	Sphingobacterium	Sphingobacterium_chuzhouense	0,947497938307941	0	0	0	0	0	0	0	0	0	36	0	42	0	0	0	0	0	0	0	0	0	0	0	0	0	0	0	0	39	0	0	0	0	0	0	80	0	0	0	0
1294	cff6a4b5df8792099f16eb9bbe3dc168	Bacteria	Bacteroidota	Bacteroidia	Sphingobacteriales	Sphingobacteriaceae	Sphingobacterium	Sphingobacterium_chuzhouense	0,951682904857713	0	0	0	0	6	0	0	0	0	0	0	0	0	0	0	0	0	0	0	0	0	0	0	0	0	0	0	0	0	0	0	0	0	0	0	0	0	0	0	0
1295	5503b4897d96d9a8d409ac8d5fbcac27	Bacteria	Bacteroidota	Bacteroidia	Sphingobacteriales	Sphingobacteriaceae	Sphingobacterium	Sphingobacterium_chuzhouense	0,953603278927362	0	0	0	0	0	0	0	0	0	0	0	0	0	0	0	0	0	0	0	0	0	0	0	0	0	0	0	0	0	0	0	0	0	0	0	0	0	0	0	0
1296	776a2025a9f3cf2fb94b8a8df41479cf	Bacteria	Bacteroidota	Bacteroidia	Sphingobacteriales	Sphingobacteriaceae	Sphingobacterium	Sphingobacterium_chuzhouense	0,955219990500862	0	0	0	0	0	9	0	0	0	0	0	0	0	0	0	0	0	0	0	0	0	0	0	0	0	0	0	0	0	0	0	0	0	0	0	0	0	0	0	0
1297	d08969c8b35faa1b6f39d9562d170a52	Bacteria	Bacteroidota	Bacteroidia	Sphingobacteriales	Sphingobacteriaceae	Sphingobacterium	Sphingobacterium_chuzhouense	0,957776494772722	0	0	0	0	0	0	0	0	0	0	0	0	0	0	0	0	0	0	0	0	0	0	0	0	0	0	0	0	0	0	0	0	0	0	0	0	0	0	0	0
1298	f2ce34c4d4baab3b133d03a5f7fe2c32	Bacteria	Bacteroidota	Bacteroidia	Sphingobacteriales	Sphingobacteriaceae	Sphingobacterium	Sphingobacterium_chuzhouense	0,961694966561888	0	0	0	0	0	0	0	0	0	0	0	0	0	0	0	0	0	0	0	0	0	0	0	2	0	0	0	0	0	0	0	0	0	0	0	0	0	0	0	0
1299	a267171bfe3a6aa33047ec630e68aeff	Bacteria	Bacteroidota	Bacteroidia	Sphingobacteriales	Sphingobacteriaceae	Sphingobacterium	Sphingobacterium_chuzhouense	0,966322531195992	0	0	0	0	0	0	0	0	0	0	0	0	0	0	0	0	0	0	0	0	0	0	0	0	0	0	0	0	0	0	0	0	0	5	0	0	0	0	0	0
1300	610c6b698662ceecf96ec9ddb0d80d08	Bacteria	Bacteroidota	Bacteroidia	Sphingobacteriales	Sphingobacteriaceae	Sphingobacterium	Sphingobacterium_chuzhouense	0,967842619077097	0	0	0	0	0	0	0	0	0	0	0	0	0	0	0	0	0	0	0	0	0	0	0	0	0	0	0	0	0	0	0	0	0	0	0	0	0	0	0	0
1301	1e17d753d1cde42524af98807d5c53a2	Bacteria	Bacteroidota	Bacteroidia	Sphingobacteriales	Sphingobacteriaceae	Sphingobacterium	Sphingobacterium_chuzhouense	0,970612192324748	0	0	0	0	0	0	0	0	2	0	0	0	0	0	0	0	0	0	0	0	0	0	0	0	0	0	0	0	0	0	0	0	0	0	0	0	0	0	0	0
1302	966174321cdc22b038b5a8f36df101ba	Bacteria	Bacteroidota	Bacteroidia	Sphingobacteriales	Sphingobacteriaceae	Sphingobacterium	Sphingobacterium_chuzhouense	0,978984972801948	0	0	0	0	0	0	0	0	0	0	2	0	0	0	0	0	0	0	0	0	0	0	0	0	0	0	0	0	0	0	0	0	0	0	0	0	0	0	0	0
1303	9872321f7a7f72af97916540bd3b3c18	Bacteria	Bacteroidota	Bacteroidia	Sphingobacteriales	Sphingobacteriaceae	Sphingobacterium	Sphingobacterium_chuzhouense	0,980509926937269	0	0	0	0	0	0	0	0	0	0	0	0	0	0	0	0	0	0	0	0	0	0	0	0	0	0	0	2	0	0	0	0	0	0	0	0	0	0	0	0
1304	993fb5d66819517feaf1ca8763b15978	Bacteria	Bacteroidota	Bacteroidia	Sphingobacteriales	Sphingobacteriaceae	Sphingobacterium	Sphingobacterium_chuzhouense	0,991055569710423	0	0	0	0	0	0	0	0	0	0	0	0	0	0	0	0	0	0	0	0	0	0	0	0	0	0	0	0	0	0	0	0	0	0	5	0	0	0	0	0
1305	3849803719029b0db93b174dbb972aa8	Bacteria	Bacteroidota	Bacteroidia	Sphingobacteriales	Sphingobacteriaceae	Sphingobacterium	Sphingobacterium_chuzhouense	0,999850215706971	5	0	0	0	0	14	0	0	0	18	3	19	0	5	0	0	0	0	0	2	0	0	0	0	13	0	0	4	19	4	7	17	0	17	21	19	5	0	0	0
1306	f56f2daa30017bf24e96907c898eb883	Bacteria	Bacteroidota	Bacteroidia	Sphingobacteriales	Sphingobacteriaceae	Sphingobacterium	Sphingobacterium_faecium	0,876902053658472	0	0	0	0	0	0	0	0	0	0	0	0	0	0	0	0	0	0	0	0	0	0	0	0	0	0	0	0	0	0	0	0	0	0	0	0	0	0	0	0
1307	c9367dfcbd5a9a8fa8724e63c238592a	Bacteria	Bacteroidota	Bacteroidia	Sphingobacteriales	Sphingobacteriaceae	Sphingobacterium	Sphingobacterium_hotanense	0,99682670292344	0	0	0	0	0	0	0	0	0	0	0	0	0	0	0	0	0	0	0	0	0	0	0	0	0	0	0	0	0	0	0	0	0	0	0	0	0	0	0	0
1308	8dc6b55b98c52bd1002ab25f52039d87	Bacteria	Bacteroidota	Bacteroidia	Sphingobacteriales	Sphingobacteriaceae	Sphingobacterium	Sphingobacterium_mizutaii	0,908549211310304	55	61	0	74	116	163	27	0	39	208	62	305	16	27	0	2	0	0	103	32	63	24	0	31	114	39	35	41	277	63	81	133	17	200	158	579	25	0	0	14
1309	5d7e3773d4933948bf126934d1c41efa	Bacteria	Bacteroidota	Bacteroidia	Sphingobacteriales	Sphingobacteriaceae	Sphingobacterium	Sphingobacterium_multivorum	0,713875942796633	0	0	0	0	0	0	0	0	0	0	0	0	0	0	0	0	0	0	0	0	0	0	0	0	0	0	0	0	0	0	0	0	0	0	0	0	0	0	0	0
1310	ac63c45a8950e2982cdcd823ee468bfa	Bacteria	Bacteroidota	Bacteroidia	Sphingobacteriales	Sphingobacteriaceae	Sphingobacterium	Sphingobacterium_multivorum	0,769962863555607	0	0	0	8	0	0	0	0	0	0	0	0	0	0	0	0	0	0	0	0	0	0	0	0	0	0	0	0	0	0	0	0	0	0	0	0	0	0	0	0
1311	81015fc0ee209aeda4060cdfc235eb24	Bacteria	Bacteroidota	Bacteroidia	Sphingobacteriales	Sphingobacteriaceae	Sphingobacterium	Sphingobacterium_paucimobilis	0,992962520476153	0	0	0	0	0	0	0	0	0	0	0	0	0	0	0	0	0	0	4	0	0	0	0	0	0	0	0	0	0	0	0	0	0	0	0	0	0	0	0	0
1312	73b8e77abeaeeb120a0d1515e14106e9	Bacteria	Bacteroidota	Bacteroidia	Sphingobacteriales	Sphingobacteriaceae	Sphingobacterium	Sphingobacterium_paucimobilis	0,993128839327251	0	0	0	0	0	0	0	0	0	0	0	0	0	0	0	0	0	0	0	0	0	0	0	0	0	0	0	0	0	0	0	0	0	0	0	0	0	0	0	0
1313	4955e39482d5009384829f84612859ad	Bacteria	Bacteroidota	Bacteroidia	Sphingobacteriales	Sphingobacteriaceae	Sphingobacterium	Sphingobacterium_paucimobilis	0,999930341887895	0	0	0	4	0	0	0	0	0	0	0	23	0	0	3	0	0	0	8	4	0	0	0	0	0	0	0	0	11	0	0	0	0	14	11	24	0	0	0	0
1314	b3346c353ea8c4ee87354e0e73bf57a6	Bacteria	Bacteroidota	Bacteroidia	Sphingobacteriales	Sphingobacteriaceae	Sphingobacterium	Sphingobacterium_sp.	0,858229426965287	0	0	0	0	0	0	0	0	0	0	0	0	0	0	0	0	0	0	0	0	0	0	0	0	0	0	0	0	0	0	0	5	0	0	0	0	0	0	0	0
1315	b86b22f7d9858bfd10dcde2b2caa1d28	Bacteria	Bacteroidota	Bacteroidia	Sphingobacteriales	Sphingobacteriaceae	Sphingobacterium	Sphingobacterium_tabacisoli	0,774154757393521	0	0	0	0	0	1	0	0	0	8	0	10	0	0	0	0	0	0	0	0	0	0	0	0	8	0	0	0	11	0	10	0	0	0	0	0	0	0	0	0
1316	bbd450b92635c37efae52732b7e2b05d	Bacteria	Bacteroidota	Bacteroidia	Sphingobacteriales	Sphingobacteriaceae	Sphingobacterium	Sphingobacterium_tabacisoli	0,821757480313751	0	0	0	0	0	0	0	0	0	0	0	0	0	0	0	0	0	0	0	0	0	0	0	0	0	0	0	0	0	0	0	0	0	0	0	0	0	0	0	0
1317	c6b44d1b4aa10f0953a40c4d158b5282	Bacteria	Bacteroidota	Bacteroidia	Sphingobacteriales	Sphingobacteriaceae	Sphingobacterium	Sphingobacterium_tabacisoli	0,830438227296465	0	0	0	0	31	0	0	0	0	0	0	42	0	0	0	0	0	0	0	0	18	0	0	0	0	0	0	0	0	19	0	0	0	0	38	40	0	0	0	0
1318	ff771b6713d049efe4c19195b0706098	Bacteria	Bacteroidota	Bacteroidia	Sphingobacteriales	Sphingobacteriaceae	Sphingobacterium	Sphingobacterium_tabacisoli	0,911621749183932	0	0	0	0	0	0	0	0	0	0	0	0	0	0	0	0	0	0	0	0	0	0	0	0	2	0	0	0	0	0	0	0	0	0	0	0	0	0	0	0
1319	20a8c626b983f9344397471ed11dd630	Bacteria	Bacteroidota	Bacteroidia	Sphingobacteriales	Sphingobacteriaceae	Sphingobacterium	Sphingobacterium_tabacisoli	0,911979707532943	0	0	0	0	0	0	0	0	0	0	0	0	0	0	0	0	0	0	0	0	0	0	0	0	0	0	0	0	0	0	0	0	0	0	0	0	0	0	0	0
1320	60df5c37e4f17b0db60f3defd281d1e4	Bacteria	Bacteroidota	Bacteroidia	Sphingobacteriales	Sphingobacteriaceae	Sphingobacterium	Sphingobacterium_tabacisoli	0,912538314381946	0	10	5	19	0	46	13	0	0	58	14	69	0	0	0	0	0	0	36	0	0	0	0	0	57	15	10	18	62	0	34	39	7	50	0	75	15	10	0	8
1321	6b7a3ccabd39ab3ee3da389a67997bce	Bacteria	Bacteroidota	Bacteroidia	Sphingobacteriales	Sphingobacteriaceae	Sphingobacterium	Sphingobacterium_thalpophilum	0,73987237613828	0	0	0	0	0	0	0	0	0	0	0	6	0	0	0	0	0	0	0	0	0	0	0	0	0	0	0	0	0	0	0	0	0	0	0	0	0	0	0	0
1322	d170cab540257d55f929b087ee46e013	Bacteria	Bacteroidota	Bacteroidia	Sphingobacteriales	Sphingobacteriaceae	Sphingobacterium	Sphingobacterium_thalpophilum	0,932456155762936	0	0	0	0	0	0	0	0	0	0	0	0	0	0	0	0	0	0	0	0	0	0	0	0	12	0	0	0	0	0	0	0	0	0	0	0	0	0	0	0
1323	0616a454dd3f47ccf1c90c467affe346	Bacteria	Bacteroidota	Bacteroidia	Sphingobacteriales	Sphingobacteriaceae	Sphingobacterium	Sphingobacterium_thalpophilum	0,952252131962889	0	0	0	0	0	0	0	0	0	0	0	0	0	0	0	0	0	0	0	0	0	0	0	0	0	0	0	0	0	0	0	0	0	0	0	0	0	0	0	0
1324	9d5ad0ac4e8fd323ac3dbac94ceb0705	Bacteria	Bacteroidota	Bacteroidia	Sphingobacteriales	Sphingobacteriaceae	Sphingobacterium	Sphingobacterium_thalpophilum	0,959661981159785	0	0	0	0	0	0	0	0	0	0	0	23	0	0	0	0	0	0	0	0	0	0	0	0	0	0	0	0	14	0	46	0	0	6	0	9	0	0	0	0
1325	0abf2fd5e77dccd28fbdbcda7c0b846d	Bacteria	Bacteroidota	Bacteroidia	Sphingobacteriales	Sphingobacteriaceae	Sphingobacterium	Sphingobacterium_thalpophilum	0,968318370182903	0	0	0	0	0	0	0	0	5	11	0	0	0	0	0	0	0	0	0	0	0	0	0	0	0	0	0	29	0	0	0	0	0	0	0	0	0	0	0	0
1326	4b8a9dab4f20e2c7b39f251d0d4be0bd	Bacteria	Bacteroidota	Bacteroidia	Sphingobacteriales	Sphingobacteriaceae	Sphingobacterium	Sphingobacterium_thalpophilum	0,992827364990448	0	0	0	0	0	0	0	0	0	0	0	0	0	0	0	0	0	0	0	0	0	0	0	0	0	0	0	0	0	0	0	0	0	0	0	0	0	0	0	0
1327	74fc5af78034b62790a5c5e476e472d1	Bacteria	Bacteroidota	Bacteroidia	Sphingobacteriales	Sphingobacteriaceae	Sphingobacterium	Sphingobacterium_thermophilum	0,999652129809528	0	0	0	0	0	0	0	0	0	0	0	2	0	0	0	0	0	0	0	0	0	0	0	0	0	0	0	0	0	0	0	0	0	0	0	0	0	0	0	0
1328	3064f253ec1099790aa2dc2e76224079	Bacteria	Bacteroidota	Bacteroidia	Sphingobacteriales	Sphingobacteriaceae	Sphingobacterium	bacterium	0,848163446930365	0	0	0	4	5	13	4	0	0	6	7	16	0	0	0	0	0	0	8	0	5	0	0	0	8	0	0	0	16	7	75	50	16	3	0	12	0	0	0	0
1329	210acf6cf3bb63712c9bfc875ee095ff	Bacteria	Bacteroidota	Bacteroidia	Sphingobacteriales	Sphingobacteriaceae	Sphingobacterium	uncultured_bacterium	0,771161013479346	0	0	0	0	0	9	0	0	0	0	0	0	0	0	0	0	0	0	0	0	0	0	0	0	0	0	0	0	0	0	0	0	0	0	0	0	0	0	0	0
1330	f4b309b0bfe4200eba2d3a2cdbe048c6	Bacteria	Bacteroidota	Bacteroidia	Sphingobacteriales	Sphingobacteriaceae	Sphingobacterium	uncultured_bacterium	0,805864884688352	0	0	0	0	0	0	0	0	0	0	0	0	0	0	0	0	0	0	0	0	0	0	0	0	0	0	0	0	0	0	5	0	0	0	0	0	0	0	0	0
1331	08b426dd31161c8bb7dd62846c552f47	Bacteria	Bacteroidota	Bacteroidia	Sphingobacteriales	Sphingobacteriaceae	Sphingobacterium	NA	0,993484762288779	0	0	0	0	4	0	0	0	0	0	0	0	0	0	0	0	0	0	0	0	0	0	0	0	0	0	0	0	0	0	0	0	0	0	0	0	0	0	0	0
1332	28ea01820ffcf5a6632716f967c07a09	Bacteria	Bacteroidota	Bacteroidia	Sphingobacteriales	Sphingobacteriaceae	Sphingobacterium	NA	0,996063209955186	0	0	0	0	0	0	0	0	0	7	0	0	0	0	0	0	0	0	0	0	0	0	0	0	6	0	0	0	0	0	0	0	0	0	0	12	0	0	0	0
1333	4e78a4c9ae88608c9cb7b862bd86a043	Bacteria	Bacteroidota	Bacteroidia	Sphingobacteriales	Sphingobacteriaceae	Sphingobacterium	NA	0,998070564681812	0	0	0	0	0	0	2	0	0	0	0	0	0	0	0	0	0	0	0	0	0	0	0	0	0	0	0	0	0	0	0	0	0	0	0	0	0	0	0	0
1334	2eefc9bea55234897b22136293bd718a	Bacteria	Bacteroidota	Bacteroidia	Sphingobacteriales	Sphingobacteriaceae	Sphingobacterium	NA	0,998895765731407	0	0	0	0	0	0	0	0	0	0	0	0	0	0	0	0	0	0	0	0	0	0	0	0	3	0	0	0	0	0	0	0	0	0	0	0	0	0	0	0
1335	6444e7e5f1556b2281263b8074e612ed	Bacteria	Bacteroidota	Bacteroidia	Sphingobacteriales	Sphingobacteriaceae	Sphingobacterium	NA	0,999172812830676	0	0	0	0	0	0	0	0	0	0	0	0	0	0	0	0	0	0	0	0	0	0	0	0	0	0	0	0	0	0	0	0	0	0	0	0	0	0	0	0
1336	f3110480710064af316fd78a18a886f7	Bacteria	Bacteroidota	Bacteroidia	Sphingobacteriales	Sphingobacteriaceae	Sphingobacterium	NA	0,999598696178527	0	0	3	0	0	0	0	0	0	0	0	0	0	0	0	0	0	0	0	0	0	0	0	0	0	0	0	0	0	0	0	0	0	0	0	0	0	0	0	0
1337	bb2cc3d460c065d63a4914f983da56fb	Bacteria	Bacteroidota	Bacteroidia	Sphingobacteriales	Sphingobacteriaceae	Sphingobacterium	NA	0,999854582954538	0	0	0	0	0	0	0	0	0	0	0	0	0	0	0	0	0	0	0	0	0	0	0	0	0	0	0	0	0	0	0	0	0	0	2	0	0	0	0	0
1338	6fded1ee3a7e4ed2c88b9fb0862a4f75	Bacteria	Bacteroidota	Bacteroidia	Sphingobacteriales	Sphingobacteriaceae	Sphingobacterium	NA	0,999973739047702	0	0	0	0	0	0	0	0	0	0	0	0	0	0	0	0	0	0	0	0	0	0	0	0	0	0	0	0	2	0	0	0	0	0	0	0	0	0	0	0
1339	0e3997caa5bf105936cfc181b943c752	Bacteria	Bacteroidota	Bacteroidia	Sphingobacteriales	Sphingobacteriaceae	Sphingobacterium	NA	0,999982154685522	0	0	0	0	0	0	0	0	0	0	0	0	0	0	0	0	0	0	0	0	0	0	0	0	0	0	0	0	0	0	0	0	0	0	0	0	0	0	0	0
1340	5f847c4bdcede90ec41070f3d2bf83a9	Bacteria	Bacteroidota	Bacteroidia	Sphingobacteriales	Sphingobacteriaceae	Sphingobacterium	NA	0,999985994516457	0	0	0	0	0	0	0	0	0	0	0	0	0	0	0	0	0	0	0	0	0	0	0	0	0	0	0	0	0	0	0	0	0	0	0	0	0	0	0	0
1341	0f7848005890522f2a1708b42cc73fbe	Bacteria	Bacteroidota	Bacteroidia	Sphingobacteriales	Sphingobacteriaceae	Sphingobacterium	NA	0,999990238135506	0	0	0	0	0	0	0	0	0	0	0	0	0	0	0	0	0	0	0	0	0	0	0	0	0	0	0	0	0	0	0	0	0	0	0	0	0	0	0	0
1342	ac144f01012befcf7d7cca8a9ec63fa4	Bacteria	Bacteroidota	Bacteroidia	Sphingobacteriales	Sphingobacteriaceae	Sphingobacterium	NA	0,99999344966617	0	0	0	0	0	0	0	0	0	0	0	0	0	0	0	0	0	0	0	0	0	0	0	0	0	0	0	0	0	0	0	0	0	0	0	0	0	0	0	0
1343	cc02a95dbe8e3fe51b6b278edcbcfe1a	Bacteria	Bacteroidota	Bacteroidia	Sphingobacteriales	Sphingobacteriaceae	Sphingobacterium	NA	0,99999422034049	0	0	0	0	0	0	0	0	0	0	0	0	0	0	0	0	0	0	0	0	0	0	0	0	0	0	0	0	0	0	0	0	0	0	0	0	0	0	0	0
1344	89c1cc81450666d2be25f75006b61c51	Bacteria	Bacteroidota	Bacteroidia	Sphingobacteriales	Sphingobacteriaceae	Sphingobacterium	NA	0,999996064627207	0	0	0	0	0	0	0	0	0	0	0	0	0	0	0	0	0	0	0	0	0	0	0	0	0	0	0	0	0	0	0	0	0	0	0	3	0	0	0	0
1345	aacd5e3d1de18b004eb291249109b161	Bacteria	Bacteroidota	Bacteroidia	Sphingobacteriales	Sphingobacteriaceae	Sphingobacterium	NA	0,999996810195513	0	0	0	0	0	0	0	0	3	0	0	0	0	0	0	0	0	0	0	0	0	0	0	0	0	0	0	0	0	0	0	0	0	0	0	0	0	0	0	0
1346	390a5783248d33bcbe2b6ca3c973a135	Bacteria	Bacteroidota	Bacteroidia	Sphingobacteriales	Sphingobacteriaceae	Sphingobacterium	NA	0,999997123646549	0	0	0	0	0	0	0	0	2	0	0	0	0	0	0	0	0	0	0	0	0	0	0	0	0	0	0	0	0	0	0	0	0	0	0	0	0	0	0	0
1347	82f3bb6c9ec87b362cc9f7c63d0bab7f	Bacteria	Bacteroidota	Bacteroidia	Sphingobacteriales	Sphingobacteriaceae	Sphingobacterium	NA	0,999997137569725	0	0	0	0	0	0	0	0	0	0	0	0	0	0	0	0	0	0	0	0	0	0	0	0	0	0	0	0	0	0	0	0	0	0	0	3	0	0	0	0
1348	4372a44fddd5d348a0eb8c9faedc1bbd	Bacteria	Bacteroidota	Bacteroidia	Sphingobacteriales	Sphingobacteriaceae	Sphingobacterium	NA	0,999997248532855	0	0	0	0	0	0	0	0	0	0	0	0	0	0	0	0	0	0	0	0	0	0	0	0	0	0	0	0	0	0	0	0	0	0	0	0	0	0	0	0
1349	e8ca399e932e1c1e960d231dbd4ea2a9	Bacteria	Bacteroidota	Bacteroidia	Sphingobacteriales	Sphingobacteriaceae	Sphingobacterium	NA	0,999997538026937	0	0	0	0	0	0	0	0	0	0	0	0	0	0	0	0	0	0	0	0	0	0	0	0	0	0	0	0	2	0	0	0	0	0	0	0	0	0	0	0
1350	0c687d1f7de00b50fe29793ba29b830f	Bacteria	Bacteroidota	Bacteroidia	Sphingobacteriales	Sphingobacteriaceae	Sphingobacterium	NA	0,999997569029621	0	0	0	0	0	0	0	0	0	0	0	0	0	0	0	0	0	0	0	0	0	0	0	0	0	0	0	0	0	0	0	0	0	0	0	0	2	0	0	0
1351	bee075f4c467cede30515613aa5801bc	Bacteria	Bacteroidota	Bacteroidia	Sphingobacteriales	Sphingobacteriaceae	Sphingobacterium	NA	0,999999361780149	0	0	0	0	0	0	0	0	0	0	0	0	0	0	0	0	0	0	0	0	0	0	0	0	0	0	0	0	0	0	0	0	0	0	0	0	0	0	0	0
1352	8839e74735e317902b75931ddfdaeb28	Bacteria	Bacteroidota	Bacteroidia	Sphingobacteriales	Sphingobacteriaceae	Sphingobacterium	NA	0,999999655080244	70	96	31	136	186	430	68	32	56	436	146	856	57	63	29	0	4	19	254	68	221	70	4	82	324	100	108	150	606	144	167	253	38	512	440	1023	52	34	0	44
1353	6afcc318bb2dc662cb26a0af1bb26618	Bacteria	Bacteroidota	Bacteroidia	Sphingobacteriales	Sphingobacteriaceae	Sphingobacterium	NA	0,999999734606045	0	0	0	0	0	5	0	0	0	0	0	14	0	0	0	0	0	0	7	0	0	0	0	0	9	0	0	0	10	0	0	0	0	0	12	13	0	0	0	0
1354	a37d9af44035eea7abfcc39e08c98480	Bacteria	Bacteroidota	Bacteroidia	Sphingobacteriales	Sphingobacteriaceae	Sphingobacterium	NA	0,99999987574549	0	0	0	0	0	0	0	0	0	0	0	0	0	0	0	0	0	0	0	0	0	0	0	0	0	0	0	0	0	0	0	0	0	0	0	0	0	0	0	0
1355	2959ffb059d2dafb3c98b154bda01395	Bacteria	Bacteroidota	Bacteroidia	Sphingobacteriales	Sphingobacteriaceae	Sphingobacterium	NA	0,999999977375536	0	0	0	0	0	0	0	0	0	0	0	0	0	0	0	0	0	0	0	5	0	0	0	0	0	0	0	0	0	0	0	0	0	0	0	0	0	0	0	0
1356	e41cb9183a5728f7eb5aed8c4815f0c4	Bacteria	Bacteroidota	Bacteroidia	Sphingobacteriales	Sphingobacteriaceae	Sphingobacterium	NA	0,999999999715544	0	0	0	0	0	0	0	0	0	0	0	0	0	0	0	0	0	0	0	0	0	0	0	0	0	0	0	0	0	0	0	0	0	0	0	12	0	0	0	0
1357	b126cac799245c3dcdf1a4700532cc8c	Bacteria	Bacteroidota	Bacteroidia	Sphingobacteriales	Sphingobacteriaceae	Sphingobacterium	NA	0,999999999729642	0	0	0	0	0	0	0	0	0	0	0	0	0	0	0	0	0	0	0	0	0	0	0	0	0	0	0	0	0	0	0	0	0	0	0	0	0	0	0	0
1358	cc5b842f0ac5f5f36c44c5c09bf6234d	Bacteria	Bacteroidota	Bacteroidia	Sphingobacteriales	Sphingobacteriaceae	Sphingobacterium	NA	0,9999999999089	0	0	0	0	0	0	0	0	0	0	0	25	0	0	0	0	0	0	0	0	0	0	0	0	0	0	0	0	21	0	15	0	0	0	21	48	0	0	0	0
1359	daca45d3d4d3bbc77acb4968f0877d78	Bacteria	Bacteroidota	Bacteroidia	Sphingobacteriales	Sphingobacteriaceae	Sphingobacterium	NA	0,999999999919418	0	0	0	0	0	77	0	0	0	0	0	0	0	0	0	0	0	0	0	0	0	0	0	0	0	0	0	0	0	0	0	0	0	0	0	53	0	0	0	0
1360	177c2d2b618151f013abd62e352efaf9	Bacteria	Bacteroidota	Bacteroidia	Sphingobacteriales	Sphingobacteriaceae	Sphingobacterium	NA	0,999999999949972	0	0	0	0	0	0	0	0	0	0	0	0	0	0	0	0	0	0	0	0	0	0	0	0	0	0	0	0	0	0	0	0	0	0	0	0	0	0	0	0
1361	8f3b9cfef6d3e2e56b9c83b736a89937	Bacteria	Bacteroidota	Bacteroidia	Sphingobacteriales	Sphingobacteriaceae	NA	NA	0,986667357996324	0	0	0	0	0	0	0	0	0	0	0	0	0	0	0	0	0	0	0	0	0	0	0	0	0	0	0	0	0	0	0	0	0	0	0	0	0	0	0	0
1362	f3b664196a52bbc5a0798bc90efc374b	Bacteria	Bacteroidota	Bacteroidia	Sphingobacteriales	Sphingobacteriaceae	NA	NA	0,995704503214221	0	0	0	0	0	0	0	0	0	0	0	0	0	0	0	0	0	0	0	0	0	0	0	0	0	0	0	0	0	0	0	0	0	2	0	0	0	0	0	0
1363	931863fd6373e89b21783fca45a23b1b	Bacteria	Bacteroidota	Bacteroidia	Sphingobacteriales	env.OPS_17	Incertae_Sedis	NA	0,999999995665174	0	0	0	0	0	0	0	0	0	0	0	0	0	0	0	0	0	0	0	0	0	0	0	0	0	0	0	0	0	0	5	0	0	0	0	0	0	0	0	0
1364	a95493d3c9497b835e26863ef54590eb	Bacteria	Bdellovibrionota	Bacteriovoracia	Bacteriovoracales	Bacteriovoracaceae	Peredibacter	Bacteriovorax_sp.	0,850002962932679	0	0	0	0	0	0	0	0	0	0	0	0	0	0	0	0	0	0	0	0	0	0	0	0	0	0	0	0	0	0	0	0	0	0	0	0	0	0	0	0
1365	7f2c64d1119d2427eefd9e1d7914f591	Bacteria	Bdellovibrionota	Bdellovibrionia	Bdellovibrionales	Pseudobdellovibrionaceae	Incertae_Sedis	uncultured_bacterium	0,954275502485562	0	0	0	0	0	0	0	0	0	0	0	0	0	0	0	0	0	0	0	0	0	0	0	0	0	0	0	0	0	0	0	0	0	0	0	0	0	0	0	0
1366	55287885db493a5508fbc48301e27e8f	Bacteria	Bdellovibrionota	Bdellovibrionia	Bdellovibrionales	Pseudobdellovibrionaceae	Incertae_Sedis	uncultured_bacterium	0,999904084106077	0	0	0	0	0	0	0	0	0	0	0	0	0	0	0	0	0	0	0	0	0	0	0	0	0	0	0	0	0	0	0	0	0	0	0	0	0	0	0	0
1367	0a36ced86fc6114905e44e704fa7a490	Bacteria	Bdellovibrionota	Bdellovibrionia	Bdellovibrionales	Pseudobdellovibrionaceae	Incertae_Sedis	uncultured_bacterium	0,999996647994398	0	0	0	0	0	0	2	0	0	0	0	0	0	0	0	0	0	0	0	0	0	0	0	0	0	0	0	0	0	0	0	0	0	0	0	0	0	0	0	0
1368	1c658e8b24cb91ec3cac8662470b6a08	Bacteria	Bdellovibrionota	Oligoflexia	0319-6G20	Incertae_Sedis	Incertae_Sedis	uncultured_Roseobacter	0,871772837697223	0	0	0	0	0	0	0	0	0	0	0	0	0	0	0	0	0	0	0	0	0	0	0	0	0	0	0	0	0	0	0	0	0	0	0	0	0	0	0	0
1369	ecf56ddaa39755880d4908774205ed21	Bacteria	Chlamydiota	Chlamydiia	Chlamydiales	Parachlamydiaceae	Candidatus_Protochlamydia	metagenome	0,89432106156635	0	0	0	0	0	0	0	0	0	0	0	0	0	0	0	0	0	0	0	0	0	0	0	0	0	0	0	0	0	0	0	0	0	0	0	0	0	0	0	0
1370	e93e7b11a3776249732429f43c1f231f	Bacteria	Chlamydiota	Chlamydiia	Chlamydiales	Parachlamydiaceae	NA	NA	0,999740555837034	0	0	0	0	0	0	0	0	0	0	0	0	0	0	0	0	0	0	0	0	0	0	0	0	0	0	0	0	0	0	0	0	0	0	0	0	0	0	0	0
1371	ba42a93b85e91238d9d02101858fb6fe	Bacteria	Chlamydiota	Chlamydiia	Chlamydiales	Simkaniaceae	NA	NA	0,998222738165128	3	0	0	0	0	0	0	0	0	0	0	0	0	0	0	0	0	0	0	0	0	0	0	0	0	0	0	0	0	0	0	0	0	0	0	0	0	0	0	0
1372	a5745a0949c85f9c5ffaee602160baa0	Bacteria	Chloroflexota	Anaerolineae	Anaerolineales	Anaerolineaceae	Anaerolinea	NA	0,998697242541795	0	0	0	0	0	0	0	0	0	0	0	0	0	0	0	0	0	0	0	0	0	0	0	0	4	0	0	0	0	0	0	0	0	0	0	0	0	0	0	0
1373	7203d50a3db31fb7e136b43ab8c949d3	Bacteria	Chloroflexota	Anaerolineae	Anaerolineales	Anaerolineaceae	Incertae_Sedis	uncultured_Chloroflexi	0,993633512974632	0	0	0	4	0	0	0	0	0	0	0	0	0	0	0	0	0	0	0	0	0	0	0	0	0	0	0	0	0	0	0	0	0	0	0	0	0	0	0	0
1374	671ddd00071054ada23c7ff9b26e3fe2	Bacteria	Chloroflexota	Anaerolineae	Ardenticatenales	Incertae_Sedis	Incertae_Sedis	uncultured_bacterium	0,858243549007339	2	0	0	0	0	0	0	0	0	0	0	0	0	0	0	0	0	0	0	0	0	0	0	0	0	0	0	0	0	0	0	0	0	0	0	0	0	0	0	0
1375	7454b590b16d849a4e26b695c3518c78	Bacteria	Chloroflexota	Chloroflexia	Thermomicrobiales	JG30-KF-CM45	Incertae_Sedis	bacterium_QTYC46b	0,79330672670891	0	0	0	17	0	0	0	0	0	16	0	29	0	0	0	0	0	0	0	0	0	0	0	0	0	0	3	0	0	5	0	8	0	0	0	25	0	0	0	0
1376	6223638938c46cf6550e0d87f159abec	Bacteria	Chloroflexota	Chloroflexia	Thermomicrobiales	JG30-KF-CM45	Incertae_Sedis	bacterium_QTYC46b	0,853098883469344	0	0	0	0	0	0	0	0	0	0	0	0	0	0	0	0	0	0	0	0	0	0	0	0	0	0	0	0	0	0	0	0	0	0	0	0	0	0	0	0
1377	1a54d717ec82692ca4e6a6acc5c9af05	Bacteria	Chloroflexota	Chloroflexia	Thermomicrobiales	JG30-KF-CM45	Incertae_Sedis	uncultured_bacterium	0,948300422424373	0	0	0	0	0	0	0	0	0	0	0	0	0	0	0	0	0	0	0	0	0	0	0	0	0	0	0	0	0	0	0	0	0	0	0	0	0	0	0	0
1378	7d80b6ea308d27a81a60b09592741aa4	Bacteria	Chloroflexota	Chloroflexia	Thermomicrobiales	JG30-KF-CM45	Incertae_Sedis	uncultured_bacterium	0,996919053002809	0	0	0	11	0	0	0	0	0	0	0	0	0	0	0	0	0	0	0	0	0	0	0	0	0	0	0	0	0	0	0	0	0	0	0	0	0	0	0	0
1379	00ede02951c0b84a8ecc4c3bd83c506d	Bacteria	Chloroflexota	Chloroflexia	Thermomicrobiales	JG30-KF-CM45	Incertae_Sedis	uncultured_bacterium	0,999987491516877	0	0	0	0	0	0	0	0	0	0	0	0	0	0	0	0	0	0	0	0	0	0	0	0	0	0	0	0	0	0	0	0	4	0	0	0	0	0	0	0
1380	be39a989a09c2c628355f8bd09af9ab6	Bacteria	Chloroflexota	Chloroflexia	Thermomicrobiales	JG30-KF-CM45	Incertae_Sedis	uncultured_soil	0,999999702645811	0	0	0	17	0	0	0	0	0	0	0	0	0	0	0	0	0	0	0	0	0	0	0	0	0	0	0	0	0	0	0	0	0	0	0	0	0	0	0	0
1381	ac536713723054def26b302952b107df	Bacteria	Chloroflexota	Chloroflexia	Thermomicrobiales	JG30-KF-CM45	Incertae_Sedis	NA	0,999999999973455	0	0	0	0	0	0	0	0	0	0	0	0	0	0	0	0	0	0	0	0	0	0	0	0	0	0	0	0	0	0	0	0	0	0	0	0	0	0	0	0
1382	7bf6260ede218e2b794308dd7636a817	Bacteria	Chloroflexota	Chloroflexia	Thermomicrobiales	JG30-KF-CM45	Incertae_Sedis	NA	0,999999999994973	0	0	0	0	0	0	0	0	0	0	0	0	0	0	0	0	0	0	0	0	0	0	0	0	0	0	0	0	0	0	0	0	0	0	0	0	0	0	0	0
1383	6f09222291f976c978fa4d83390bf311	Bacteria	Chloroflexota	Chloroflexia	Thermomicrobiales	JG30-KF-CM45	Incertae_Sedis	NA	0,99999999999829	0	0	0	0	0	26	0	0	4	0	13	56	0	0	0	0	0	0	0	0	11	6	0	0	0	0	0	2	18	0	0	0	0	20	25	25	8	0	0	0
1384	a43164bcb46ee11214eac32f32b04c3d	Bacteria	Chloroflexota	Chloroflexia	Thermomicrobiales	JG30-KF-CM45	Incertae_Sedis	NA	0,999999999998409	0	0	0	0	0	0	0	0	0	0	0	0	0	0	0	0	0	0	0	0	0	0	0	0	0	0	0	0	0	0	0	0	0	0	0	0	0	0	0	0
1385	74ad44950e8973845573389f228ebdb3	Bacteria	Chloroflexota	Chloroflexia	Thermomicrobiales	Thermomicrobiaceae	Nitrolancea	uncultured_bacterium	0,999999662976137	0	0	0	5	0	0	0	0	0	0	0	0	0	0	0	0	0	0	0	0	0	0	0	0	0	0	0	0	0	0	0	0	0	0	0	0	0	0	0	0
1386	09dac0c98f3117c6dc27f8df97b083b7	Bacteria	Chloroflexota	Chloroflexia	Thermomicrobiales	Thermomicrobiaceae	Sphaerobacter	uncultured_bacterium	0,826389481149213	0	0	0	0	0	0	0	0	0	0	0	0	0	0	0	0	0	0	0	0	0	0	0	0	0	0	0	0	0	0	0	0	0	0	0	0	0	0	0	0
1387	d981908743ddc2363f1baffa7ec92653	Bacteria	Chloroflexota	Chloroflexia	Thermomicrobiales	Thermomicrobiaceae	Sphaerobacter	NA	0,99998063798285	0	0	0	0	0	0	0	0	0	0	0	0	0	0	0	0	0	0	0	0	0	0	0	0	0	0	0	0	0	0	0	0	0	0	0	0	0	0	0	0
1388	164c85c51756593c92db35946e029a61	Bacteria	Chloroflexota	Gitt-GS-136	Incertae_Sedis	Incertae_Sedis	Incertae_Sedis	NA	0,999999999999927	0	0	0	0	0	0	0	0	0	0	0	0	0	0	0	0	0	0	0	0	0	0	0	0	0	0	0	0	0	0	0	0	0	0	0	0	0	0	0	0
1389	c5af7e1b9d8929f8f42346da667ae967	Bacteria	Chloroflexota	KD4-96	Incertae_Sedis	Incertae_Sedis	Incertae_Sedis	uncultured_bacterium	0,892123032713077	0	0	0	70	0	0	0	0	0	0	0	0	0	0	0	0	0	0	0	0	0	0	0	0	0	0	0	0	0	0	0	0	0	0	0	0	0	0	0	0
1390	ab067fe8b4b38f29dcc7965d648ef46e	Bacteria	Chloroflexota	KD4-96	Incertae_Sedis	Incertae_Sedis	Incertae_Sedis	NA	0,999992300954884	0	0	0	0	0	0	0	0	0	0	0	0	0	0	0	0	0	0	0	0	0	0	0	0	0	0	0	0	0	0	0	0	0	0	0	0	0	0	0	0
1391	6749fdde1892c1b6ac065e12294d1230	Bacteria	Chloroflexota	KD4-96	Incertae_Sedis	Incertae_Sedis	Incertae_Sedis	NA	0,999999999893114	0	0	0	0	0	0	0	0	0	0	0	0	0	0	0	0	0	0	0	0	0	0	0	0	0	0	0	0	0	0	0	0	0	0	0	0	0	0	0	0
1392	40fa3a69669476f6967e9cd929838346	Bacteria	Chloroflexota	Ktedonobacteria	C0119	Incertae_Sedis	Incertae_Sedis	uncultured_Chloroflexi	0,999999687550619	0	0	0	0	0	0	0	0	0	0	0	0	0	0	0	0	0	0	0	0	0	0	0	0	0	0	0	0	0	0	0	0	0	0	0	0	0	0	0	0
1393	f64d032b26768e24cb27bdb33aa600e7	Bacteria	Chloroflexota	NA	NA	NA	NA	NA	0,946946074429501	0	0	0	3	0	0	0	0	0	0	0	0	0	0	0	0	0	0	0	0	0	0	0	0	0	0	0	0	0	0	0	0	0	0	0	0	0	0	0	0
1394	5b1b83872b41eacfad2b32e2aa04730c	Bacteria	Cloacimonadota	Cloacimonadia	Cloacimonadales	NA	NA	NA	1	0	0	0	0	0	0	0	0	0	0	0	0	0	0	0	0	0	0	0	0	0	0	0	0	0	0	0	0	0	0	0	0	0	0	0	0	0	0	0	0
1395	b710e11b0c0cb5273a09ea526d815999	Bacteria	Cyanobacteriota	Cyanobacteriia	Chloroplast	Incertae_Sedis	Incertae_Sedis	Actinidia_chinensis	0,980789165118329	11	15	0	9	12	50	19	0	0	9	0	0	0	0	0	0	0	0	0	0	0	0	0	0	8	0	0	0	0	0	42	15	0	0	0	0	0	0	0	0
1396	5774dd684d87aa3a0d7b8737913db7f5	Bacteria	Cyanobacteriota	Cyanobacteriia	Chloroplast	Incertae_Sedis	Incertae_Sedis	uncultured_Chlorophyta	0,849894794147704	0	0	0	0	0	0	0	0	0	0	0	0	0	0	0	0	0	0	0	0	0	0	0	0	0	0	0	0	0	0	0	0	0	0	0	0	0	0	0	0
1397	3ef4d1205e681808337ff1cf692f8e8d	Bacteria	Cyanobacteriota	Cyanobacteriia	Chloroplast	Incertae_Sedis	Incertae_Sedis	NA	0,999960713864834	0	0	0	0	0	0	0	18	0	0	0	0	0	0	0	0	0	0	0	0	0	0	0	0	0	0	0	0	0	0	0	0	0	0	0	0	0	0	0	0
1398	17cfe63a7fd31c19fb799b4e615ff358	Bacteria	Cyanobacteriota	Cyanobacteriia	Chloroplast	Incertae_Sedis	Incertae_Sedis	NA	0,999995469005914	0	0	0	0	0	0	0	0	0	0	0	0	0	0	0	0	0	0	0	0	0	0	0	0	0	0	0	0	0	0	0	0	0	0	0	0	0	0	0	0
1399	c3fb0486e7067ae3c708b5a913c390f9	Bacteria	Cyanobacteriota	Cyanobacteriia	Chloroplast	Incertae_Sedis	Incertae_Sedis	NA	0,999998810166369	0	0	0	0	0	0	0	0	0	0	0	0	0	0	0	0	0	0	0	0	0	0	0	0	0	0	0	0	0	0	0	0	0	0	0	0	0	0	0	0
1400	ca8a7660509bc76c35a0b89a95025dc6	Bacteria	Cyanobacteriota	Cyanobacteriia	Chloroplast	Incertae_Sedis	Incertae_Sedis	NA	0,999999998595472	0	0	0	0	0	0	0	0	0	0	0	0	0	0	0	0	0	0	0	0	0	0	0	0	0	0	0	0	0	0	0	0	0	0	0	0	0	0	0	0
1401	ba93424dfd9ce0bf3a91ab751b233a22	Bacteria	Cyanobacteriota	Cyanobacteriia	Chloroplast	Incertae_Sedis	Incertae_Sedis	NA	0,999999999486469	0	0	0	0	0	0	0	0	0	0	0	0	0	0	0	0	0	0	0	0	0	0	0	0	0	0	0	0	0	0	0	0	0	0	0	2	0	0	0	0
1402	f69ef9f0363701ac6a0808ae19467912	Bacteria	Cyanobacteriota	Cyanobacteriia	Chloroplast	Incertae_Sedis	Incertae_Sedis	NA	0,999999999999555	0	0	0	0	0	0	0	0	0	0	0	0	0	0	0	0	0	0	0	0	0	0	0	0	0	0	0	0	0	0	0	0	0	0	0	0	0	0	0	0
1403	8bd9b1fdbe477caafef874a8a461b4f2	Bacteria	Cyanobacteriota	Cyanobacteriia	Chloroplast	Incertae_Sedis	Incertae_Sedis	NA	0,999999999999989	0	0	0	0	0	0	0	0	0	0	0	6	0	0	0	0	0	0	0	0	0	0	0	0	0	0	0	0	0	0	0	0	0	0	0	0	0	0	0	0
1404	4f1b208b195e23713f5f0c2e3c392ed1	Bacteria	Cyanobacteriota	Cyanobacteriia	Chloroplast	Incertae_Sedis	Incertae_Sedis	NA	0,999999999999994	0	0	0	0	0	0	0	0	0	0	0	0	0	0	0	0	0	0	0	0	0	0	0	0	0	0	0	0	0	0	0	0	0	0	0	0	0	0	0	0
1405	af59caaf0f4ec3618a75107c60c553cd	Bacteria	Cyanobacteriota	Cyanobacteriia	Chloroplast	Incertae_Sedis	Incertae_Sedis	NA	0,999999999999994	0	0	0	0	0	0	0	0	20	0	10	0	0	0	0	0	0	0	0	0	0	0	0	0	0	0	0	0	0	0	0	0	0	0	0	14	0	0	0	0
1406	1b347eccfe655baf19144b8f2639303b	Bacteria	Cyanobacteriota	Cyanobacteriia	Chloroplast	Incertae_Sedis	Incertae_Sedis	NA	0,999999999999996	0	0	0	0	0	0	0	0	0	0	0	0	0	0	0	0	0	0	0	0	0	0	0	0	0	0	0	0	0	0	0	0	0	0	0	0	0	0	0	0
1407	c0975f7ca5988524fffc584723730284	Bacteria	Cyanobacteriota	Cyanobacteriia	Chloroplast	Incertae_Sedis	Incertae_Sedis	NA	0,999999999999997	0	0	0	0	0	0	0	0	0	0	0	0	0	0	0	0	0	0	0	0	0	0	0	0	0	0	0	0	0	0	0	11	0	0	0	0	0	0	0	0
1408	a62e49d6c96f0775f66618fe504639d3	Bacteria	Cyanobacteriota	Cyanobacteriia	Chloroplast	Incertae_Sedis	Incertae_Sedis	NA	0,999999999999998	0	0	0	0	0	0	0	0	0	0	0	0	0	0	0	0	0	0	0	0	0	0	0	0	0	0	0	0	0	0	0	0	0	0	0	0	0	0	0	0
1409	9fb0f28dfe4b1600f80981274faed144	Bacteria	Cyanobacteriota	Cyanobacteriia	Chloroplast	Incertae_Sedis	Incertae_Sedis	NA	0,999999999999998	0	0	0	0	0	0	0	0	0	0	0	0	0	0	0	0	0	0	0	0	0	0	0	0	0	0	0	0	0	0	0	0	0	0	0	0	0	0	0	0
1410	ba36086e9292cf0adc3cc339fe964f1d	Bacteria	Cyanobacteriota	Cyanobacteriia	Chloroplast	Incertae_Sedis	Incertae_Sedis	NA	0,999999999999999	14	0	0	41	25	36	18	19	0	0	0	103	0	0	0	0	0	8	0	0	0	0	0	0	43	0	0	0	0	0	38	49	0	0	0	0	0	0	0	0
1411	21923b7227235ed30eb662da3bbbb606	Bacteria	Cyanobacteriota	Cyanobacteriia	Chloroplast	Incertae_Sedis	Incertae_Sedis	NA	0,999999999999999	23	0	35	0	0	0	0	0	0	0	0	0	0	0	0	0	0	0	0	0	0	0	0	0	0	0	0	0	0	0	26	0	0	0	0	0	0	0	0	0
1412	9de9db00da1efa8f7ddbc6020ef157a2	Bacteria	Cyanobacteriota	Cyanobacteriia	Chloroplast	Incertae_Sedis	Incertae_Sedis	NA	0,999999999999999	0	1	0	0	1	2	0	0	0	0	0	0	0	0	0	0	0	0	0	0	0	0	0	0	0	0	0	0	0	0	0	0	3	0	0	0	4	0	0	0
1413	f91b00381116d19f841d5805847ee161	Bacteria	Cyanobacteriota	Cyanobacteriia	Chloroplast	Incertae_Sedis	Incertae_Sedis	NA	1	0	0	0	0	0	0	0	0	0	0	0	0	0	0	0	0	0	0	0	0	0	0	0	0	0	0	0	0	0	0	0	0	0	0	0	0	0	0	0	0
1414	bbc83a06593f362dec5cde5e8ecf0877	Bacteria	Cyanobacteriota	Cyanobacteriia	Chloroplast	Incertae_Sedis	Incertae_Sedis	NA	1	0	0	0	0	0	0	0	0	0	0	0	0	0	0	0	0	0	0	0	0	0	0	0	0	0	0	0	0	0	0	0	330	0	0	0	0	0	0	0	0
1415	dbe1cc65a45f9f3ec8e269411dbd9106	Bacteria	Cyanobacteriota	Cyanobacteriia	Chloroplast	Incertae_Sedis	Incertae_Sedis	NA	1	0	0	0	0	0	0	0	0	0	0	0	0	0	0	0	0	0	0	0	0	0	0	0	0	0	0	0	0	0	0	6	0	0	0	0	0	0	0	0	0
1416	9002efc8d0aae0e00570a0ef34a8f2f4	Bacteria	Cyanobacteriota	Cyanobacteriia	Chloroplast	Incertae_Sedis	Incertae_Sedis	NA	1	0	28	0	47	54	41	0	0	0	127	34	140	21	15	0	0	0	0	76	31	51	16	0	18	68	16	18	23	125	45	0	58	0	89	52	176	26	13	0	0
1417	937a73a0d80d434ad0b0d65e3f627294	Bacteria	Cyanobacteriota	Cyanobacteriia	Chloroplast	Incertae_Sedis	Incertae_Sedis	NA	1	0	0	0	0	0	0	0	0	0	0	0	3	0	0	7	0	0	0	0	0	0	0	0	0	2	0	0	0	0	0	0	0	0	0	0	0	0	0	0	0
1418	c7db868cd7f9b9b7cf55b2fa9bb51e7f	Bacteria	Cyanobacteriota	Cyanobacteriia	Chloroplast	Incertae_Sedis	Incertae_Sedis	NA	1	0	0	0	0	0	0	0	0	0	0	0	0	0	0	0	0	0	0	0	0	0	0	0	0	0	0	0	0	0	0	0	0	0	0	0	0	0	0	0	0
1419	a9efea227ef6d5d11f46c3c0b6f694ed	Bacteria	Cyanobacteriota	Cyanobacteriia	Cyanobacteriales	Chroococcidiopsaceae	Aliterella	uncultured_bacterium	0,886651909371447	0	0	0	0	0	0	0	0	0	0	0	0	0	0	0	0	0	0	0	0	0	0	0	0	0	0	0	0	0	0	0	0	0	0	0	0	0	0	0	0
1420	5f045cb559d61de41eafb6051d4227b3	Bacteria	Cyanobacteriota	Cyanobacteriia	Cyanobacteriales	Chroococcidiopsaceae	Aliterella	uncultured_bacterium	0,969534260109964	0	0	0	0	0	0	0	0	0	0	0	0	0	0	0	0	0	0	0	0	0	0	0	0	0	0	0	0	0	0	0	0	0	0	0	0	0	0	0	0
1421	9d9f186f07221fb2f7f5e86cb861feff	Bacteria	Cyanobacteriota	Cyanobacteriia	Cyanobacteriales	Chroococcidiopsaceae	Aliterella	NA	0,999995076356758	0	0	0	0	0	0	0	0	0	0	0	0	0	0	0	0	0	0	0	0	0	0	0	0	0	0	0	0	0	0	0	0	0	0	0	0	0	0	0	0
1422	09f33e6699f445bb7742aa710f0db7dc	Bacteria	Cyanobacteriota	Cyanobacteriia	Cyanobacteriales	Nostocaceae	Calothrix_PCC-6303	uncultured_cyanobacterium	0,730221397351409	0	0	0	0	0	0	0	0	0	0	0	0	0	0	0	0	0	0	0	0	0	0	0	0	0	0	0	0	0	0	0	0	0	0	0	0	0	0	0	0
1423	80aa5e0cf350c7676f54df5e505d8008	Bacteria	Cyanobacteriota	Cyanobacteriia	Cyanobacteriales	Phormidiaceae	Tychonema_CCAP_1459-11B	uncultured_cyanobacterium	0,966329123872983	0	0	0	0	0	0	0	0	0	0	0	0	0	0	0	0	0	0	0	0	0	0	0	0	0	0	0	0	0	0	0	0	0	0	0	0	0	0	0	0
1424	7307a73964e742257f9bb30ff1d0a952	Bacteria	Cyanobacteriota	Cyanobacteriia	Cyanobacteriales	NA	NA	NA	0,999991114422959	0	0	0	0	0	0	0	0	0	0	0	0	0	0	0	0	0	0	0	0	0	0	0	0	0	0	0	0	0	0	0	0	4	0	0	0	0	0	0	0
1425	1022b8ac207e2b1397e3a894315ac439	Bacteria	Cyanobacteriota	Cyanobacteriia	Leptolyngbyales	Leptolyngbyaceae	Incertae_Sedis	uncultured_bacterium	0,989293012755579	0	0	0	0	0	0	0	0	0	0	0	0	0	0	0	0	0	0	0	0	0	0	0	0	0	0	0	0	0	0	0	0	0	0	0	0	0	0	0	0
1426	0c137a598f2a55f77740d8fb7c3b65bf	Bacteria	Cyanobacteriota	Cyanobacteriia	NA	NA	NA	NA	0,946112645550335	0	0	0	0	0	0	0	0	0	0	0	0	0	0	0	0	0	0	0	0	0	0	0	0	0	0	0	0	0	0	0	0	0	0	0	0	0	0	0	0
1427	d8deb035e81394fac83ce04d7a27144d	Bacteria	Cyanobacteriota	Vampirivibrionia	Obscuribacterales	Obscuribacteraceae	Incertae_Sedis	uncultured_bacterium	0,999840968718878	0	0	0	5	0	0	0	0	0	0	0	0	0	0	0	0	0	0	0	0	0	0	0	0	0	0	0	0	0	0	0	0	0	0	0	0	0	0	0	0
1428	c6d8cf07a88161f09cc0518624231939	Bacteria	Cyanobacteriota	Vampirivibrionia	Obscuribacterales	Obscuribacteraceae	Incertae_Sedis	uncultured_bacterium	0,999958411344084	0	0	0	0	0	0	0	0	0	0	0	0	0	0	0	0	0	0	0	0	0	0	0	0	0	0	0	0	0	0	0	0	0	0	0	0	0	0	0	0
1429	35fd1e642d3f755cb8f75b89542d7678	Bacteria	Cyanobacteriota	Vampirivibrionia	Obscuribacterales	Obscuribacteraceae	Incertae_Sedis	uncultured_bacterium	0,999991194960583	3	0	0	0	0	0	0	0	0	0	0	0	0	0	0	0	0	0	0	0	0	0	0	0	0	0	0	0	0	0	0	0	0	0	0	0	0	0	0	0
1430	798d512ad772ec06c758157b7ea42db7	Bacteria	Cyanobacteriota	Vampirivibrionia	Obscuribacterales	Obscuribacteraceae	Incertae_Sedis	NA	0,999994151246276	0	0	0	0	0	0	0	0	0	0	0	0	0	0	0	0	0	0	0	0	0	0	0	0	0	0	0	0	0	0	0	0	0	0	0	0	0	0	0	0
1431	251bd2e014a811f5bad6a383ff7d54a6	Bacteria	Deinococcota	Deinococci	Deinococcales	Deinococcaceae	Deinococcus	Deinococcus_geothermalis	0,999906340773895	0	0	0	0	0	0	0	0	0	0	0	0	0	0	0	0	0	0	0	0	0	0	0	0	0	0	0	0	0	0	0	0	0	0	0	0	0	0	0	0
1432	c3234a1ac4d655534332d1a190a8ccad	Bacteria	Deinococcota	Deinococci	Deinococcales	Deinococcaceae	Deinococcus	Deinococcus_geothermalis	0,999994094991747	0	0	0	0	0	0	0	0	0	0	0	0	0	0	0	0	0	0	0	0	0	0	0	0	0	0	0	0	0	0	0	0	0	0	0	0	0	0	0	0
1433	138f29dca571708f477d3a9343b79b5f	Bacteria	Deinococcota	Deinococci	Deinococcales	Deinococcaceae	Deinococcus	Deinococcus_geothermalis	0,999998721222277	0	0	0	0	0	0	0	0	0	0	0	0	0	0	0	0	0	0	0	0	0	0	0	0	0	0	0	0	0	0	0	0	0	0	0	0	0	0	0	0
1434	7c03ace8e372e3858086a01c6e94b46d	Bacteria	Deinococcota	Deinococci	Deinococcales	Deinococcaceae	Deinococcus	Deinococcus_sp.	0,948525589378124	0	2	0	0	0	0	0	0	0	0	0	0	0	0	0	0	0	0	0	0	0	0	0	0	3	0	0	0	0	0	0	0	0	0	0	0	0	0	0	0
1435	03ead089d3315885d0f4ba09cbdcfa99	Bacteria	Deinococcota	Deinococci	Deinococcales	Deinococcaceae	Deinococcus	Deinococcus_sp.	0,972017736578057	0	0	0	0	0	0	0	0	0	0	0	0	0	0	0	0	0	0	0	0	0	0	0	0	0	0	0	0	0	0	0	3	0	0	0	0	0	0	0	0
1436	d844fa2a801da591b061edeb5a8dee66	Bacteria	Deinococcota	Deinococci	Deinococcales	Deinococcaceae	Deinococcus	uncultured_bacterium	0,871252802405923	0	0	0	0	0	0	0	0	0	0	0	0	0	0	0	0	0	0	0	0	0	0	0	0	0	0	0	0	0	0	0	0	0	0	0	0	0	0	0	0
1437	2d0bac2ccebf305aa3bc8d867586da25	Bacteria	Deinococcota	Deinococci	Deinococcales	Deinococcaceae	Deinococcus	uncultured_bacterium	0,992407214026548	0	0	0	0	0	0	0	0	0	0	0	0	0	0	0	0	0	0	0	0	0	0	0	0	0	0	0	0	0	0	0	0	0	0	0	0	0	0	0	0
1438	c1e38b140a528edc8688405d29edccf6	Bacteria	Deinococcota	Deinococci	Deinococcales	Deinococcaceae	Deinococcus	uncultured_bacterium	0,996508589809996	0	0	0	6	0	0	0	0	0	0	0	0	0	0	0	0	0	0	0	0	0	0	0	0	0	0	0	0	0	0	0	0	0	0	0	0	0	0	0	0
1439	1659adb2c715c8628669d9b6f4adb1ac	Bacteria	Deinococcota	Deinococci	Deinococcales	Deinococcaceae	Deinococcus	uncultured_bacterium	0,998692086805701	0	0	0	0	0	0	0	0	0	0	0	0	0	0	0	0	0	0	0	0	0	0	0	0	0	0	0	0	0	0	0	4	0	0	0	0	0	0	0	0
1440	07f82b56a6461efa030c2e489ae8fcca	Bacteria	Deinococcota	Deinococci	Deinococcales	Deinococcaceae	Deinococcus	unidentified	0,998002960132557	0	0	0	0	0	0	0	0	0	0	0	0	0	0	0	0	0	0	0	0	0	0	0	0	0	0	0	0	0	0	0	0	0	0	0	0	0	0	0	0
1441	5cb1205ccffd8e0cc3b8bb66569eb183	Bacteria	Deinococcota	Deinococci	Deinococcales	Deinococcaceae	Deinococcus	NA	0,999481554027675	0	0	0	0	0	0	0	0	0	0	0	0	0	0	0	0	0	0	0	0	0	0	0	0	0	0	0	0	0	0	0	0	0	0	0	0	0	0	0	0
1442	9044b0cf33cf6f89a2819156d13db2c9	Bacteria	Deinococcota	Deinococci	Deinococcales	Trueperaceae	Truepera	uncultured_bacterium	0,999897599542626	0	0	0	3	0	0	0	0	0	0	0	0	0	0	0	0	0	0	0	0	0	0	0	0	0	0	0	0	0	0	0	0	0	0	0	0	0	0	0	0
1443	2f517238f5e9968e4a8774d4648011df	Bacteria	Deinococcota	Deinococci	Deinococcales	Trueperaceae	Truepera	NA	0,999999999999996	0	0	0	0	0	0	0	0	0	0	0	0	0	0	0	0	0	0	0	0	0	0	0	0	0	0	0	0	0	0	0	0	0	0	0	0	0	0	0	0
1444	b6d0c00ce7ecfe2141042e8a7ae5b359	Bacteria	Dependentiae	Babeliae	Babeliales	Babeliaceae	Candidatus_Babela	Candidatus_Babela	0,998113823818458	0	0	0	0	0	0	0	0	0	0	0	0	0	0	0	0	0	0	0	0	2	0	0	0	0	0	0	0	0	0	0	0	0	0	0	0	0	0	0	0
1445	11bb81d43857e89d2e4a7542b6a00b11	Bacteria	Dependentiae	Babeliae	Babeliales	Babeliaceae	Candidatus_Babela	Candidatus_Babela	0,999999948985363	2	0	0	0	0	0	0	0	0	0	0	0	0	0	0	0	0	0	0	0	0	0	0	0	0	0	0	0	0	0	0	0	0	0	0	0	0	0	0	0
1446	8360a3d7eb77955c642459d339e1d733	Bacteria	Dependentiae	Babeliae	Babeliales	Babeliaceae	Candidatus_Babela	Candidatus_Babela	0,999999967421417	0	0	0	0	7	7	0	0	3	7	0	6	0	0	0	0	0	0	2	0	0	0	0	0	4	0	2	0	0	0	0	0	0	0	4	4	0	0	0	0
1447	2c97ba04f2cbf3175838b4c5968300c1	Bacteria	Dependentiae	Babeliae	Babeliales	Vermiphilaceae	Incertae_Sedis	uncultured_bacterium	0,712238742585539	0	0	0	3	0	0	0	0	0	0	0	0	0	0	0	0	0	0	0	0	0	0	0	0	0	0	0	0	0	0	0	0	0	0	0	0	0	0	0	0
1448	52f3744631f6bbaa6444416ad0faf722	Bacteria	Dependentiae	Babeliae	Babeliales	Vermiphilaceae	Incertae_Sedis	uncultured_bacterium	0,991175004219666	0	0	0	0	0	0	0	0	0	0	0	0	0	0	0	0	0	0	0	0	0	0	0	0	0	0	0	0	0	0	0	0	0	0	0	0	0	0	0	0
1449	55ac72773bfc885be5e1208f4581d1d6	Bacteria	Dependentiae	Babeliae	Babeliales	NA	NA	NA	0,999999984403409	0	0	0	0	0	15	0	0	0	0	0	0	0	0	0	0	0	0	0	0	0	0	0	0	0	0	0	0	0	0	0	0	0	0	0	0	0	0	0	0
1450	69d41770924b21db5d42f35f831f1d9b	Bacteria	Dependentiae	Babeliae	Babeliales	NA	NA	NA	0,99999999999788	0	0	0	0	0	0	0	0	0	0	0	0	0	0	0	0	0	0	0	0	0	0	0	0	0	0	0	0	0	0	0	0	0	0	0	0	0	0	0	0
1451	40d3d417871256f6465ed2f65b29a974	Bacteria	Elusimicrobiota	Elusimicrobia	Lineage_IV	Incertae_Sedis	Incertae_Sedis	uncultured_Termite	0,734469662511868	0	0	0	0	0	0	0	0	0	0	0	0	0	0	0	0	0	0	0	0	0	0	0	0	0	0	0	0	0	0	0	0	0	0	0	0	0	0	0	0
1452	f451f2b3aae75c52a5ebefef60c350cc	Bacteria	Elusimicrobiota	Elusimicrobia	Lineage_IV	Incertae_Sedis	Incertae_Sedis	uncultured_Termite	0,762734361147284	0	0	0	0	0	0	0	0	0	0	0	0	0	0	0	0	0	0	0	0	0	0	0	0	0	0	0	0	0	0	0	0	0	0	0	0	0	0	0	0
1453	74e59572346f076883e68f7ac94238ff	Bacteria	Fusobacteriota	Fusobacteriia	Fusobacteriales	Fusobacteriaceae	Fusobacterium	Fusobacterium_nucleatum	0,704432254787156	0	0	0	0	0	0	0	0	0	0	0	0	0	0	0	0	0	0	0	0	0	0	0	0	0	0	0	0	0	0	0	0	0	0	0	0	0	0	0	0
1454	52b4f2a3f6403612cc2175b677c2d496	Bacteria	Fusobacteriota	Fusobacteriia	Fusobacteriales	Fusobacteriaceae	Fusobacterium	Fusobacterium_periodonticum	0,920293716635667	0	0	0	0	0	0	0	0	0	0	0	0	0	0	0	0	0	0	0	0	0	0	0	0	0	0	0	0	0	0	0	0	0	0	0	0	0	0	0	0
1455	d2056d7ce9b69aef41f72d361c733f7b	Bacteria	Fusobacteriota	Fusobacteriia	Fusobacteriales	Fusobacteriaceae	Fusobacterium	Fusobacterium_periodonticum	0,939434728057354	0	0	0	0	0	0	0	0	0	0	0	0	0	0	0	0	0	0	0	0	0	0	0	0	0	0	0	0	0	0	0	0	0	0	0	0	0	0	0	0
1456	a16debbb20c464c593bb2360897471a5	Bacteria	Fusobacteriota	Fusobacteriia	Fusobacteriales	Fusobacteriaceae	Fusobacterium	NA	0,999999999997313	0	0	0	0	0	0	0	0	0	0	0	0	0	0	0	0	0	0	0	0	0	0	0	0	0	0	0	0	0	0	0	0	0	0	0	0	0	0	0	0
1457	56914f508b4720654b9c6277b8d66485	Bacteria	Fusobacteriota	Fusobacteriia	Fusobacteriales	Leptotrichiaceae	Leptotrichia	NA	0,999999970576287	0	0	0	0	0	0	0	0	0	0	0	0	0	0	0	0	0	0	0	0	0	0	0	0	0	0	0	0	0	0	0	0	0	0	0	0	0	0	0	0
1458	7a36fc6457298f6ebf58d3df7e95f75a	Bacteria	Fusobacteriota	Fusobacteriia	Fusobacteriales	Leptotrichiaceae	Pseudoleptotrichia	NA	0,98219880857619	0	0	0	0	0	0	0	0	0	0	0	0	0	0	0	0	0	0	0	0	0	0	0	0	0	0	0	0	0	0	0	0	0	0	0	0	0	0	0	0
1459	7b03b786732c986815d66560092b1b51	Bacteria	Gemmatimonadota	Gemmatimonadia	Gemmatimonadales	Gemmatimonadaceae	Gemmatimonas	uncultured_bacterium	0,966675084391834	0	0	0	0	0	0	0	0	0	0	0	0	0	0	0	0	0	0	0	0	0	0	0	0	0	0	0	0	0	0	0	0	0	0	0	0	0	0	0	0
1460	afd8f101dd8aa1813c7d32e052da72e5	Bacteria	Gemmatimonadota	Gemmatimonadia	Gemmatimonadales	Gemmatimonadaceae	Gemmatimonas	uncultured_bacterium	0,967096528808268	0	0	0	0	0	0	0	0	0	0	0	0	0	0	0	0	0	0	0	0	0	0	0	0	0	0	0	0	0	0	0	0	0	0	0	0	0	0	0	0
1461	e58d2aa5cfef40109dfc62e3f80a6ec5	Bacteria	Gemmatimonadota	Gemmatimonadia	Gemmatimonadales	Gemmatimonadaceae	Incertae_Sedis	Gemmatimonas_sp.	0,999951046068356	0	0	0	2	0	0	0	0	0	0	0	0	0	0	0	0	0	0	0	0	0	0	0	0	0	0	0	0	0	0	0	0	0	0	0	0	0	0	0	0
1462	e0e8a00855c1e7f32bc825757f1ccd80	Bacteria	Gemmatimonadota	Gemmatimonadia	Gemmatimonadales	Gemmatimonadaceae	Incertae_Sedis	uncultured_bacterium	0,935551582825914	0	0	0	0	0	0	0	0	0	0	0	0	0	0	0	0	0	0	0	0	0	0	0	0	0	0	0	0	0	0	0	0	0	0	0	0	0	0	0	0
1463	833fddb55a4186783cfe4738d8d72977	Bacteria	Gemmatimonadota	Gemmatimonadia	Gemmatimonadales	Gemmatimonadaceae	Incertae_Sedis	uncultured_bacterium	0,973908061845427	0	0	0	0	0	0	0	0	0	0	0	0	0	0	0	0	0	0	0	0	0	0	0	0	0	0	0	0	0	0	0	0	0	0	0	0	0	0	0	0
1464	828d590e91e6ce606306b80e79576adb	Bacteria	Gemmatimonadota	Gemmatimonadia	Gemmatimonadales	Gemmatimonadaceae	Roseisolibacter	uncultured_bacterium	0,947538243726307	0	0	0	0	0	0	0	0	0	0	3	0	0	0	0	0	0	0	0	0	0	0	0	0	0	0	0	0	0	0	0	0	0	0	0	0	0	0	0	0
1465	4b04a6bb9241f6bb1c3f608e6055fc21	Bacteria	Hydrogenedentes	Hydrogenedentia	Hydrogenedentiales	Hydrogenedensaceae	Incertae_Sedis	NA	0,999986040654887	0	0	0	0	0	0	0	0	0	0	0	0	0	0	0	0	0	0	0	0	0	0	0	0	0	0	0	0	0	0	0	0	0	0	0	0	0	0	0	0
1466	89197288d168a1a83f23296acefb2d2b	Bacteria	Myxococcota	Myxococcia	Myxococcales	Myxococcaceae	Cystobacter	NA	0,747033206158265	0	0	0	0	0	5	0	0	0	0	0	0	0	0	0	0	0	0	0	0	0	0	0	0	0	0	0	0	0	0	0	0	0	0	0	0	0	0	0	0
1467	7b4e4aa960d8b4834972ce2ed4314de0	Bacteria	Myxococcota	Myxococcia	Myxococcales	Myxococcaceae	P3OB-42	uncultured_bacterium	0,999013754105778	0	0	0	0	0	0	0	0	0	0	0	0	0	0	0	0	0	0	0	0	0	0	0	0	0	0	0	0	0	0	0	0	0	0	0	0	0	0	0	0
1468	0f8daef4729396c96c230f7a3bc126f3	Bacteria	Myxococcota	Myxococcia	Myxococcales	Myxococcaceae	P3OB-42	uncultured_bacterium	0,999744118609156	0	0	0	0	0	0	0	0	0	0	0	0	0	0	0	0	0	0	0	0	0	0	0	0	0	0	0	0	0	0	0	0	0	0	0	0	0	0	0	0
1469	aa24c1b16e4d9ac7f83234521269839b	Bacteria	Myxococcota	Myxococcia	Myxococcales	Vulgatibacteraceae	Vulgatibacter	NA	0,999998579109141	0	0	0	0	0	0	0	0	0	0	0	0	0	0	0	0	0	0	0	0	0	0	0	0	0	0	0	0	0	0	0	0	0	0	0	2	0	0	0	0
1470	ce9f75f1d3c3b3f68d9f2ecace027d77	Bacteria	Myxococcota	Polyangiia	Polyangiales	Polyangiaceae	Pajaroellobacter	uncultured_bacterium	0,978589836964765	0	0	0	0	0	0	0	0	0	0	0	0	0	0	0	0	0	0	0	0	0	0	0	0	0	0	0	0	0	0	0	0	0	0	0	0	0	0	0	0
1471	09ee2de368be39792a2085772236481e	Bacteria	Myxococcota	Polyangiia	Polyangiales	Polyangiaceae	Pajaroellobacter	NA	0,999961576754327	0	0	0	0	2	0	0	0	0	0	0	0	0	0	0	0	0	0	0	0	0	0	0	0	0	0	0	0	0	0	0	8	0	0	0	0	0	0	0	0
1472	7774c224de6d2ba735e81fa150094558	Bacteria	Myxococcota	Polyangiia	Polyangiales	Polyangiaceae	NA	NA	0,984172407248427	0	0	0	0	0	0	0	0	0	0	0	0	0	0	0	0	0	0	0	0	0	0	0	0	0	0	0	0	0	0	0	0	0	0	0	0	0	0	0	0
1473	0a26f6e7439830a9053987635a7b3037	Bacteria	Myxococcota	Polyangiia	Polyangiales	Sandaracinaceae	Incertae_Sedis	uncultured_bacterium	0,925016498373905	0	0	0	0	0	0	0	0	0	0	0	0	0	0	0	0	0	0	0	0	0	0	0	0	0	0	0	0	0	0	0	0	0	0	0	0	0	0	0	0
1474	30f7d36019bac52be8f13bab7527aff5	Bacteria	Patescibacteria	ABY1	Candidatus_Magasanikbacteria	Incertae_Sedis	Incertae_Sedis	metagenome	0,999999478576847	0	0	0	0	0	0	0	0	0	0	0	0	0	0	0	0	0	0	0	0	0	0	0	0	0	0	0	0	0	0	0	0	0	0	0	0	0	0	0	0
1475	31e3e96936b880dd1c497223156a0dff	Bacteria	Patescibacteria	Berkelbacteria	Incertae_Sedis	Incertae_Sedis	Incertae_Sedis	uncultured_bacterium	0,999794251022958	0	0	0	0	0	0	0	0	0	0	0	0	0	0	0	0	0	0	0	0	0	0	0	0	0	0	0	0	0	0	0	0	0	0	0	0	0	0	0	0
1476	0327cae4492ce387368c86600c0ca48e	Bacteria	Patescibacteria	Gracilibacteria	Absconditabacteriales_(SR1)	Incertae_Sedis	Incertae_Sedis	metagenome	0,99966933040604	0	0	0	0	0	0	0	0	0	0	0	0	0	0	0	0	0	0	0	0	0	0	0	0	0	0	0	0	0	0	0	0	0	0	0	0	0	0	0	0
1477	55fc3c85b21efe9810edb9c2262688ac	Bacteria	Patescibacteria	Gracilibacteria	Candidatus_Peregrinibacteria	Incertae_Sedis	Incertae_Sedis	uncultured_bacterium	0,995929157718131	0	0	0	0	0	0	0	0	0	0	0	0	0	0	0	0	0	0	0	0	0	0	0	0	0	0	0	0	0	0	0	0	0	0	0	0	0	0	0	0
1478	afd26252a7d92d6cd8fd55f59aad029b	Bacteria	Patescibacteria	Gracilibacteria	Incertae_Sedis	Incertae_Sedis	Incertae_Sedis	metagenome	0,999980477220764	0	0	0	0	0	0	0	0	0	0	0	0	0	0	0	0	0	0	0	0	0	0	0	0	0	0	0	0	0	0	0	0	0	0	0	0	0	0	0	0
1479	8b2e8e6adccc67f85646b59a7c0dd69b	Bacteria	Patescibacteria	Gracilibacteria	Incertae_Sedis	Incertae_Sedis	Incertae_Sedis	metagenome	0,999999982145056	0	0	0	0	0	0	0	0	0	0	0	0	0	0	0	0	0	0	0	0	0	0	0	0	0	0	0	0	0	0	0	0	0	0	0	0	0	0	0	0
1480	8d9ece1b8348c49e76caff1e98c13b98	Bacteria	Patescibacteria	Microgenomatia	Candidatus_Amesbacteria	Incertae_Sedis	Incertae_Sedis	NA	0,999788350648399	0	0	0	0	0	0	0	0	0	0	0	0	0	0	0	0	0	0	0	0	0	0	0	0	0	0	0	0	0	0	0	0	0	0	0	0	0	0	0	0
1481	d4aa56b41ad6dbce705331ec6c69ba96	Bacteria	Patescibacteria	Microgenomatia	Candidatus_Woesebacteria	Incertae_Sedis	Incertae_Sedis	uncultured_bacterium	0,99911283022318	0	0	0	0	0	0	0	0	0	0	0	0	0	0	0	0	0	0	0	0	0	0	0	0	0	0	0	0	0	0	0	0	0	0	0	0	0	0	0	0
1482	a9569e8dbcbff506fd420e50ac69897e	Bacteria	Patescibacteria	Microgenomatia	Candidatus_Woykebacteria	Incertae_Sedis	Incertae_Sedis	Candidatus_Woykebacteria	0,97182466148905	0	0	0	0	0	0	0	0	0	0	0	0	0	0	0	0	0	0	0	0	0	0	0	0	0	0	0	0	0	0	0	0	0	0	0	0	0	0	0	0
1483	17034e82b8e84dc2aa3ff227cf97aafe	Bacteria	Patescibacteria	Parcubacteria	Candidatus_Adlerbacteria	Incertae_Sedis	Incertae_Sedis	uncultured_bacterium	0,99904903243966	0	0	0	0	0	0	0	0	0	0	0	0	0	0	0	0	0	0	0	0	0	0	0	0	4	0	0	0	0	0	0	0	0	0	0	0	0	0	0	0
1484	66eeaa8093297c95405d79e3b21f0cc8	Bacteria	Patescibacteria	Parcubacteria	Candidatus_Adlerbacteria	Incertae_Sedis	Incertae_Sedis	NA	0,999991940165373	0	4	0	0	0	0	0	0	0	0	0	0	0	0	0	0	0	0	0	0	0	0	0	0	0	0	0	0	0	0	0	0	0	0	0	0	0	0	0	0
1485	945239f14ebc9bb28482d4f5a29d30c7	Bacteria	Patescibacteria	Parcubacteria	Candidatus_Brennerbacteria	Incertae_Sedis	Incertae_Sedis	NA	0,790481841813063	0	0	0	0	0	0	0	0	0	0	0	0	0	0	0	0	0	0	0	0	0	0	0	0	0	0	0	0	0	0	0	0	0	0	0	0	0	0	0	0
1486	00e28caa51ac61372fc19d41867d865c	Bacteria	Patescibacteria	Parcubacteria	Candidatus_Campbellbacteria	Incertae_Sedis	Incertae_Sedis	uncultured_bacterium	0,835984945419748	0	0	0	0	5	0	0	0	0	0	0	0	0	0	0	0	0	0	0	0	0	0	0	0	0	0	0	0	0	0	0	5	0	0	0	2	0	0	0	0
1487	2846958eeb4b39e64c01d49f7f405afe	Bacteria	Patescibacteria	Parcubacteria	Candidatus_Campbellbacteria	Incertae_Sedis	Incertae_Sedis	uncultured_bacterium	0,86414497774871	0	0	0	0	0	0	0	0	0	0	0	0	0	0	0	0	0	0	0	0	0	0	0	0	0	0	0	0	0	0	0	3	0	0	0	0	0	0	0	0
1488	eb2ad837894a0a0b33a69ae3e2d4f490	Bacteria	Patescibacteria	Parcubacteria	Candidatus_Jorgensenbacteria	Incertae_Sedis	Incertae_Sedis	Candidatus_Adlerbacteria	0,999926576539769	0	0	0	0	0	0	0	0	0	0	0	0	0	2	0	0	0	0	0	0	0	0	0	0	0	0	0	0	0	0	0	0	0	0	0	0	0	0	0	0
1489	8c04729e811554d16ceb3c513c1ce706	Bacteria	Patescibacteria	Parcubacteria	Candidatus_Kaiserbacteria	Incertae_Sedis	Incertae_Sedis	uncultured_bacterium	0,996091797404851	0	0	0	0	0	0	0	0	0	0	0	0	0	0	0	0	0	0	0	0	0	0	0	0	0	0	0	0	0	0	0	0	0	0	0	0	0	0	0	0
1490	cd48c58e5289cd6ff73cbf059bea2572	Bacteria	Patescibacteria	Parcubacteria	Candidatus_Kaiserbacteria	Incertae_Sedis	Incertae_Sedis	uncultured_bacterium	0,997445915509893	0	0	0	0	0	0	0	0	0	0	0	0	0	0	0	0	0	0	0	0	0	0	0	0	0	0	0	0	0	0	0	0	0	0	0	0	0	0	0	0
1491	cd4f3b3022d588aeaa0a2af53083c9bb	Bacteria	Patescibacteria	Parcubacteria	Candidatus_Lloydbacteria	Incertae_Sedis	Incertae_Sedis	Candidatus_Lloydbacteria	0,999999999996021	0	0	0	0	0	0	0	0	0	0	0	0	0	0	0	0	0	0	0	0	0	0	0	0	0	0	0	0	0	0	0	0	0	0	0	0	0	0	0	0
1492	d42ff7503edf36f8f9a7d2438fab2542	Bacteria	Patescibacteria	Parcubacteria	Candidatus_Nomurabacteria	Incertae_Sedis	Incertae_Sedis	uncultured_bacterium	0,939965393383869	0	0	0	0	0	0	0	0	0	0	0	0	0	0	0	0	0	0	0	0	0	0	0	0	0	0	0	0	0	0	0	0	0	0	0	0	0	0	0	0
1493	be97e75f2ecea4f10006263a656e58e9	Bacteria	Patescibacteria	Parcubacteria	Candidatus_Nomurabacteria	Incertae_Sedis	Incertae_Sedis	uncultured_bacterium	0,999623664601309	0	0	0	0	0	0	0	0	0	0	0	0	0	0	0	0	0	0	0	0	0	0	0	0	0	0	0	0	0	0	0	0	0	0	0	0	0	0	0	0
1494	11e425bbc6edb8099af2d12b4438d45e	Bacteria	Patescibacteria	Parcubacteria	Candidatus_Nomurabacteria	Incertae_Sedis	Incertae_Sedis	uncultured_bacterium	0,999893937210375	0	0	0	0	0	0	0	0	0	0	0	0	0	0	0	0	0	0	0	0	0	0	0	0	0	0	0	0	0	0	0	0	0	0	0	0	0	0	0	0
1495	8d6536b5d360d2fb97f8d6e719306908	Bacteria	Patescibacteria	Parcubacteria	Candidatus_Nomurabacteria	Incertae_Sedis	Incertae_Sedis	NA	0,999997432382542	0	0	0	0	3	0	0	0	0	0	0	0	0	0	0	0	0	0	0	0	0	0	0	0	0	0	0	0	0	0	0	0	0	0	0	0	0	0	0	0
1496	1e41efa9cbc4ba87f3f666e4b93a41c4	Bacteria	Patescibacteria	Parcubacteria	Candidatus_Zambryskibacteria	Incertae_Sedis	Incertae_Sedis	Parcubacteria_group	0,999998991695886	0	0	0	0	0	0	0	0	0	0	0	0	0	0	0	0	0	0	0	0	0	0	0	0	0	0	0	0	0	0	0	0	0	0	0	0	0	0	0	0
1497	0fe85bd976b5597d78342a365306e332	Bacteria	Patescibacteria	Parcubacteria	Incertae_Sedis	Incertae_Sedis	Incertae_Sedis	uncultured_bacterium	0,998797849281659	0	0	0	0	0	0	0	0	0	0	0	0	0	0	0	0	0	0	0	0	0	0	0	0	0	0	0	0	0	0	0	7	0	0	0	0	0	0	0	0
1498	71eb1eefe6db85a4c3b1e056c96f6482	Bacteria	Patescibacteria	Parcubacteria	Incertae_Sedis	Incertae_Sedis	Incertae_Sedis	uncultured_bacterium	0,999448246341613	0	0	0	0	0	0	0	0	0	0	0	0	0	0	0	0	0	0	0	0	0	0	0	0	0	0	0	0	0	0	0	0	0	0	0	0	0	0	0	0
1499	6ec2e174684069396426624de7ed386b	Bacteria	Patescibacteria	Parcubacteria	Incertae_Sedis	Incertae_Sedis	Incertae_Sedis	uncultured_bacterium	0,999949139607641	0	0	0	0	0	0	0	0	0	0	0	0	0	0	0	0	0	0	0	0	0	0	0	0	0	0	0	0	0	0	0	0	0	0	0	0	0	0	0	0
1500	0110f79c13b57ca525333addac4216cb	Bacteria	Patescibacteria	Parcubacteria	Incertae_Sedis	Incertae_Sedis	Incertae_Sedis	uncultured_bacterium	0,999996706496399	0	0	0	0	0	0	0	0	0	0	0	0	0	0	0	0	0	0	0	0	0	0	0	0	0	0	0	0	0	0	0	0	0	0	0	0	0	0	0	0
1501	1aac561eae44a087bf505cbb30d59a1c	Bacteria	Patescibacteria	Parcubacteria	Incertae_Sedis	Incertae_Sedis	Incertae_Sedis	uncultured_bacterium	0,999999511498493	0	0	0	0	0	0	0	0	0	0	0	0	0	0	0	0	0	0	0	0	0	0	0	0	0	0	0	0	0	0	0	0	0	0	0	0	0	0	0	0
1502	1635060a8109700952eb336321822ce9	Bacteria	Patescibacteria	Parcubacteria	NA	NA	NA	NA	0,999999463948116	0	0	0	0	4	0	0	0	0	0	0	0	0	0	0	0	0	0	0	0	0	0	0	0	0	0	0	0	0	0	0	0	0	0	0	0	0	0	0	0
1503	4246d6359de249fbc08244b60beb8271	Bacteria	Patescibacteria	Saccharimonadia	Saccharimonadales	Incertae_Sedis	Incertae_Sedis	Candidatus_Saccharibacteria	0,99999788171837	0	0	0	0	0	0	0	0	0	0	0	0	0	0	0	0	0	0	0	0	0	0	0	0	0	0	0	0	0	0	0	0	0	0	0	0	0	0	0	0
1504	51bb0d9c93f195aec20a0a53862a1c2f	Bacteria	Patescibacteria	Saccharimonadia	Saccharimonadales	Incertae_Sedis	Incertae_Sedis	TM7_phylum	0,988915982152537	0	0	0	0	0	0	0	0	0	0	0	0	0	0	0	0	0	0	0	0	0	0	0	0	0	0	0	0	0	0	0	0	0	0	0	0	0	0	0	0
1505	5a02b7a15788b5476aaf88a0d64bf066	Bacteria	Patescibacteria	Saccharimonadia	Saccharimonadales	Incertae_Sedis	Incertae_Sedis	metagenome	0,906506011181821	0	0	0	0	0	0	0	0	0	0	0	0	0	0	0	0	0	0	0	0	0	0	0	0	0	0	0	0	0	0	0	0	0	0	0	0	0	0	0	0
1506	ffd065f91d56c1d03dc642268486cdb1	Bacteria	Patescibacteria	Saccharimonadia	Saccharimonadales	Incertae_Sedis	Incertae_Sedis	uncultured_bacterium	0,717974643834624	0	0	0	0	0	0	0	0	0	0	0	0	0	0	0	0	0	0	0	0	0	0	0	0	0	0	0	0	0	0	0	7	0	0	0	0	0	0	0	0
1507	21ac078be6ac630fa168801c0a428641	Bacteria	Patescibacteria	Saccharimonadia	Saccharimonadales	Incertae_Sedis	Incertae_Sedis	uncultured_bacterium	0,737946895550028	0	0	0	0	0	0	0	0	0	0	0	0	0	0	0	0	0	0	0	0	0	0	0	0	0	0	0	0	0	0	0	0	0	0	0	0	0	0	0	0
1508	09ef9550eaada9e6b3c51b19a49c1934	Bacteria	Patescibacteria	Saccharimonadia	Saccharimonadales	Incertae_Sedis	Incertae_Sedis	uncultured_bacterium	0,87697044109536	0	0	0	4	0	0	0	0	0	0	0	0	0	0	0	0	0	0	0	0	0	0	0	0	0	0	0	0	0	0	0	0	0	0	0	0	0	0	0	0
1509	9d5bf0e226d881163497499a67012495	Bacteria	Patescibacteria	Saccharimonadia	Saccharimonadales	Incertae_Sedis	Incertae_Sedis	uncultured_bacterium	0,886254811078864	0	0	0	0	0	0	0	0	0	0	0	0	0	0	0	0	0	0	0	0	0	0	0	0	0	0	0	0	0	0	0	4	0	0	0	0	0	0	0	0
1510	289ea395030c9a5119f55bfb6e63d414	Bacteria	Patescibacteria	Saccharimonadia	Saccharimonadales	Incertae_Sedis	Incertae_Sedis	uncultured_bacterium	0,889982955061179	0	0	0	0	0	0	0	0	0	0	0	0	0	0	0	0	0	0	0	0	0	0	0	0	0	0	0	0	0	0	0	0	0	0	0	0	0	0	0	0
1511	eb05ae3fa53a2db1f47d8d0e8533589a	Bacteria	Patescibacteria	Saccharimonadia	Saccharimonadales	Incertae_Sedis	Incertae_Sedis	uncultured_bacterium	0,890821146966723	0	0	0	0	0	0	0	0	0	0	0	0	0	0	0	0	0	0	0	0	0	0	0	0	0	0	0	0	0	0	0	0	0	0	0	0	0	0	0	0
1512	aac02561c3fe5c36b0466e786c70796f	Bacteria	Patescibacteria	Saccharimonadia	Saccharimonadales	Incertae_Sedis	Incertae_Sedis	uncultured_bacterium	0,910883983365504	0	0	0	0	0	0	0	0	0	0	0	0	0	0	0	0	0	0	0	0	0	0	0	0	0	2	0	0	0	0	0	0	0	0	0	0	0	0	0	0
1513	f2e055f08f69fa3e489877bfdee8be4f	Bacteria	Patescibacteria	Saccharimonadia	Saccharimonadales	Incertae_Sedis	Incertae_Sedis	uncultured_bacterium	0,917727001649356	0	0	0	0	0	0	0	0	0	0	0	0	0	0	0	0	0	0	0	0	0	0	0	0	0	0	0	0	0	0	0	0	0	0	0	0	0	0	0	0
1514	924e6e6b1a428ff031ffe18281b45eb2	Bacteria	Patescibacteria	Saccharimonadia	Saccharimonadales	Incertae_Sedis	Incertae_Sedis	uncultured_bacterium	0,952520569132704	0	0	0	0	0	0	0	0	0	0	0	0	0	0	0	0	0	0	0	0	0	0	0	0	0	0	0	0	0	0	0	0	0	0	0	0	0	0	0	0
1515	f298d6d3cd5a4cb8dd73a6c0bd1a3dcf	Bacteria	Patescibacteria	Saccharimonadia	Saccharimonadales	Incertae_Sedis	Incertae_Sedis	uncultured_gamma	0,999063305385003	0	0	0	0	0	0	0	0	0	0	0	0	0	0	0	0	0	0	0	0	0	0	0	0	3	0	0	0	0	0	0	0	0	0	0	0	0	0	0	0
1516	9fee096fc105b301a74223f22c523380	Bacteria	Patescibacteria	Saccharimonadia	Saccharimonadales	Incertae_Sedis	Incertae_Sedis	NA	0,928691811374081	0	0	0	0	0	0	0	0	0	0	0	0	0	0	0	0	0	0	0	0	0	0	0	0	0	0	0	0	0	0	0	3	0	0	0	0	0	0	0	0
1517	89286cf8eb3d6ecbfdcff2d6e89c08a8	Bacteria	Patescibacteria	Saccharimonadia	Saccharimonadales	Incertae_Sedis	Incertae_Sedis	NA	0,996728396016382	0	0	0	0	3	0	0	0	0	0	0	0	0	0	0	0	0	0	0	0	0	0	0	0	0	0	0	0	0	0	0	0	0	0	0	0	0	0	0	0
1518	43b0909d032cb2dcb572d98888f4f377	Bacteria	Patescibacteria	Saccharimonadia	Saccharimonadales	Incertae_Sedis	Incertae_Sedis	NA	0,998532671670667	0	0	0	2	0	0	0	0	0	0	0	0	0	0	0	0	0	0	0	0	0	0	0	0	0	0	0	0	0	0	0	0	0	0	0	0	0	0	0	0
1519	cdaa4416605b4dfd0e8a199544118e64	Bacteria	Patescibacteria	Saccharimonadia	Saccharimonadales	LWQ8	Incertae_Sedis	uncultured_bacterium	0,740304698008674	0	0	0	0	0	0	0	0	0	0	0	0	0	0	0	0	0	0	0	0	0	0	0	0	0	0	0	0	0	0	0	0	0	0	0	0	0	0	0	0
1520	fef40334bbf6c9422d7b6be9542aa812	Bacteria	Patescibacteria	Saccharimonadia	Saccharimonadales	LWQ8	Incertae_Sedis	uncultured_bacterium	0,917639815913717	0	0	0	0	0	0	0	0	0	0	0	0	0	0	0	0	0	0	0	0	0	0	0	0	0	0	0	0	0	0	0	0	0	0	0	0	0	0	0	0
1521	4d12add19b0ce437da214a6f87efc777	Bacteria	Patescibacteria	Saccharimonadia	Saccharimonadales	LWQ8	Incertae_Sedis	uncultured_bacterium	0,986170653452358	0	0	0	0	0	0	0	0	0	0	0	0	0	0	0	0	0	0	0	0	0	0	0	0	0	0	0	0	0	0	0	0	0	0	0	0	0	0	0	0
1522	9e0141d4843e0fe26128d8bf200ccc16	Bacteria	Patescibacteria	Saccharimonadia	Saccharimonadales	LWQ8	Incertae_Sedis	uncultured_bacterium	0,990638482020535	0	0	0	0	0	0	0	0	0	0	0	0	0	0	0	0	0	0	0	0	0	0	0	0	0	0	0	0	0	0	0	0	0	0	0	0	0	0	0	0
1523	43ae1928ef403e28c3b4176e192c5e09	Bacteria	Patescibacteria	Saccharimonadia	Saccharimonadales	LWQ8	Incertae_Sedis	uncultured_bacterium	0,998406450681351	0	0	0	0	0	0	0	0	0	0	0	0	0	0	0	0	0	0	0	0	0	0	0	0	0	0	0	0	0	0	0	0	0	0	0	0	0	0	0	0
1524	28579ded1afa2951f693bf82f83537ae	Bacteria	Patescibacteria	Saccharimonadia	Saccharimonadales	LWQ8	Incertae_Sedis	NA	0,718409399421841	0	0	0	0	0	0	0	0	0	0	0	0	0	0	0	0	0	0	0	0	0	0	0	0	0	0	0	0	0	0	0	0	3	0	0	0	0	0	0	0
1525	fcb3b32029973db7ded9872b73cf870c	Bacteria	Patescibacteria	Saccharimonadia	Saccharimonadales	LWQ8	Incertae_Sedis	NA	0,766096770888627	0	9	0	4	0	0	4	0	0	0	0	0	0	0	0	0	0	0	0	0	0	0	0	0	0	0	0	0	0	0	0	0	0	0	0	0	0	0	0	0
1526	f9632fc9e635103a73bc736ddebf2be4	Bacteria	Patescibacteria	Saccharimonadia	Saccharimonadales	LWQ8	Incertae_Sedis	NA	0,855712297062497	0	0	0	0	0	0	0	0	0	0	0	0	0	0	0	0	0	0	0	0	0	0	0	0	0	0	0	0	0	0	0	0	0	0	0	0	0	0	0	0
1527	f3b789c5fef02a2446ea13b6bc05153a	Bacteria	Patescibacteria	Saccharimonadia	Saccharimonadales	LWQ8	Incertae_Sedis	NA	0,976226527129798	0	0	0	0	0	0	0	0	0	0	0	0	0	0	0	0	0	0	0	0	0	0	0	0	0	0	0	0	0	0	0	0	0	0	0	0	0	0	0	0
1528	b1c1a736eea81be3a50315d443d1cb3a	Bacteria	Patescibacteria	Saccharimonadia	Saccharimonadales	Saccharimonadaceae	Incertae_Sedis	NA	0,999999711496808	0	0	0	0	0	0	0	0	0	0	0	0	0	0	0	0	0	0	0	0	0	0	0	0	0	0	0	0	0	0	0	0	0	0	0	0	0	0	0	0
1529	67c42b49ea703569d9ed317102899d26	Bacteria	Patescibacteria	Saccharimonadia	Saccharimonadales	Saccharimonadaceae	TM7a	uncultured_bacterium	0,90162144931036	0	0	0	0	0	0	0	0	0	0	0	0	0	0	0	0	0	0	0	0	0	0	0	0	0	0	0	0	0	0	0	0	0	0	0	0	0	0	0	0
1530	58479cc0223e5419d61e99e1161b30d3	Bacteria	Patescibacteria	Saccharimonadia	Saccharimonadales	Saccharimonadaceae	TM7a	uncultured_bacterium	0,953899026858278	0	0	0	0	0	0	0	0	0	0	0	0	0	0	0	0	0	0	0	0	0	0	0	0	0	0	0	0	0	0	0	0	0	0	0	0	0	0	0	0
1531	2f0fd0fa5de12fbbd05da4904f61c4d0	Bacteria	Patescibacteria	Saccharimonadia	Saccharimonadales	Saccharimonadaceae	TM7a	uncultured_bacterium	0,987736011981896	0	0	0	2	0	8	0	0	0	4	0	10	0	0	0	0	0	0	0	0	0	0	0	0	0	0	0	0	0	0	0	0	0	0	0	0	0	0	0	0
1532	9b949b53c78ca5397eaa1ffddaab25ef	Bacteria	Patescibacteria	Saccharimonadia	Saccharimonadales	Saccharimonadaceae	TM7a	uncultured_bacterium	0,990989428405273	0	0	0	0	0	9	0	0	0	0	0	0	0	0	0	0	0	0	0	0	0	0	0	0	0	0	0	0	0	0	0	0	0	0	0	0	0	0	0	0
1533	9c16a356eec872559f61707ee0764d08	Bacteria	Patescibacteria	Saccharimonadia	Saccharimonadales	Saccharimonadaceae	TM7a	uncultured_bacterium	0,998702580218937	0	0	0	0	0	18	0	0	0	0	0	0	0	0	0	0	0	0	0	0	0	0	0	0	0	0	0	0	0	0	0	0	0	0	0	0	0	0	0	0
1534	365d84fa25c70f2cb7645cb32cc800c9	Bacteria	Patescibacteria	Saccharimonadia	Saccharimonadales	Saccharimonadaceae	TM7a	uncultured_bacterium	0,998840591387454	0	0	0	0	0	0	0	0	0	0	0	0	0	0	0	0	0	0	0	0	0	0	0	0	0	0	0	0	0	0	0	0	0	0	0	0	0	0	0	0
1535	835074501e99109840aafd72fd576d85	Bacteria	Patescibacteria	Saccharimonadia	Saccharimonadales	Saccharimonadaceae	TM7a	uncultured_bacterium	0,999180131224296	0	0	0	0	0	0	0	0	0	0	0	0	0	0	0	0	0	0	0	0	0	0	0	0	0	0	0	0	0	0	0	0	0	0	0	0	0	0	0	0
1536	b0c78ece639a91d11506d79e9e64096a	Bacteria	Patescibacteria	Saccharimonadia	Saccharimonadales	Saccharimonadaceae	TM7a	uncultured_bacterium	0,999516411525007	0	0	0	0	0	0	0	0	0	0	0	0	0	0	0	0	0	0	0	0	0	0	0	0	0	0	0	0	0	0	0	0	0	0	0	0	0	0	0	0
1537	ba169767740d0b5e2a62ea36a1d54149	Bacteria	Patescibacteria	Saccharimonadia	Saccharimonadales	WWH38	Incertae_Sedis	uncultured_bacterium	0,867742978040942	0	0	0	3	0	0	0	0	0	0	0	0	0	0	0	0	0	0	0	0	0	0	0	0	0	0	0	0	0	0	0	0	0	0	0	0	0	0	0	0
1538	34ec8ff9b87823ddf9386ee815b5d9a0	Bacteria	Patescibacteria	Saccharimonadia	Saccharimonadales	WWH38	Incertae_Sedis	uncultured_bacterium	0,905313201709493	0	0	0	0	0	0	0	0	0	0	0	0	0	0	0	0	0	0	0	0	0	0	0	0	0	0	0	0	0	0	0	0	0	0	0	0	0	0	0	0
1539	cc767f896b9850a88e608307253cbcbd	Bacteria	Patescibacteria	Saccharimonadia	Saccharimonadales	YM_S32_TM7_50_20	Incertae_Sedis	uncultured_bacterium	0,938162063790074	0	0	0	0	0	14	0	0	0	0	0	0	0	0	0	0	0	0	0	0	0	0	0	0	0	0	0	0	0	0	0	0	0	0	0	0	0	0	0	0
1540	7296e841b39c3c863ee29b4bdb926a0a	Bacteria	Patescibacteria	Saccharimonadia	Saccharimonadales	NA	NA	NA	0,739557685054263	0	0	0	0	0	0	0	0	0	0	0	0	0	0	0	0	0	0	0	0	0	0	0	0	0	0	0	0	0	0	0	0	0	0	0	0	0	0	0	0
1541	7ca3c11092dba404222e8482a0f0b5d8	Bacteria	Patescibacteria	Saccharimonadia	Saccharimonadales	NA	NA	NA	0,999999999999851	0	0	0	0	0	0	0	0	0	0	0	0	0	0	0	0	0	0	0	0	0	0	0	0	0	0	0	0	0	0	0	0	0	0	0	0	0	0	0	0
1542	a40c8372e916b07dc74ab1539d09b802	Bacteria	Patescibacteria	Saccharimonadia	Saccharimonadales	NA	NA	NA	0,999999999999997	0	0	0	0	0	8	0	0	0	0	0	0	0	0	0	0	0	0	0	0	0	0	0	0	0	0	0	0	0	0	0	0	0	0	0	0	0	0	0	0
1543	532a3136840151e6d7a92b0642883e84	Bacteria	Patescibacteria	Saccharimonadia	Saccharimonadales	NA	NA	NA	1	0	0	0	0	0	0	0	0	0	0	0	3	0	0	0	0	0	0	0	0	0	0	0	0	0	0	0	0	0	0	0	0	0	0	0	0	0	0	0	0
1544	16925e08ed585ec873e5dac4f753a6f7	Bacteria	Patescibacteria	Saccharimonadia	Saccharimonadales	NA	NA	NA	1,00000000000001	0	0	0	0	0	0	0	0	0	0	0	0	0	0	0	0	0	0	0	0	0	0	0	0	0	0	0	0	0	0	0	0	0	0	0	0	0	0	0	0
1545	bd5112520fa2ffc7ddfdf7e925ffe91f	Bacteria	Patescibacteria	WWE3	Incertae_Sedis	Incertae_Sedis	Incertae_Sedis	candidate_division	0,700229013341089	0	0	0	0	0	0	0	0	0	0	0	0	0	0	0	0	0	0	0	0	0	0	0	0	0	0	0	0	0	0	0	3	0	0	0	0	0	0	0	0
1546	16983c2dc56cb6a1b36bc781cf947d33	Bacteria	Planctomycetota	BD7-11	Incertae_Sedis	Incertae_Sedis	Incertae_Sedis	uncultured_bacterium	0,999999769227967	0	0	0	0	0	0	0	0	0	0	0	0	0	0	0	0	0	0	0	0	0	0	0	0	0	0	0	0	0	0	0	0	0	0	0	0	0	0	0	0
1547	d3e09fdf51b6bb4fbb9511b68d26f47a	Bacteria	Planctomycetota	Phycisphaerae	Phycisphaerales	Phycisphaeraceae	I-8	uncultured_bacterium	0,999999959900749	0	0	0	6	0	0	0	0	0	0	0	0	0	0	0	0	0	0	0	0	0	0	0	0	0	0	0	0	0	0	0	0	0	0	0	0	0	0	0	0
1548	553de6e18a7fd7850a729619eb44b18c	Bacteria	Planctomycetota	Phycisphaerae	Phycisphaerales	Phycisphaeraceae	SM1A02	uncultured_bacterium	0,988244346354947	0	0	0	0	0	0	0	0	0	0	0	0	0	0	0	0	0	0	0	0	0	0	0	0	0	0	0	0	0	0	0	0	0	0	0	0	0	0	0	0
1549	37e6f5f97d72e046bd808369c993b3c3	Bacteria	Planctomycetota	Phycisphaerae	Phycisphaerales	Phycisphaeraceae	NA	NA	0,999999998246833	0	0	0	0	0	4	0	0	0	0	0	0	0	0	0	0	0	0	0	0	0	0	0	0	0	0	0	0	0	0	0	0	0	0	0	0	0	0	0	0
1550	d3419770cdba55440b72a4224e381b4b	Bacteria	Planctomycetota	Phycisphaerae	Pla1_lineage	Incertae_Sedis	Incertae_Sedis	uncultured_bacterium	0,974196257158773	0	0	0	0	0	0	0	0	0	0	0	0	0	0	0	0	0	0	0	0	0	0	0	0	0	0	0	0	0	0	0	0	0	0	0	0	0	0	0	0
1551	887ffc44b7258c24eb02eaa177b843d5	Bacteria	Planctomycetota	Phycisphaerae	Pla1_lineage	Incertae_Sedis	Incertae_Sedis	uncultured_bacterium	0,99999267213146	0	0	0	0	0	0	0	0	0	0	0	0	0	0	0	0	0	0	0	0	0	0	0	0	0	0	0	0	0	0	0	0	0	0	0	0	0	0	0	0
1552	8121f3ca3c975e25b318f69d64a4c7b4	Bacteria	Planctomycetota	Phycisphaerae	Tepidisphaerales	WD2101_soil_group	Incertae_Sedis	uncultured_bacterium	0,852758572999642	0	0	0	0	0	0	0	0	0	0	0	0	0	0	0	0	0	0	0	0	0	0	0	0	0	0	0	0	0	0	0	0	0	0	0	0	0	0	0	0
1553	9b5a3836f20b6f469a50e48ccfd49658	Bacteria	Planctomycetota	Phycisphaerae	Tepidisphaerales	WD2101_soil_group	Incertae_Sedis	uncultured_bacterium	0,876771562915934	0	0	0	6	0	0	0	0	0	0	0	0	0	0	0	0	0	0	0	0	0	0	0	0	0	0	0	0	0	0	0	0	0	0	0	0	0	0	0	0
1554	3bac41c81f4b3b6157b82867836bc93b	Bacteria	Planctomycetota	Phycisphaerae	Tepidisphaerales	WD2101_soil_group	Incertae_Sedis	NA	0,999105015532428	0	0	0	2	0	0	0	0	0	0	0	0	0	0	0	0	0	0	0	0	0	0	0	0	0	0	0	0	0	0	0	0	0	0	0	0	0	0	0	0
1555	04f6d06ca0cd27cca48db1c30411cea4	Bacteria	Planctomycetota	Phycisphaerae	Tepidisphaerales	WD2101_soil_group	Incertae_Sedis	NA	0,999999998864898	0	0	0	2	0	0	0	0	0	0	0	0	0	0	0	0	0	0	0	0	0	0	0	0	0	0	0	0	0	0	0	0	0	0	0	0	0	0	0	0
1556	8cbbc14ef0140181fc2b1f08767375cb	Bacteria	Planctomycetota	Planctomycetes	Gemmatales	Gemmataceae	Fimbriiglobus	uncultured_planctomycete	0,791454144114103	0	0	0	0	0	8	0	0	0	0	0	0	0	0	0	0	0	0	0	0	0	0	0	0	0	0	0	0	0	0	0	0	0	0	0	0	0	0	0	0
1557	32eccdeee92e9af8562f22b90b38bf6f	Bacteria	Planctomycetota	Planctomycetes	Gemmatales	Gemmataceae	Gemmata	metagenome	0,777378144342884	0	0	0	0	0	0	0	0	0	0	0	6	0	0	0	0	0	0	0	0	0	0	0	0	0	0	0	0	0	0	0	0	0	0	0	0	0	0	0	0
1558	e1d88fb98b9308bd2fdd7737c4ba7b84	Bacteria	Planctomycetota	Planctomycetes	Gemmatales	Gemmataceae	Gemmata	uncultured_bacterium	0,843585367679892	0	0	0	0	0	0	0	0	0	0	0	0	0	0	0	0	0	0	0	0	0	0	0	0	0	0	0	0	0	0	0	0	0	0	0	0	0	0	0	0
1559	f60e2ef9624b80ad6dfafcb83c91a065	Bacteria	Planctomycetota	Planctomycetes	Gemmatales	Gemmataceae	Gemmata	NA	0,999829603344401	0	0	0	9	0	0	0	0	0	0	0	0	0	0	0	0	0	0	0	0	0	0	0	0	0	0	0	0	0	0	0	0	0	0	0	0	0	0	0	0
1560	7342c398c8f4970709886d4beee91444	Bacteria	Planctomycetota	Planctomycetes	Isosphaerales	Isosphaeraceae	Aquisphaera	uncultured_bacterium	0,728713577838281	0	0	0	9	0	0	0	0	0	0	0	0	0	0	0	0	0	0	0	0	0	0	0	0	0	0	0	0	0	0	0	0	0	0	0	0	0	0	0	0
1561	af7362ca068d7414093b259a8399fdd8	Bacteria	Planctomycetota	Planctomycetes	Isosphaerales	Isosphaeraceae	Incertae_Sedis	uncultured_Singulisphaera	0,864122910408369	0	0	0	0	0	0	0	0	0	0	0	0	0	0	0	0	0	0	0	0	0	0	0	0	0	0	0	0	0	0	0	0	0	0	0	0	0	0	0	0
1562	161ac2dab88e5291d4f3c2d147da019a	Bacteria	Planctomycetota	Planctomycetes	Isosphaerales	Isosphaeraceae	Paludisphaera	NA	0,999923281658502	0	0	0	0	0	0	0	0	0	0	0	0	0	0	0	0	0	0	0	0	0	0	0	0	0	0	0	0	0	0	0	0	0	0	0	0	0	0	0	0
1563	a42fb6af00dd06f2abe581839eb295d4	Bacteria	Planctomycetota	Planctomycetes	Isosphaerales	Isosphaeraceae	Paludisphaera	NA	0,999937443042616	0	0	0	0	0	0	0	0	0	0	0	0	0	0	0	0	0	0	0	0	0	0	0	0	0	0	0	0	0	0	0	0	0	0	0	0	0	0	0	0
1564	cd16483e0b84466d63ae0ea5ebbfad6d	Bacteria	Planctomycetota	Planctomycetes	Isosphaerales	Isosphaeraceae	Tautonia	uncultured_bacterium	0,9952882717147	0	0	0	0	0	0	0	0	0	0	0	0	0	0	0	0	0	0	0	0	0	0	0	0	0	0	0	0	0	0	0	16	0	0	0	0	0	0	0	0
1565	e9bb5e6d403fe7a8a1bcee1398afc78b	Bacteria	Planctomycetota	Planctomycetes	Pirellulales	Pirellulaceae	Incertae_Sedis	uncultured_bacterium	0,728863908396518	0	0	0	0	0	0	0	0	0	0	0	0	0	0	0	0	0	0	0	0	0	0	0	0	0	0	0	0	0	0	0	0	0	0	0	0	0	0	0	0
1566	73ffe516b8c185554393c5233d58aa45	Bacteria	Planctomycetota	Planctomycetes	Pirellulales	Pirellulaceae	Incertae_Sedis	uncultured_bacterium	0,75326935613716	0	0	0	0	0	6	0	0	0	0	0	0	0	0	0	0	0	0	0	0	0	0	0	0	0	0	0	0	0	0	0	0	0	0	0	0	0	0	0	0
1567	c75b44658dc7d3052b2ffd5eeda2888b	Bacteria	Planctomycetota	Planctomycetes	Pirellulales	Pirellulaceae	Pirellula	uncultured_Firmicutes	0,803104523420897	0	3	0	0	0	0	0	0	0	0	0	0	0	0	0	0	0	0	0	0	0	0	0	0	0	0	0	0	0	0	0	0	0	0	0	0	0	0	0	0
1568	c6c8dba2686be875cbb190197c4ab375	Bacteria	Planctomycetota	Planctomycetes	Pirellulales	Pirellulaceae	Pirellula	uncultured_Pirellula	0,977719907594207	0	0	0	0	0	0	0	0	0	0	0	0	0	0	0	0	0	0	0	0	0	0	0	0	0	0	0	0	0	0	0	0	0	0	0	0	0	0	0	0
1569	c24eb0b021f0e8882ff6e054b27a265a	Bacteria	Planctomycetota	Planctomycetes	Planctomycetales	Incertae_Sedis	Incertae_Sedis	uncultured_bacterium	0,999533603749929	0	0	0	0	0	11	0	0	0	0	0	0	0	0	0	0	0	0	0	0	0	0	0	0	0	0	0	0	0	0	0	0	0	0	0	0	0	0	0	0
1570	56d6c12f0c00efd2a85081dcd3697489	Bacteria	Planctomycetota	Planctomycetes	Planctomycetales	Rubinisphaeraceae	Incertae_Sedis	uncultured_bacterium	0,926134852019625	0	0	0	0	0	0	0	0	0	0	0	0	0	0	0	0	0	0	0	0	0	0	0	0	0	0	0	0	0	0	0	0	0	0	0	0	0	0	0	0
1571	20ec6f53a4065d09337af9f4b99eb9ce	Bacteria	Planctomycetota	Planctomycetes	Planctomycetales	Rubinisphaeraceae	Incertae_Sedis	uncultured_bacterium	0,999343600195181	0	0	0	0	0	0	0	0	0	0	0	0	0	0	0	0	0	0	0	0	0	0	0	0	0	4	0	0	0	0	0	0	0	0	0	0	0	0	0	0
1572	f9ebe7aad930999c9f7d7812f8ce177f	Bacteria	Planctomycetota	Planctomycetes	Planctomycetales	Rubinisphaeraceae	Planctomicrobium	uncultured_bacterium	0,897964650828463	0	0	0	0	0	0	0	0	0	0	0	0	0	0	0	0	0	0	0	0	0	0	0	0	0	0	0	0	0	0	0	0	0	0	0	0	0	0	0	0
1573	8430191df50285c0832722dcbc55aa70	Bacteria	Pseudomonadota	Alphaproteobacteria	Acetobacterales	Acetobacteraceae	Acetobacter	NA	0,779495248421118	0	0	0	0	0	0	0	0	0	0	0	0	0	0	0	0	0	0	0	0	0	0	0	0	0	0	0	0	0	0	0	0	0	0	0	2	0	0	0	0
1574	1ceaf0f403caa1602d4ffbd0f68dc0ef	Bacteria	Pseudomonadota	Alphaproteobacteria	Acetobacterales	Acetobacteraceae	Acetobacter	NA	0,890732408415813	0	0	0	0	0	0	0	0	0	0	0	0	0	0	0	0	0	0	0	0	0	0	0	0	0	0	0	0	0	0	0	0	0	0	0	0	0	0	0	0
1575	2eca9caf6c0dfa7b47cf936a17afbb82	Bacteria	Pseudomonadota	Alphaproteobacteria	Acetobacterales	Acetobacteraceae	Acetobacter	NA	0,911525732323979	0	0	0	0	0	0	0	0	0	0	0	0	0	0	0	0	0	0	0	0	0	0	0	0	0	0	0	0	0	0	0	0	0	0	0	0	0	0	0	0
1576	2dbb4f5e26503885787050b0b7db4348	Bacteria	Pseudomonadota	Alphaproteobacteria	Acetobacterales	Acetobacteraceae	Acetobacter	NA	0,917033043025242	0	0	0	0	0	0	0	0	0	0	0	0	0	0	0	0	0	0	0	0	0	0	0	0	0	0	0	0	0	0	0	0	0	0	0	0	0	5	0	0
1577	b6e8786c35363592cd8941283cf3ef37	Bacteria	Pseudomonadota	Alphaproteobacteria	Acetobacterales	Acetobacteraceae	Acetobacter	NA	0,927694986745896	0	0	0	0	0	2	0	0	0	0	0	0	0	0	0	0	0	0	0	0	0	0	0	0	0	0	0	0	0	0	0	0	0	0	0	0	0	0	0	0
1578	586238767aa6e2589e44ecf02e1085a8	Bacteria	Pseudomonadota	Alphaproteobacteria	Acetobacterales	Acetobacteraceae	Acetobacter	NA	0,931329145768424	0	0	0	0	0	0	0	0	0	0	0	0	0	0	0	0	0	0	0	0	0	0	0	0	0	0	0	0	0	0	0	0	0	0	0	0	0	0	0	0
1579	028e13da9bfe6972786ab084fbde98bd	Bacteria	Pseudomonadota	Alphaproteobacteria	Acetobacterales	Acetobacteraceae	Acetobacter	NA	0,949829097614014	0	0	0	0	0	0	2	0	0	0	0	0	0	0	0	0	0	0	0	0	0	0	0	0	0	0	0	0	0	0	0	0	0	0	0	0	0	0	0	0
1580	249d14877bd4548e00bd6baface3ed90	Bacteria	Pseudomonadota	Alphaproteobacteria	Acetobacterales	Acetobacteraceae	Acetobacter	NA	0,951793927815811	0	0	9	0	0	0	0	0	0	0	0	0	0	0	0	0	0	0	0	0	0	0	0	0	0	0	0	0	0	0	0	0	0	0	0	0	0	0	0	0
1581	914ac132be84d0a7c5a75e8c645affed	Bacteria	Pseudomonadota	Alphaproteobacteria	Acetobacterales	Acetobacteraceae	Acetobacter	NA	0,957398688054394	0	0	0	0	0	0	0	0	0	0	0	0	0	0	0	0	0	0	0	0	0	0	0	0	0	0	0	0	0	0	0	0	0	0	0	0	0	0	0	0
1582	c86dcca9f35af57b59e5064a85398199	Bacteria	Pseudomonadota	Alphaproteobacteria	Acetobacterales	Acetobacteraceae	Acetobacter	NA	0,962763706541689	0	2	0	0	0	0	0	0	0	0	0	0	0	0	0	0	0	0	0	0	0	0	0	0	0	0	0	0	0	0	0	0	0	0	0	0	0	0	0	0
1583	d2cdc3b99dff0992a7abe406d59065a9	Bacteria	Pseudomonadota	Alphaproteobacteria	Acetobacterales	Acetobacteraceae	Acetobacter	NA	0,962898264459357	0	0	0	0	0	0	0	0	0	0	0	0	0	0	0	0	0	0	0	0	0	0	0	0	2	0	0	0	0	0	0	0	0	0	0	0	0	0	0	0
1584	001dde3ca3ede26baa0ed1ca7d2c8308	Bacteria	Pseudomonadota	Alphaproteobacteria	Acetobacterales	Acetobacteraceae	Acetobacter	NA	0,963657236118752	0	0	0	0	0	0	0	0	0	0	0	0	0	0	0	0	0	0	0	0	0	0	0	0	0	0	0	0	0	0	0	0	0	0	0	0	0	0	0	0
1585	d206d42cb0bdd006fc4e137e97b90020	Bacteria	Pseudomonadota	Alphaproteobacteria	Acetobacterales	Acetobacteraceae	Acetobacter	NA	0,966115355606616	0	0	0	0	0	0	0	0	0	0	0	0	0	0	0	0	0	0	0	0	0	0	0	0	0	0	0	0	0	0	0	0	0	0	0	0	0	0	0	0
1586	799bd5aa28af1c69a4246cd0a409f69f	Bacteria	Pseudomonadota	Alphaproteobacteria	Acetobacterales	Acetobacteraceae	Acetobacter	NA	0,966343558833573	0	0	0	0	0	0	0	0	0	0	0	0	0	0	0	0	0	0	0	0	0	0	0	0	0	0	0	0	0	0	0	0	0	0	0	0	0	0	0	0
1587	8c29bed4dc0148a253bfc39bbde8d4e8	Bacteria	Pseudomonadota	Alphaproteobacteria	Acetobacterales	Acetobacteraceae	Acetobacter	NA	0,966613910350758	0	0	0	0	0	0	0	0	0	0	0	0	0	0	0	0	0	0	0	0	0	0	0	0	0	0	0	0	0	0	0	0	2	0	0	0	0	0	0	0
1588	f87ca0bc7d019780be687b0c5700449d	Bacteria	Pseudomonadota	Alphaproteobacteria	Acetobacterales	Acetobacteraceae	Acetobacter	NA	0,967100882538389	0	0	0	0	0	0	0	0	0	0	0	0	0	0	0	0	0	0	0	0	0	0	0	0	0	0	0	0	0	0	0	0	0	0	0	0	0	0	0	0
1589	8ee2455befd5f9663c7a2848a2509af6	Bacteria	Pseudomonadota	Alphaproteobacteria	Acetobacterales	Acetobacteraceae	Acetobacter	NA	0,967925861106291	0	0	0	0	0	0	0	0	0	0	0	0	0	0	0	0	0	0	0	0	0	0	0	0	0	0	0	0	0	0	0	0	0	0	0	0	0	0	0	0
1590	c3668204a5ebd3c993a8a4248c7b25fa	Bacteria	Pseudomonadota	Alphaproteobacteria	Acetobacterales	Acetobacteraceae	Acetobacter	NA	0,968472387537639	0	0	0	0	0	0	0	0	0	0	0	0	0	0	0	0	0	0	2	0	0	0	0	0	0	0	0	0	0	0	0	0	0	0	0	0	0	0	0	0
1591	f40add9fb79be88aa274ca9b8a30429c	Bacteria	Pseudomonadota	Alphaproteobacteria	Acetobacterales	Acetobacteraceae	Acetobacter	NA	0,969232032430245	0	0	0	0	0	0	0	0	0	0	0	0	0	0	0	0	0	0	0	0	0	0	0	0	0	0	0	0	0	0	0	0	0	0	0	0	0	0	0	0
1592	49c719e391c68681873a4ff4448b3f7a	Bacteria	Pseudomonadota	Alphaproteobacteria	Acetobacterales	Acetobacteraceae	Acetobacter	NA	0,969394258998697	0	0	0	0	0	0	0	0	0	0	0	0	0	0	0	0	0	0	0	0	0	0	0	0	0	0	0	0	0	0	0	0	0	0	0	2	0	0	0	0
1593	61fb4c4c1b6b84dad791d45f12c3db40	Bacteria	Pseudomonadota	Alphaproteobacteria	Acetobacterales	Acetobacteraceae	Acetobacter	NA	0,970311918051399	0	0	0	0	0	0	0	0	0	0	0	0	0	0	0	0	0	0	0	0	0	0	0	0	0	0	0	0	0	0	0	0	0	0	0	0	0	0	0	0
1594	bf5d05afbc9858ad53ea53c316a51c55	Bacteria	Pseudomonadota	Alphaproteobacteria	Acetobacterales	Acetobacteraceae	Acetobacter	NA	0,973119521375226	0	0	0	0	0	0	0	0	0	0	0	0	0	0	0	0	0	0	0	0	0	0	0	0	0	0	0	0	0	0	0	0	0	0	0	0	0	0	0	0
1595	5db1a3d483fbaee15e24c115d939b02c	Bacteria	Pseudomonadota	Alphaproteobacteria	Acetobacterales	Acetobacteraceae	Acetobacter	NA	0,975333626229872	0	0	0	0	0	0	0	0	0	0	0	0	0	0	0	0	0	0	0	0	0	0	0	0	0	0	0	0	0	0	0	0	0	0	0	0	0	0	0	0
1596	2f3547016792473a662089213fb7ef59	Bacteria	Pseudomonadota	Alphaproteobacteria	Acetobacterales	Acetobacteraceae	Acetobacter	NA	0,976292937017107	0	0	0	0	0	0	0	0	0	0	0	0	0	0	0	0	0	0	0	0	0	0	0	0	0	0	0	0	0	0	0	0	0	0	0	0	0	0	0	0
1597	d7309968065d1f8c18ab1928cfc942b0	Bacteria	Pseudomonadota	Alphaproteobacteria	Acetobacterales	Acetobacteraceae	Acetobacter	NA	0,977104757988672	0	0	0	0	0	0	0	0	0	0	0	0	0	6	0	0	0	0	0	0	0	0	0	0	0	0	0	0	0	0	0	0	0	0	0	0	0	0	0	0
1598	d487d50d002db3c69979d1993751c5c5	Bacteria	Pseudomonadota	Alphaproteobacteria	Acetobacterales	Acetobacteraceae	Acetobacter	NA	0,977958747682728	4	0	0	2	0	0	0	0	0	0	0	0	0	0	0	0	0	0	0	0	0	0	0	7	35	0	8	0	13	17	0	0	2	0	24	52	7	0	0	5
1599	5a0609995c15de21bdccd35bebbfc85a	Bacteria	Pseudomonadota	Alphaproteobacteria	Acetobacterales	Acetobacteraceae	Acetobacter	NA	0,980257606733377	0	0	0	0	0	0	0	0	0	0	0	0	0	0	0	0	0	0	0	0	0	0	0	0	0	0	0	0	0	0	0	0	0	0	0	0	0	0	0	0
1600	a323d0c319be7069167a983d8e438e98	Bacteria	Pseudomonadota	Alphaproteobacteria	Acetobacterales	Acetobacteraceae	Acetobacter	NA	0,980606666755819	0	0	0	0	0	0	0	0	0	0	0	0	0	0	0	0	0	0	0	0	0	0	0	0	0	0	0	0	0	0	0	0	0	0	0	0	0	0	0	3
1601	2393beefd70c565ca70ca69d34f916a4	Bacteria	Pseudomonadota	Alphaproteobacteria	Acetobacterales	Acetobacteraceae	Acetobacter	NA	0,982558233355338	0	0	0	0	0	0	0	0	0	0	0	0	0	0	0	0	0	0	0	0	0	0	0	0	0	0	0	0	0	0	0	0	0	0	0	0	0	0	0	0
1602	3ee788d440c9dcb2b823684dabefcdda	Bacteria	Pseudomonadota	Alphaproteobacteria	Acetobacterales	Acetobacteraceae	Acetobacter	NA	0,983408187827932	0	0	0	0	0	0	0	0	0	0	0	0	0	0	0	0	0	0	0	0	0	0	0	0	0	0	0	0	0	0	0	0	0	0	0	0	0	0	0	0
1603	e214a5b47907a8c6ce8dd0a4c3a4cc2c	Bacteria	Pseudomonadota	Alphaproteobacteria	Acetobacterales	Acetobacteraceae	Acetobacter	NA	0,984206325166821	0	0	0	0	0	0	0	0	0	0	0	0	0	0	0	0	0	0	0	0	0	0	0	0	0	0	0	0	0	0	0	0	0	0	0	0	0	0	0	0
1604	6e47534e462dbd7b31648f255c8460c6	Bacteria	Pseudomonadota	Alphaproteobacteria	Acetobacterales	Acetobacteraceae	Acetobacter	NA	0,984853481127935	0	0	0	0	0	0	0	0	0	0	0	0	0	0	0	0	0	0	0	0	0	0	0	0	0	0	0	0	0	0	0	0	0	0	0	2	0	0	0	0
1605	c6644862eb6a2909d27092513bac86a5	Bacteria	Pseudomonadota	Alphaproteobacteria	Acetobacterales	Acetobacteraceae	Acetobacter	NA	0,98534653268006	0	0	0	0	0	0	0	0	0	0	0	0	0	0	0	0	0	0	0	0	0	0	0	0	0	0	0	0	0	0	0	0	0	0	3	0	0	0	0	0
1606	80006b06e11173b060c9ad652b6637eb	Bacteria	Pseudomonadota	Alphaproteobacteria	Acetobacterales	Acetobacteraceae	Acetobacter	NA	0,986126863819531	0	0	0	0	0	0	0	0	0	0	0	0	0	0	0	0	0	0	0	0	0	0	0	0	0	0	0	0	0	0	0	0	0	0	0	0	0	0	0	0
1607	7d811ebcd8a8b484fb2672610cc0823c	Bacteria	Pseudomonadota	Alphaproteobacteria	Acetobacterales	Acetobacteraceae	Acetobacter	NA	0,988069199434954	0	0	0	0	0	0	0	0	0	0	0	0	0	0	0	0	0	0	0	0	0	0	0	0	0	0	0	0	0	0	0	0	0	0	0	0	0	0	0	0
1608	10927eef4563fa74e19ec31a0797171e	Bacteria	Pseudomonadota	Alphaproteobacteria	Acetobacterales	Acetobacteraceae	Acetobacter	NA	0,989822894417094	0	0	0	0	0	0	0	0	0	0	0	0	0	0	0	0	0	0	0	0	0	0	0	0	6	0	0	0	0	0	0	0	0	0	0	0	0	0	0	0
1609	91cf51ef2a432483a6716ffec61a329c	Bacteria	Pseudomonadota	Alphaproteobacteria	Acetobacterales	Acetobacteraceae	Acetobacter	NA	0,991418194302163	0	0	0	0	0	0	0	0	0	0	0	0	0	0	0	0	0	0	0	0	0	0	0	0	0	0	0	0	0	0	0	0	0	0	0	0	0	0	0	0
1610	736d50f9abc0dc026dc8cae1ebc8bcf1	Bacteria	Pseudomonadota	Alphaproteobacteria	Acetobacterales	Acetobacteraceae	Acetobacter	NA	0,992361287796437	0	0	0	0	0	0	0	0	0	0	0	0	0	0	0	0	0	0	0	0	0	0	0	0	0	0	0	0	0	0	0	0	0	0	0	0	0	0	0	0
1611	d3b736118e506cce44556482d0740ada	Bacteria	Pseudomonadota	Alphaproteobacteria	Acetobacterales	Acetobacteraceae	Acetobacter	NA	0,992535784579648	0	0	0	0	0	0	0	0	0	0	0	0	0	0	0	0	0	0	0	0	0	0	0	0	0	0	0	0	0	0	0	0	0	0	0	0	0	0	0	0
1612	8b43817a9098ed0050028ded61d9a354	Bacteria	Pseudomonadota	Alphaproteobacteria	Acetobacterales	Acetobacteraceae	Acetobacter	NA	0,992660913962207	0	0	0	0	0	0	0	0	0	0	0	0	0	2	0	0	0	0	0	0	0	0	0	0	0	0	0	0	0	0	0	0	0	0	0	0	0	0	0	0
1613	eccc1cff000bb2fbab5e22cd0eabcead	Bacteria	Pseudomonadota	Alphaproteobacteria	Acetobacterales	Acetobacteraceae	Acetobacter	NA	0,993893430454904	0	0	0	0	0	0	0	0	0	0	0	0	0	0	0	0	0	0	0	0	0	0	2	0	0	0	0	0	0	0	0	0	0	0	0	0	0	0	0	0
1614	fe01d555fd21fa23cac891a8084a4c8f	Bacteria	Pseudomonadota	Alphaproteobacteria	Acetobacterales	Acetobacteraceae	Acetobacter	NA	0,994936321698215	0	0	0	0	0	0	0	0	0	0	0	0	0	0	0	0	0	0	0	0	0	0	0	0	10	0	0	0	0	0	0	0	0	0	0	0	0	0	0	0
1615	7a37758baa62d58929cc38496955f196	Bacteria	Pseudomonadota	Alphaproteobacteria	Acetobacterales	Acetobacteraceae	Acetobacter	NA	0,995602046606795	0	0	0	0	0	0	0	0	0	0	0	0	0	0	0	0	0	0	0	0	0	0	0	0	0	0	0	0	0	0	0	0	0	0	0	14	0	0	0	0
1616	98802ef6707ca54e8ab7e3c1dccf526e	Bacteria	Pseudomonadota	Alphaproteobacteria	Acetobacterales	Acetobacteraceae	Acetobacter	NA	0,997227279764583	0	0	0	0	0	0	0	0	0	0	0	0	0	0	0	0	0	0	0	0	0	0	0	0	0	0	0	0	0	0	0	10	0	0	0	0	0	0	0	0
1617	060bf0d2f56a0daa7379169fd5d78975	Bacteria	Pseudomonadota	Alphaproteobacteria	Acetobacterales	Acetobacteraceae	Acetobacter	NA	0,997426279094257	0	0	0	0	0	0	0	0	0	0	0	0	0	0	0	0	0	2	0	0	0	0	0	0	0	0	0	0	0	0	0	0	0	0	0	0	0	0	0	0
1618	d48c49b1883e760af2eb2a1457ca8127	Bacteria	Pseudomonadota	Alphaproteobacteria	Acetobacterales	Acetobacteraceae	Acetobacter	NA	0,998244842481963	0	0	0	0	0	0	0	0	0	0	0	0	0	0	0	0	0	0	0	0	0	0	0	0	0	0	0	0	0	0	0	0	0	0	0	0	0	8	0	0
1619	50f2b6eff0dbef241e08b4955bcae6c3	Bacteria	Pseudomonadota	Alphaproteobacteria	Acetobacterales	Acetobacteraceae	Acetobacter	NA	0,998310508088647	0	0	0	0	0	0	0	0	0	0	0	0	0	0	0	0	0	0	0	0	0	0	0	0	0	0	0	0	0	0	0	0	16	0	0	0	0	0	0	0
1620	32de81735f16e70807a3dd426a91d026	Bacteria	Pseudomonadota	Alphaproteobacteria	Acetobacterales	Acetobacteraceae	Acetobacter	NA	0,998331170658296	0	0	0	0	0	0	0	0	0	0	0	0	0	0	0	0	0	0	0	0	0	0	0	0	0	0	0	0	0	0	0	0	0	0	0	0	0	0	0	0
1621	b7327de39c00655dbbcbec8bd1217805	Bacteria	Pseudomonadota	Alphaproteobacteria	Acetobacterales	Acetobacteraceae	Acetobacter	NA	0,998502184564617	0	0	0	0	0	0	0	0	0	0	0	0	0	0	0	0	0	0	0	0	0	0	0	0	0	0	0	0	0	0	0	5	0	0	0	0	0	0	0	0
1622	6be1831c147d329861c6bb6a4bc76641	Bacteria	Pseudomonadota	Alphaproteobacteria	Acetobacterales	Acetobacteraceae	Acetobacter	NA	0,998536874554064	0	0	0	0	0	0	0	0	0	0	0	0	0	0	0	0	0	0	0	0	0	0	0	0	0	0	0	0	0	0	0	0	0	0	0	0	0	0	0	0
1623	4a1a88e65e6af52b8763f657ed956754	Bacteria	Pseudomonadota	Alphaproteobacteria	Acetobacterales	Acetobacteraceae	Acetobacter	NA	0,998622433168872	0	0	0	0	0	0	0	0	0	0	0	0	0	0	0	0	0	0	0	0	0	0	0	0	0	0	0	0	0	0	0	0	0	0	0	0	7	0	0	0
1624	b1fde3a2ca688cc8751d16adb4046b82	Bacteria	Pseudomonadota	Alphaproteobacteria	Acetobacterales	Acetobacteraceae	Acetobacter	NA	0,998642121387629	0	0	0	0	0	0	0	0	0	0	0	0	0	0	0	0	0	0	0	0	0	0	0	0	20	0	0	0	0	0	0	0	0	0	0	0	0	0	0	0
1625	c218eea040625b916f146a1cffbab6e1	Bacteria	Pseudomonadota	Alphaproteobacteria	Acetobacterales	Acetobacteraceae	Acetobacter	NA	0,998663990657799	0	0	0	0	0	0	0	0	0	0	0	0	0	0	0	0	0	0	0	0	0	0	0	0	0	0	0	0	0	0	0	0	0	0	0	0	13	0	0	0
1626	f045a975242a08e61edb737161916121	Bacteria	Pseudomonadota	Alphaproteobacteria	Acetobacterales	Acetobacteraceae	Acetobacter	NA	0,999111843855044	7458	6368	3705	690	3408	2862	3826	1493	1029	1090	240	603	1435	1071	60	2119	3265	2345	1231	577	158	3900	3801	3424	30305	2298	850	130	814	4969	1748	6176	27437	192	789	2210	21239	13855	13406	5324
1627	e958583440ef1e3cbbe5e326c23d90ec	Bacteria	Pseudomonadota	Alphaproteobacteria	Acetobacterales	Acetobacteraceae	Acidiphilium	uncultured_bacterium	0,864239792920303	0	0	0	0	0	0	0	0	0	0	0	0	0	0	0	0	0	0	0	0	0	0	0	0	0	0	0	0	0	0	0	0	0	0	0	0	0	0	0	0
1628	a202e988a8d2a2330ec161f4527c2556	Bacteria	Pseudomonadota	Alphaproteobacteria	Acetobacterales	Acetobacteraceae	Asaia	NA	0,994511682574749	0	0	0	0	0	0	0	0	0	0	0	0	0	0	0	0	0	0	0	0	0	0	0	0	0	0	0	0	0	0	0	0	0	0	0	0	0	0	0	0
1629	a5d2a6689506f1996353098a585618d3	Bacteria	Pseudomonadota	Alphaproteobacteria	Acetobacterales	Acetobacteraceae	Bombella	NA	0,886837374741316	0	0	0	0	0	0	0	0	0	0	0	0	0	0	0	0	0	0	0	0	0	0	0	0	0	0	0	0	0	0	0	0	0	0	0	0	0	0	0	0
1630	f5df6e273e8d3b0d6b444f1ff85f30b6	Bacteria	Pseudomonadota	Alphaproteobacteria	Acetobacterales	Acetobacteraceae	Bombella	NA	0,909387710132625	0	0	0	0	0	0	0	0	0	0	0	0	0	0	0	0	0	0	0	0	0	0	0	0	0	0	0	0	0	0	0	10	0	0	0	0	0	0	0	0
1631	02ed2455578b89b752b7c53294f716f5	Bacteria	Pseudomonadota	Alphaproteobacteria	Acetobacterales	Acetobacteraceae	Bombella	NA	0,91369166000234	0	0	0	0	2	0	0	0	0	0	0	0	0	0	0	0	0	0	0	0	0	0	0	0	0	0	0	0	0	0	0	0	0	0	0	0	0	0	0	0
1632	74fff89f3b08be4849c32f030228068f	Bacteria	Pseudomonadota	Alphaproteobacteria	Acetobacterales	Acetobacteraceae	Bombella	NA	0,966115535050278	0	0	0	0	0	0	0	0	0	2	0	0	0	0	0	0	0	0	0	0	0	0	0	0	0	0	0	0	0	0	0	0	0	0	0	0	0	0	0	0
1633	80482c450627303abec0d7d1cb1082e6	Bacteria	Pseudomonadota	Alphaproteobacteria	Acetobacterales	Acetobacteraceae	Bombella	NA	0,968023133607995	0	0	0	0	4	0	0	0	0	0	0	0	0	0	0	0	0	0	0	0	0	0	0	0	0	0	0	0	0	0	0	0	0	0	0	0	0	0	0	0
1634	0c7f1b3534fcd3fa9242d9d95efb1a9a	Bacteria	Pseudomonadota	Alphaproteobacteria	Acetobacterales	Acetobacteraceae	Bombella	NA	0,975094653691057	0	0	0	0	0	0	0	0	0	0	0	0	0	0	9	0	0	0	0	0	0	0	0	0	0	0	0	0	0	0	0	0	0	0	0	0	0	0	0	0
1635	389aaf958b9788a3f5be5080dd830da4	Bacteria	Pseudomonadota	Alphaproteobacteria	Acetobacterales	Acetobacteraceae	Bombella	NA	0,98236439553846	0	0	0	0	0	0	0	0	0	0	0	0	0	0	0	0	0	0	0	0	0	0	0	0	0	0	0	0	0	0	0	0	0	0	0	0	0	0	0	0
1636	efb3ce997f4fa4ab1500e49e218597e8	Bacteria	Pseudomonadota	Alphaproteobacteria	Acetobacterales	Acetobacteraceae	Bombella	NA	0,987635146009842	0	0	0	0	0	0	0	0	0	0	2	0	0	0	0	0	0	0	0	0	0	0	0	0	0	0	0	0	0	0	0	0	0	0	0	0	0	0	0	0
1637	61d7047fe4157c6cb07341dcf6c89699	Bacteria	Pseudomonadota	Alphaproteobacteria	Acetobacterales	Acetobacteraceae	Bombella	NA	0,990736134167991	0	0	0	0	0	4	0	0	0	0	0	0	0	0	0	0	0	0	0	0	0	0	0	0	0	0	0	0	0	0	0	0	0	0	0	0	0	0	0	0
1638	1781c37447a1cde09b26d94c156ef5ad	Bacteria	Pseudomonadota	Alphaproteobacteria	Acetobacterales	Acetobacteraceae	Bombella	NA	0,993310426477507	0	0	0	0	0	0	0	0	0	0	0	0	0	0	0	0	0	0	0	0	0	0	0	0	0	0	0	0	0	0	0	0	0	0	0	0	0	0	0	0
1639	7afa229a1cd14b78040661927e7adf27	Bacteria	Pseudomonadota	Alphaproteobacteria	Acetobacterales	Acetobacteraceae	Bombella	NA	0,994627591602189	0	0	0	0	0	0	0	0	0	0	0	0	0	0	0	0	0	0	0	0	0	0	0	0	0	0	0	0	0	0	0	0	0	0	0	0	0	0	0	0
1640	4f22b59f7a8152e7715ae3f5a3a9fbf1	Bacteria	Pseudomonadota	Alphaproteobacteria	Acetobacterales	Acetobacteraceae	Bombella	NA	0,994828617585197	0	0	0	0	0	6	0	0	0	0	0	0	0	0	0	0	0	0	0	0	0	0	0	0	0	0	0	0	0	0	0	0	0	0	0	0	0	0	0	0
1641	6d8577c024ead25f5699faa24ce3c057	Bacteria	Pseudomonadota	Alphaproteobacteria	Acetobacterales	Acetobacteraceae	Bombella	NA	0,995624569849757	0	0	0	0	0	0	0	0	0	0	0	0	0	0	0	0	0	0	0	0	0	0	0	0	0	0	0	0	0	0	0	0	0	4	0	0	0	0	0	0
1642	beb0ef7aad6f4febab70427ebab8ff38	Bacteria	Pseudomonadota	Alphaproteobacteria	Acetobacterales	Acetobacteraceae	Bombella	NA	0,996668617787767	0	0	0	0	0	0	0	0	0	0	0	0	0	0	0	0	0	0	0	0	0	0	0	0	0	0	0	0	0	0	0	0	0	0	0	0	0	0	0	0
1643	bcd089695c544372c775012852dd9aac	Bacteria	Pseudomonadota	Alphaproteobacteria	Acetobacterales	Acetobacteraceae	Bombella	NA	0,997119398054966	70	125	37	400	454	1295	103	34	115	848	195	884	57	69	42	0	5	12	500	74	210	96	0	84	199	63	136	118	796	105	245	338	7	736	501	1548	3	0	0	8
1644	6c0fa22ad751d46b274fe9af5f65562c	Bacteria	Pseudomonadota	Alphaproteobacteria	Acetobacterales	Acetobacteraceae	Bombella	NA	0,997300027032329	0	0	0	0	0	0	0	0	0	0	0	0	0	0	0	0	0	0	0	0	0	0	0	0	0	0	0	0	0	0	0	0	0	0	0	0	0	0	0	0
1645	aee6e025ba98837729e293b001be3b49	Bacteria	Pseudomonadota	Alphaproteobacteria	Acetobacterales	Acetobacteraceae	Bombella	NA	0,997636552784911	0	0	0	0	0	0	0	0	0	0	0	0	0	0	0	0	0	0	0	0	0	0	0	0	0	0	0	0	0	0	0	0	0	0	0	0	0	0	0	0
1646	aa6ba2fd022efbb73e056cf18b65ab82	Bacteria	Pseudomonadota	Alphaproteobacteria	Acetobacterales	Acetobacteraceae	Bombella	NA	0,998624397410339	0	0	0	0	0	7	0	0	0	0	0	0	0	0	0	0	0	0	0	0	0	0	0	0	0	0	0	0	0	0	0	0	0	0	0	0	0	0	0	0
1647	0b9b826e6e4f6860fa796f8c0d637704	Bacteria	Pseudomonadota	Alphaproteobacteria	Acetobacterales	Acetobacteraceae	Bombella	NA	0,999012668432539	0	0	0	0	0	0	0	0	0	0	0	0	0	0	0	0	0	0	0	0	0	0	0	0	0	0	0	0	0	0	0	0	0	0	0	0	0	0	0	0
1648	5499b7f56ac0f7007a66913e36cf463f	Bacteria	Pseudomonadota	Alphaproteobacteria	Acetobacterales	Acetobacteraceae	Bombella	NA	0,999249459562172	2	0	0	0	0	0	0	0	0	0	0	0	0	0	0	0	0	0	0	0	0	0	0	0	0	0	0	0	0	0	0	0	0	0	0	0	0	0	0	0
1649	6f781b0f94d1d9e914fe833c7c17eb78	Bacteria	Pseudomonadota	Alphaproteobacteria	Acetobacterales	Acetobacteraceae	Caldovatus	NA	0,995212596299291	0	0	0	0	0	0	0	0	0	0	0	0	0	0	0	0	0	0	0	0	0	0	0	0	0	0	0	0	0	0	0	0	0	0	0	0	0	0	0	0
1650	8f58519a247c546d35c16e6ad7eb8057	Bacteria	Pseudomonadota	Alphaproteobacteria	Acetobacterales	Acetobacteraceae	Dankookia	uncultured_bacterium	0,986347897323929	0	0	0	0	0	0	0	0	0	0	0	0	0	0	0	0	0	0	0	0	0	0	0	0	0	0	0	0	0	0	0	0	0	0	0	0	0	0	0	0
1651	6f21069088d9a9498cf0dfdf9278ac21	Bacteria	Pseudomonadota	Alphaproteobacteria	Acetobacterales	Acetobacteraceae	Gluconacetobacter	NA	0,726813441730365	0	0	0	0	0	0	0	0	0	0	0	0	0	0	0	0	0	0	0	0	0	0	0	0	0	0	0	0	12	0	0	0	0	7	9	16	0	0	0	0
1652	d87d65a936d612ac1fdf1d68c0f0d239	Bacteria	Pseudomonadota	Alphaproteobacteria	Acetobacterales	Acetobacteraceae	Gluconacetobacter	NA	0,815917662496744	0	0	0	0	0	0	0	0	0	0	0	0	0	0	0	0	0	0	0	0	0	0	0	0	0	0	0	0	0	0	0	0	0	0	3	0	0	0	0	0
1653	b742025553b983e32a9a76d2af56fbac	Bacteria	Pseudomonadota	Alphaproteobacteria	Acetobacterales	Acetobacteraceae	Gluconacetobacter	NA	0,902592348043072	0	0	0	0	0	0	0	0	0	0	0	0	0	0	0	0	0	0	0	0	0	0	0	0	0	0	0	0	0	0	0	0	0	0	0	0	0	0	0	0
1654	471ed9bead91bc62e7debd91d5c6d0fc	Bacteria	Pseudomonadota	Alphaproteobacteria	Acetobacterales	Acetobacteraceae	Gluconacetobacter	NA	0,943691816803832	0	0	0	0	0	0	0	0	0	0	0	0	0	0	0	0	0	0	0	0	0	0	0	0	0	0	0	0	0	0	0	3	0	0	0	0	0	0	0	0
1655	d5bae6b178fae7663b7c92a3aa8c4744	Bacteria	Pseudomonadota	Alphaproteobacteria	Acetobacterales	Acetobacteraceae	Gluconacetobacter	NA	0,956451507884655	0	0	0	0	0	0	0	0	0	0	0	0	0	0	0	0	0	0	0	0	0	0	0	0	0	0	0	0	0	0	0	0	0	0	0	0	0	0	0	0
1656	e69b424f5e0f6b4894c55020911a525c	Bacteria	Pseudomonadota	Alphaproteobacteria	Acetobacterales	Acetobacteraceae	Gluconacetobacter	NA	0,957820023967951	0	0	0	0	0	0	0	0	0	0	0	0	0	0	0	0	0	0	0	0	0	0	0	0	0	0	0	0	0	0	0	0	0	0	0	0	0	0	0	0
1657	b49d2b107032ae6a88da2a201261879f	Bacteria	Pseudomonadota	Alphaproteobacteria	Acetobacterales	Acetobacteraceae	Gluconacetobacter	NA	0,958276566775253	0	0	0	0	0	0	0	0	0	0	0	0	0	0	0	0	0	0	0	0	0	0	0	0	0	0	0	0	0	0	0	0	0	0	0	0	0	0	0	0
1658	693facf0e941bc3c1fd9fec16237dc8a	Bacteria	Pseudomonadota	Alphaproteobacteria	Acetobacterales	Acetobacteraceae	Gluconacetobacter	NA	0,978753014523099	26	27	0	57	91	155	12	7	18	207	70	337	23	29	5	0	0	0	128	28	65	57	0	61	51	55	65	47	262	52	47	57	0	319	273	567	0	0	0	14
1659	973ecf005cee3273192ba5e2197fab43	Bacteria	Pseudomonadota	Alphaproteobacteria	Acetobacterales	Acetobacteraceae	Gluconacetobacter	NA	0,981146499169554	0	0	0	0	0	0	0	0	0	0	0	0	0	0	0	0	0	0	0	0	0	0	0	0	0	0	0	0	0	0	0	0	0	0	0	0	0	0	0	0
1660	4a137e9c5a28517a7eb885adacfd2930	Bacteria	Pseudomonadota	Alphaproteobacteria	Acetobacterales	Acetobacteraceae	Gluconacetobacter	NA	0,98814150143086	0	0	0	24	18	51	0	0	0	59	0	113	0	0	0	0	0	0	24	0	16	0	0	0	17	0	0	0	83	0	0	25	0	85	50	139	0	0	0	0
1661	bd59958d477e71078e3c44c80600dc15	Bacteria	Pseudomonadota	Alphaproteobacteria	Acetobacterales	Acetobacteraceae	Gluconobacter	NA	0,999860564913711	0	0	0	0	0	0	0	0	0	0	0	0	0	0	0	0	0	0	0	0	0	0	0	0	0	0	0	0	0	0	0	0	0	0	0	0	0	0	0	0
1662	dab985421418bee4f97c6b2d4f9fe2ce	Bacteria	Pseudomonadota	Alphaproteobacteria	Acetobacterales	Acetobacteraceae	Incertae_Sedis	metagenome	0,744091448135364	0	0	0	0	0	0	0	0	0	9	0	6	0	0	0	0	0	0	0	0	0	0	0	0	0	0	0	0	7	0	0	0	0	15	8	19	0	0	0	0
1663	75be126c901d327d84cd970c75eb1452	Bacteria	Pseudomonadota	Alphaproteobacteria	Acetobacterales	Acetobacteraceae	Incertae_Sedis	uncultured_Acetobacteraceae	0,796746418512469	0	0	0	0	0	0	0	0	0	0	0	0	0	0	0	0	0	0	0	0	0	0	0	0	0	0	0	0	0	0	0	0	0	0	0	0	0	0	0	0
1664	65d6494d109b8bc943e2903222566ab5	Bacteria	Pseudomonadota	Alphaproteobacteria	Acetobacterales	Acetobacteraceae	Incertae_Sedis	NA	0,927338264504536	0	0	0	0	0	14	0	0	0	0	0	0	0	0	0	0	0	0	0	0	0	0	0	0	0	0	0	0	0	0	0	0	0	0	0	0	0	0	0	0
1665	d7f91c7c2a6425076c778b176d2b9569	Bacteria	Pseudomonadota	Alphaproteobacteria	Acetobacterales	Acetobacteraceae	Komagataeibacter	NA	0,986866846093981	0	0	0	0	0	0	0	0	0	0	0	0	0	0	0	0	0	0	0	0	0	0	0	0	0	0	0	0	0	0	0	0	0	0	0	0	0	0	0	0
1666	00e716cafa7cb70a49eda710c0aeb5e9	Bacteria	Pseudomonadota	Alphaproteobacteria	Acetobacterales	Acetobacteraceae	Komagataeibacter	NA	0,996821034652985	0	0	0	0	0	0	0	0	0	0	0	0	0	0	0	0	0	0	0	0	0	0	0	0	0	0	0	0	0	0	0	0	0	0	0	0	0	0	0	0
1667	752d424390672fbfb59ad3eee530b4b4	Bacteria	Pseudomonadota	Alphaproteobacteria	Acetobacterales	Acetobacteraceae	Komagataeibacter	NA	0,997970710921078	0	0	0	0	0	0	0	0	0	0	0	7	0	0	0	0	0	0	0	0	0	0	0	0	0	0	0	0	0	0	0	0	0	0	0	0	0	0	0	0
1668	ba1b4300bc23460aab63b76c369a5bea	Bacteria	Pseudomonadota	Alphaproteobacteria	Acetobacterales	Acetobacteraceae	Roseomonas	NA	0,999169798856609	0	0	0	0	0	0	0	0	0	0	0	0	0	0	0	0	0	0	0	0	0	0	0	0	0	0	0	0	0	0	0	0	2	0	0	0	0	0	0	0
1669	033f3849dee2be75e670dcf1ca48becb	Bacteria	Pseudomonadota	Alphaproteobacteria	Acetobacterales	Acetobacteraceae	Tanticharoenia	NA	0,746381218281611	0	0	0	0	0	0	0	0	0	0	0	0	0	0	0	0	0	0	0	0	0	0	0	0	0	0	0	0	0	0	8	0	0	0	0	0	0	0	0	0
1670	f3763d97215fd6fa2588e0f194d3f9ac	Bacteria	Pseudomonadota	Alphaproteobacteria	Acetobacterales	Acetobacteraceae	Tanticharoenia	NA	0,825580548353209	0	0	0	6	0	12	0	0	0	13	0	14	0	0	0	0	0	0	5	0	0	0	0	0	0	0	0	0	22	3	0	0	0	16	12	27	0	0	0	0
1671	94a8612816cdd4c59d52812efd3b1517	Bacteria	Pseudomonadota	Alphaproteobacteria	Acetobacterales	Acetobacteraceae	NA	NA	0,999959035590495	0	0	0	0	0	0	0	0	0	0	0	0	0	0	0	0	0	0	0	0	0	0	0	0	0	0	0	0	0	0	0	0	0	0	0	0	0	0	0	0
1672	923051d4510b90949a6b1fb103fe34da	Bacteria	Pseudomonadota	Alphaproteobacteria	Acetobacterales	Acetobacteraceae	NA	NA	0,999999555092602	0	0	0	0	0	0	0	0	0	0	0	0	0	0	0	0	0	0	0	0	0	0	0	0	0	0	0	0	0	0	0	0	0	0	0	0	0	0	0	0
1673	cc353d470e32c6ed426a55c9cadb347f	Bacteria	Pseudomonadota	Alphaproteobacteria	Acetobacterales	Acetobacteraceae	NA	NA	0,999999999864947	0	0	0	0	0	0	0	0	0	0	0	0	0	0	0	0	0	0	0	0	0	0	0	0	7	0	0	0	0	0	0	0	0	0	0	24	0	0	0	0
1674	90ff3c0d81945b0044e562d8173eeec5	Bacteria	Pseudomonadota	Alphaproteobacteria	Acetobacterales	Acetobacteraceae	NA	NA	0,999999999968468	0	0	0	0	0	0	0	0	0	0	0	0	0	0	0	0	0	0	0	0	0	0	0	0	0	0	0	0	0	0	0	0	0	0	0	15	0	0	0	0
1675	8dfde9f400b4beb5a4ebe9ab74493960	Bacteria	Pseudomonadota	Alphaproteobacteria	Acetobacterales	Acetobacteraceae	NA	NA	0,999999999994206	0	0	0	0	0	0	0	0	0	0	0	0	0	0	0	0	0	0	0	0	0	0	0	0	0	0	0	0	0	0	0	0	0	0	0	0	0	0	0	0
1676	6fce83d775e3b4c71e4040ef42a11098	Bacteria	Pseudomonadota	Alphaproteobacteria	Azospirillales	Azospirillaceae	Rhodocista	Rhodocista_sp.	0,999961485739846	0	10	0	0	0	0	0	0	0	0	0	0	0	0	0	0	0	0	0	0	0	0	0	0	0	0	0	0	0	0	0	0	0	0	0	0	0	0	0	0
1677	638b1805ec6ead079ef6d54c5b86528d	Bacteria	Pseudomonadota	Alphaproteobacteria	Azospirillales	Azospirillaceae	Skermanella	NA	0,999714169220823	0	0	0	0	0	0	0	0	0	0	0	0	0	0	0	0	0	0	0	11	0	0	0	0	0	0	0	0	0	0	0	0	0	0	0	0	0	0	0	0
1678	303b4bf6f87d9cdfab83c321baa48678	Bacteria	Pseudomonadota	Alphaproteobacteria	Azospirillales	Azospirillaceae	Skermanella	NA	0,999881250398483	0	0	0	0	0	0	0	0	0	0	0	0	0	0	0	0	0	0	0	0	0	0	0	0	0	0	0	0	0	0	0	0	0	0	0	0	0	0	0	0
1679	9be156a4e576ff2a5c1d774178782b85	Bacteria	Pseudomonadota	Alphaproteobacteria	Caedibacterales	Caedibacteraceae	Caedibacter	endosymbiont_of	0,993451113369094	0	0	0	0	0	0	0	0	0	0	0	0	0	0	0	0	0	0	0	0	0	0	0	0	0	0	0	0	0	0	0	0	0	0	2	0	0	0	0	0
1680	412d2e038c2c25b68612760d99cc01c7	Bacteria	Pseudomonadota	Alphaproteobacteria	Caedibacterales	Caedibacteraceae	Caedibacter	endosymbiont_of	0,999817848336308	0	0	0	0	0	0	0	0	0	0	0	0	0	0	0	0	0	0	0	0	0	0	0	0	0	0	0	0	0	0	0	0	0	4	0	0	0	0	0	0
1681	54502a6ad3fcd5973023d4a59ed1605d	Bacteria	Pseudomonadota	Alphaproteobacteria	Caulobacterales	Caulobacteraceae	Asticcacaulis	Asticcacaulis_excentricus	0,808170349363993	0	0	0	0	0	0	0	0	0	0	0	0	0	0	0	0	0	0	0	0	0	0	0	0	0	0	0	0	0	0	0	0	0	0	0	0	0	0	0	0
1682	3576c01341031edc3cc67cb0b3923906	Bacteria	Pseudomonadota	Alphaproteobacteria	Caulobacterales	Caulobacteraceae	Brevundimonas	Brevundimonas_diminuta	0,757599476568308	0	0	0	0	0	0	0	0	0	0	0	0	0	0	0	0	0	0	0	0	0	0	0	0	0	0	0	0	0	0	0	0	0	0	0	0	0	0	0	0
1683	044c4fc8bc92409a8ad3e774ec53733b	Bacteria	Pseudomonadota	Alphaproteobacteria	Caulobacterales	Caulobacteraceae	Brevundimonas	Brevundimonas_diminuta	0,780348483934432	0	0	0	0	0	0	0	0	0	0	0	0	0	0	0	0	2	0	0	0	0	0	0	0	0	0	0	0	0	0	0	0	0	0	0	0	0	0	0	0
1684	71fd06bf8c25e42ed875df9c9ed704f7	Bacteria	Pseudomonadota	Alphaproteobacteria	Caulobacterales	Caulobacteraceae	Brevundimonas	Brevundimonas_diminuta	0,880743617607078	13	30	0	46	46	145	0	0	17	253	37	397	10	30	11	0	0	8	110	21	43	48	0	46	105	28	45	55	335	46	62	46	0	347	345	699	0	7	0	20
1685	3d72600e3229ad2e2456848a04832afb	Bacteria	Pseudomonadota	Alphaproteobacteria	Caulobacterales	Caulobacteraceae	Brevundimonas	Brevundimonas_terrae	0,834479410230925	0	0	0	0	0	0	0	0	0	0	0	0	0	0	0	0	0	0	0	0	0	0	0	0	0	0	0	0	0	0	0	0	0	0	0	0	0	0	0	0
1686	9a0b984fd7ba449a50aa86e4dde3dd88	Bacteria	Pseudomonadota	Alphaproteobacteria	Caulobacterales	Caulobacteraceae	Brevundimonas	NA	0,835944294556269	0	0	0	0	0	0	0	0	0	0	0	0	0	0	0	0	0	0	0	0	0	0	0	0	0	0	0	0	0	0	0	0	0	0	0	0	0	0	0	0
1687	8c22c62cca9ee1484bdd675fb3c3494b	Bacteria	Pseudomonadota	Alphaproteobacteria	Caulobacterales	Caulobacteraceae	Brevundimonas	NA	0,857946049367113	0	0	0	0	0	0	0	0	0	0	0	0	0	0	0	0	0	0	0	0	0	0	0	0	0	0	0	0	0	0	0	0	0	0	0	6	0	0	0	0
1688	578a8531903af782cfb19c01e59e0602	Bacteria	Pseudomonadota	Alphaproteobacteria	Caulobacterales	Caulobacteraceae	Brevundimonas	NA	0,878298534637036	0	0	0	0	0	0	0	0	0	0	0	0	0	0	0	0	0	0	0	0	0	0	0	0	0	0	0	0	0	0	0	0	0	0	0	0	0	0	0	0
1689	135724d5b3e69eb2422bc3501acc7ed5	Bacteria	Pseudomonadota	Alphaproteobacteria	Caulobacterales	Caulobacteraceae	Brevundimonas	NA	0,932054834479499	0	0	0	0	0	0	0	0	0	0	0	0	0	0	0	0	0	0	0	0	0	0	0	0	0	0	0	0	0	0	0	0	0	0	0	0	0	0	0	0
1690	8e053d7280ec9755b5656b61a0527b9d	Bacteria	Pseudomonadota	Alphaproteobacteria	Caulobacterales	Caulobacteraceae	Brevundimonas	NA	0,936737174083631	0	0	0	0	0	0	0	0	0	0	0	0	0	0	0	0	0	0	0	0	0	0	0	0	0	0	0	0	0	0	0	0	0	0	0	0	0	0	0	0
1691	0623d481b33b7b3d2244cb7abeb4be7a	Bacteria	Pseudomonadota	Alphaproteobacteria	Caulobacterales	Caulobacteraceae	Brevundimonas	NA	0,955140972839243	0	29	6	45	40	105	7	0	14	139	43	282	12	9	0	0	0	0	52	16	46	38	0	31	67	19	34	24	222	45	35	49	6	259	249	491	8	0	0	0
1692	aa06b60aee56189b6486d4e2c584cbc9	Bacteria	Pseudomonadota	Alphaproteobacteria	Caulobacterales	Caulobacteraceae	Brevundimonas	NA	0,961036307446243	0	0	0	0	0	0	0	0	0	0	0	0	0	0	0	0	0	0	0	0	0	0	0	0	0	0	0	0	0	0	4	0	0	0	0	0	0	0	0	0
1693	aaf5fe04d2f9c0ed625c4749fc171a79	Bacteria	Pseudomonadota	Alphaproteobacteria	Caulobacterales	Caulobacteraceae	Brevundimonas	NA	0,962733010956815	0	0	0	0	0	0	0	0	0	0	0	0	0	0	0	0	0	0	0	0	0	0	0	0	0	0	0	0	3	0	0	0	0	0	0	0	0	0	0	0
1694	36a6855865977fae72d07c6b522295a5	Bacteria	Pseudomonadota	Alphaproteobacteria	Caulobacterales	Caulobacteraceae	Brevundimonas	NA	0,9769607264103	0	0	0	0	0	0	0	0	0	0	0	0	0	0	0	0	2	0	0	0	0	0	0	0	0	0	0	0	0	0	0	0	0	0	0	0	0	0	0	0
1695	d91bb915e264988690c5f7b441ad09ba	Bacteria	Pseudomonadota	Alphaproteobacteria	Caulobacterales	Caulobacteraceae	Brevundimonas	NA	0,980145743161726	0	0	0	0	0	0	0	0	0	0	0	0	0	2	0	0	0	0	0	0	0	0	0	0	0	0	0	0	0	0	0	0	0	0	0	0	0	0	0	0
1696	561f9bbce1ddfa3cd10bed20c18571a4	Bacteria	Pseudomonadota	Alphaproteobacteria	Caulobacterales	Caulobacteraceae	Brevundimonas	NA	0,98234919826601	0	0	0	0	0	0	0	0	0	0	0	0	0	0	0	0	0	0	0	0	0	0	0	0	0	0	0	0	0	0	0	0	0	0	0	0	0	0	0	0
1697	0f91c30b5b01b3f769d63f9787fe2eb8	Bacteria	Pseudomonadota	Alphaproteobacteria	Caulobacterales	Caulobacteraceae	Brevundimonas	NA	0,982832669359669	0	0	0	0	0	0	0	0	0	0	0	0	0	0	0	0	0	0	0	0	0	0	0	0	0	0	0	0	0	0	0	0	0	0	0	0	0	0	0	0
1698	6f78b0e7fc9a163a93b797fcb99b5634	Bacteria	Pseudomonadota	Alphaproteobacteria	Caulobacterales	Caulobacteraceae	Brevundimonas	NA	0,986121936586611	0	0	0	0	0	0	0	0	0	0	0	0	0	0	0	0	0	0	0	0	0	0	0	0	0	0	0	0	0	0	0	0	0	0	0	0	0	0	0	0
1699	321e1969691b4897fce7ac9cfd49a752	Bacteria	Pseudomonadota	Alphaproteobacteria	Caulobacterales	Caulobacteraceae	Brevundimonas	NA	0,996180241319213	0	0	0	0	0	0	0	0	0	0	0	0	0	0	0	0	0	0	0	0	0	0	0	0	0	0	0	0	0	0	0	0	0	0	0	0	0	0	0	0
1700	7c81caf16a2fbc924713bd67d5592104	Bacteria	Pseudomonadota	Alphaproteobacteria	Caulobacterales	Caulobacteraceae	Brevundimonas	NA	0,999635516372899	0	0	0	0	0	0	0	0	0	0	0	0	0	0	0	0	0	0	0	0	0	0	0	0	0	0	0	0	0	0	0	0	0	0	0	0	0	0	0	0
1701	918b0c61c87fef79df09a1b557ba2122	Bacteria	Pseudomonadota	Alphaproteobacteria	Caulobacterales	Caulobacteraceae	Brevundimonas	NA	0,999798371432748	0	0	0	0	0	6	0	0	0	0	0	0	0	0	0	0	0	0	0	0	0	0	0	0	0	0	0	0	11	0	0	0	0	5	0	0	0	0	0	0
1702	c2d95f2ff39dbf03c98ed238509d7a1b	Bacteria	Pseudomonadota	Alphaproteobacteria	Caulobacterales	Caulobacteraceae	Caulobacter	NA	0,810108925589753	0	0	0	0	0	0	0	0	0	0	0	0	0	0	0	0	0	0	0	0	0	0	0	0	0	0	0	0	0	0	0	0	0	0	0	0	0	0	0	0
1703	a5fad35fbc1d5ac1debe18c91823721c	Bacteria	Pseudomonadota	Alphaproteobacteria	Caulobacterales	Caulobacteraceae	Caulobacter	NA	0,998783793197083	0	0	0	0	0	0	0	0	0	0	0	0	0	0	0	0	0	0	0	0	0	0	0	0	0	0	0	0	0	0	0	0	0	0	0	0	0	0	0	0
1704	4d4093e2fc1402de5b4614d2fd6ea06f	Bacteria	Pseudomonadota	Alphaproteobacteria	Caulobacterales	Caulobacteraceae	Caulobacter	NA	0,99966188791574	0	0	0	0	0	0	0	0	0	0	0	0	0	0	0	0	0	0	0	0	0	0	0	0	0	0	0	0	0	0	0	0	0	0	0	0	0	0	0	0
1705	52d6fae91fe613402b5eb064db422d2a	Bacteria	Pseudomonadota	Alphaproteobacteria	Caulobacterales	Caulobacteraceae	Caulobacter	NA	0,999845927551163	0	4	0	0	0	4	0	0	0	0	0	0	0	0	0	0	0	0	0	0	0	0	0	0	0	0	0	0	0	0	0	0	0	0	0	0	0	0	0	0
1706	0a551cb69e9903d1d141628bfebb08bc	Bacteria	Pseudomonadota	Alphaproteobacteria	Caulobacterales	Caulobacteraceae	Incertae_Sedis	NA	0,826149803941787	0	0	0	0	0	0	0	0	0	0	0	0	0	0	0	0	0	0	0	0	0	0	0	0	0	0	0	0	0	0	0	0	0	0	0	0	0	0	0	0
1707	36fc3641ac616b0049cffc718081ab68	Bacteria	Pseudomonadota	Alphaproteobacteria	Caulobacterales	Caulobacteraceae	Incertae_Sedis	NA	0,99828801957093	0	0	0	0	0	0	0	0	0	0	0	0	0	0	0	0	0	0	0	0	0	0	0	0	0	0	0	0	0	0	0	0	0	0	0	0	0	0	0	0
1708	3d48e2d59ffad10ca40791b92eed7920	Bacteria	Pseudomonadota	Alphaproteobacteria	Caulobacterales	Caulobacteraceae	PMMR1	uncultured_bacterium	0,92890454005443	0	0	0	3	0	0	0	0	0	0	0	0	0	0	0	0	0	0	0	0	0	0	0	0	0	0	0	0	0	0	0	0	0	0	0	0	0	0	0	0
1709	57610f73c077c7891c1336622e2c6e9f	Bacteria	Pseudomonadota	Alphaproteobacteria	Caulobacterales	Caulobacteraceae	NA	NA	0,994976771414402	0	0	0	0	0	0	0	0	0	0	0	0	0	0	0	0	0	0	0	0	0	0	0	0	28	0	0	0	0	16	0	0	0	0	31	31	9	0	0	5
1710	f56760d475c288bd5403f174ad663d4b	Bacteria	Pseudomonadota	Alphaproteobacteria	Caulobacterales	Caulobacteraceae	NA	NA	0,999214185445515	0	0	0	0	0	0	0	0	0	0	0	0	0	0	0	0	0	0	0	0	0	0	0	0	0	0	0	0	0	0	0	0	0	0	0	0	0	0	0	0
1711	396d5b40ec77a77dbd25119505bb53ff	Bacteria	Pseudomonadota	Alphaproteobacteria	Caulobacterales	Caulobacteraceae	NA	NA	0,9998658831603	0	0	0	0	0	0	5	0	0	0	0	0	0	0	0	0	0	0	0	0	0	0	0	0	0	0	0	0	0	0	0	0	0	0	0	0	0	0	0	0
1712	fc59bf2ee70478e25ff32a59e07c3e78	Bacteria	Pseudomonadota	Alphaproteobacteria	Caulobacterales	Caulobacteraceae	NA	NA	0,999993831926547	0	0	0	0	0	0	0	0	0	0	0	0	0	0	0	0	0	0	0	0	0	0	0	0	0	0	0	2	0	0	0	0	0	0	0	0	0	0	0	0
1713	09ce32ca46757000195702c22807d803	Bacteria	Pseudomonadota	Alphaproteobacteria	Defluviicoccales	Defluviicoccaceae	Defluviicoccus	uncultured_bacterium	0,997300107354946	0	0	0	5	0	0	0	0	0	0	0	0	0	0	0	0	0	0	0	0	0	0	0	0	0	0	0	0	0	0	0	0	0	0	0	0	0	0	0	0
1714	57ff573669984e8e2ee4a81076594195	Bacteria	Pseudomonadota	Alphaproteobacteria	Holosporales	Holosporaceae	Incertae_Sedis	uncultured_bacterium	0,996099507688935	0	0	0	0	0	0	0	0	0	0	0	0	0	0	0	0	0	0	0	0	0	0	0	0	0	0	0	0	0	0	0	0	0	0	0	0	0	0	0	0
1715	1993b8c26e01130d90cc7870e7be2f6e	Bacteria	Pseudomonadota	Alphaproteobacteria	Hyphomicrobiales	Beijerinckiaceae	Bosea	NA	0,995854443279178	0	0	0	0	0	0	0	0	0	0	0	0	0	0	0	0	0	0	0	0	0	0	0	0	0	0	0	0	0	0	0	0	0	0	0	0	0	0	0	0
1716	81d612e8ea4e10ff24d7874fce19f670	Bacteria	Pseudomonadota	Alphaproteobacteria	Hyphomicrobiales	Beijerinckiaceae	Bosea	NA	0,999999166877799	0	0	0	0	0	0	0	0	0	0	0	0	0	0	0	0	0	0	0	0	0	0	0	0	0	0	0	0	0	0	0	0	0	0	0	6	0	0	0	0
1717	a06650cfd4367728f2cd52010014fa05	Bacteria	Pseudomonadota	Alphaproteobacteria	Hyphomicrobiales	Beijerinckiaceae	Bosea	NA	0,999999797350951	0	0	0	0	0	0	0	0	0	0	0	0	0	0	0	0	0	0	0	0	0	0	0	0	0	0	0	0	0	0	0	0	0	0	0	0	0	0	0	0
1718	314f7eab7e25cbbfdd71fc652e6a045d	Bacteria	Pseudomonadota	Alphaproteobacteria	Hyphomicrobiales	Beijerinckiaceae	Bosea	NA	0,999999877423722	0	0	0	0	0	0	0	0	0	0	0	0	0	0	0	0	0	0	0	0	0	0	0	0	0	0	0	0	0	0	0	0	0	0	0	0	0	0	0	0
1719	78b3494b1c30310082af700e25197e3b	Bacteria	Pseudomonadota	Alphaproteobacteria	Hyphomicrobiales	Beijerinckiaceae	Enterovirga	NA	0,992324429307437	0	0	0	0	0	0	0	0	0	0	0	0	0	0	0	0	0	0	0	0	0	0	0	0	0	0	0	0	0	0	0	0	0	0	0	0	0	0	0	0
1720	cba8c65cc36b84403c655731739e7b1c	Bacteria	Pseudomonadota	Alphaproteobacteria	Hyphomicrobiales	Beijerinckiaceae	Lichenibacterium	uncultured_bacterium	0,750056673381466	0	0	0	0	0	0	0	0	0	0	0	0	0	0	0	0	0	0	0	0	0	0	0	0	0	0	0	0	0	0	0	0	0	0	0	0	0	0	0	0
1721	e8b7bd70c50f4e6f9bc742d6d7e53ebe	Bacteria	Pseudomonadota	Alphaproteobacteria	Hyphomicrobiales	Beijerinckiaceae	Lichenibacterium	NA	0,999985788690102	0	0	0	0	0	0	0	0	0	0	0	0	0	0	0	0	0	0	0	0	0	0	0	0	0	0	0	0	0	0	0	0	0	0	0	0	0	0	0	0
1722	a6953f1796bdd80b69625cdf7a015366	Bacteria	Pseudomonadota	Alphaproteobacteria	Hyphomicrobiales	Beijerinckiaceae	Lichenibacterium	NA	0,999995105194623	0	0	0	0	0	0	0	0	0	0	0	0	0	0	0	0	0	0	0	4	0	0	0	0	0	0	0	0	0	0	0	0	0	0	0	0	0	0	0	0
1723	4715d00a2315b24a3fcc1b66ae839a94	Bacteria	Pseudomonadota	Alphaproteobacteria	Hyphomicrobiales	Beijerinckiaceae	Methylobacterium	NA	0,999999916884741	0	0	0	0	0	0	0	0	0	0	0	0	0	0	0	0	0	0	0	0	0	0	0	0	0	0	0	0	0	0	0	0	0	0	0	7	0	0	0	0
1724	7f173d511d8c9c6c996b725534b76a20	Bacteria	Pseudomonadota	Alphaproteobacteria	Hyphomicrobiales	Beijerinckiaceae	Methylorubrum	NA	0,964765353916457	0	0	0	0	0	0	0	0	0	0	0	0	0	0	0	0	0	0	0	0	0	0	0	0	0	0	0	0	0	0	0	0	0	0	0	0	0	0	0	0
1725	8ee09655bd4aaff4dd00f8e12c22d38e	Bacteria	Pseudomonadota	Alphaproteobacteria	Hyphomicrobiales	Beijerinckiaceae	Methylorubrum	NA	0,996298991298069	0	0	0	0	0	0	0	0	0	0	0	0	0	0	0	0	0	0	0	2	0	0	0	0	0	0	0	0	0	0	0	0	0	0	0	0	0	0	0	0
1726	5fff309315f62ae5cc804ea80806d731	Bacteria	Pseudomonadota	Alphaproteobacteria	Hyphomicrobiales	Beijerinckiaceae	Methylorubrum	NA	0,997886005291569	0	0	5	0	0	0	0	0	0	0	0	0	0	0	0	0	0	0	0	0	0	0	0	0	0	0	0	0	0	0	0	0	0	0	0	0	0	0	0	0
1727	16842b704ba7f5f53bee21b311ceaf86	Bacteria	Pseudomonadota	Alphaproteobacteria	Hyphomicrobiales	Beijerinckiaceae	Methylorubrum	NA	0,998394973966149	0	0	0	0	0	0	0	0	0	0	0	0	0	0	0	0	0	0	3	0	0	0	0	0	0	0	0	0	0	0	0	0	0	0	0	0	0	0	0	0
1728	31c5d6d689fe24ec7157fa1c0783fbd4	Bacteria	Pseudomonadota	Alphaproteobacteria	Hyphomicrobiales	Beijerinckiaceae	Methylorubrum	NA	0,998975983628359	10	0	0	11	27	26	0	0	5	6	0	11	0	0	0	0	0	0	0	0	0	0	0	0	17	0	0	0	0	0	0	20	0	0	0	0	0	0	0	0
1729	bb9b1ef928a45c7bfa9637f964fdeba4	Bacteria	Pseudomonadota	Alphaproteobacteria	Hyphomicrobiales	Beijerinckiaceae	Psychroglaciecola	uncultured_bacterium	0,860715159806906	0	0	0	4	0	0	0	0	0	0	0	0	0	0	0	0	0	0	0	0	0	0	0	0	0	0	0	0	0	0	0	0	0	0	0	0	0	0	0	0
1730	c9ab2ba8a1b6c92b42b97b1c415bf510	Bacteria	Pseudomonadota	Alphaproteobacteria	Hyphomicrobiales	Devosiaceae	Devosia	Devosia_geojensis	0,849089596060804	0	0	0	0	0	0	0	0	0	0	0	0	0	0	0	0	0	0	0	0	0	0	0	0	0	0	0	0	0	0	0	0	0	0	0	0	0	0	0	0
1731	f793eaab6a90e4de4c7c24fea3a5c79d	Bacteria	Pseudomonadota	Alphaproteobacteria	Hyphomicrobiales	Devosiaceae	Devosia	Devosia_riboflavina	0,756948103887456	0	0	0	0	0	0	0	0	0	0	0	0	0	0	0	0	0	0	0	0	0	0	0	0	0	0	0	0	0	0	0	0	0	0	0	0	0	0	0	0
1732	6930a3d39823ab10798bb3accb1387e4	Bacteria	Pseudomonadota	Alphaproteobacteria	Hyphomicrobiales	Devosiaceae	Devosia	Devosia_riboflavina	0,788169871572979	0	0	0	0	0	0	0	0	0	7	0	0	0	0	0	0	0	0	0	0	0	0	0	0	0	0	0	0	0	0	0	0	0	0	0	10	0	0	0	0
1733	bac23edb753a2265e518bc5a1f4b144a	Bacteria	Pseudomonadota	Alphaproteobacteria	Hyphomicrobiales	Devosiaceae	Devosia	Devosia_sp.	0,719961392506079	0	0	0	0	0	0	0	0	0	0	0	0	0	0	0	0	0	0	0	0	0	0	0	0	0	0	0	0	0	0	0	0	0	0	0	0	0	0	0	0
1734	31664edec7ac3a0bf48ca33574ec5aa4	Bacteria	Pseudomonadota	Alphaproteobacteria	Hyphomicrobiales	Devosiaceae	Devosia	NA	0,807781736581397	0	0	0	0	0	0	0	0	0	0	0	0	0	0	0	0	0	0	0	0	0	0	0	2	0	0	0	0	0	0	0	0	0	0	0	0	0	0	0	0
1735	85eae10694d2632869d60dd078a55638	Bacteria	Pseudomonadota	Alphaproteobacteria	Hyphomicrobiales	Devosiaceae	Devosia	NA	0,832427773557071	0	0	0	0	0	0	0	0	0	0	0	0	0	0	0	0	0	0	0	0	0	0	0	0	0	0	0	0	0	0	0	0	0	0	0	0	0	0	0	0
1736	85deec567cdbb2c4c30e556b4b353989	Bacteria	Pseudomonadota	Alphaproteobacteria	Hyphomicrobiales	Devosiaceae	Devosia	NA	0,906481087496047	0	0	0	0	0	0	0	0	0	0	0	0	0	0	0	0	0	0	0	0	0	0	0	0	0	0	0	0	0	0	0	0	0	0	0	0	0	0	0	0
1737	86f381c4832e0c429e77e457d7177718	Bacteria	Pseudomonadota	Alphaproteobacteria	Hyphomicrobiales	Devosiaceae	Devosia	NA	0,92606755244701	0	0	0	0	27	0	0	0	0	19	0	45	0	0	0	0	0	0	10	4	8	0	0	0	0	0	0	0	42	0	0	0	0	26	18	73	0	0	0	0
1738	ed379c749428d51952f9e1252dc5db32	Bacteria	Pseudomonadota	Alphaproteobacteria	Hyphomicrobiales	Devosiaceae	Devosia	NA	0,941388953987681	0	0	0	0	0	0	0	0	0	0	0	0	0	0	0	0	0	0	0	0	0	0	0	0	0	0	0	0	0	0	0	0	0	0	0	0	0	0	0	0
1739	3344cee2dc4cb7c5cdad16010e3e8e65	Bacteria	Pseudomonadota	Alphaproteobacteria	Hyphomicrobiales	Devosiaceae	Devosia	NA	0,957477769895623	5	0	0	0	0	20	0	0	0	0	0	0	0	0	0	0	0	0	0	0	0	0	0	0	0	0	0	0	0	0	0	0	0	0	0	0	0	0	0	0
1740	9450ce886bad85c898c286f36794688b	Bacteria	Pseudomonadota	Alphaproteobacteria	Hyphomicrobiales	Devosiaceae	Devosia	NA	0,959184439560429	0	0	0	0	0	0	0	0	0	0	0	0	0	0	0	0	0	0	0	0	0	0	0	0	0	0	0	0	0	0	0	0	0	0	0	0	0	0	0	0
1741	4a036f0bfc263e31198ee6412fa7076a	Bacteria	Pseudomonadota	Alphaproteobacteria	Hyphomicrobiales	Devosiaceae	Devosia	NA	0,969534890136563	0	0	0	0	0	0	0	0	0	0	0	0	0	0	0	0	0	0	0	0	0	0	0	0	0	0	0	0	0	0	0	0	0	0	0	0	0	0	0	0
1742	54c7e5fa678213ba5c6223bdf5abee69	Bacteria	Pseudomonadota	Alphaproteobacteria	Hyphomicrobiales	Devosiaceae	Devosia	NA	0,982375037253518	0	0	0	0	0	0	0	0	0	0	0	0	0	0	0	0	0	0	0	0	0	0	0	0	0	0	0	0	0	0	0	0	0	0	0	0	0	0	0	0
[truncated: 967 more rows]
[truncated: 154 more columns]
