# Supplementary material for: Dietary allyl-isothiocyanate affects male triglyceride levels in Drosophila melanogaster without detectable changes in microbiota composition
Source: Front Microbiol. 2026 May 13;17:1817451. doi: 10.3389/fmicb.2026.1817451 (PMC13212214; doi:10.3389/fmicb.2026.1817451)
Supplement: Supplementary file 3 [file Table_1.xlsx]

## Sheet: seq_abundance_sklearn_filte (3)
Table S1. Interactive spreadsheet with the detailed results of the bacterial and archaeal community composition of based on 16S rRNA gene sequencing. Shown are the relative abundances of ASV counts on different taxonomic levels. The categories on the left allow switching between different taxonomic levels (2: Kingdom; 3: Phylum; 4: Class; 5: Order; 6: Family; 7: Genus; 8: Species).
							♀ Fly 10d AITC						♀ Fly 10d Control						♀ Fly 30d AITC						♀ Fly 30d Control						♂ Fly 10d AITC						♂ Fly 10d Control						♂ Fly 30d AITC						♂ Fly 30d Control
Kingdom	Phylum	Class	Order	Family	Genus	Species	fly_f_10d_AITC_rep01_P	fly_f_10d_AITC_rep02_P	fly_f_10d_AITC_rep03_P	fly_f_10d_AITC_rep04_P	fly_f_10d_AITC_rep05_P	fly_f_10d_AITC_rep06_P	fly_f_10d_control_rep01_P	fly_f_10d_control_rep02_P	fly_f_10d_control_rep03_P	fly_f_10d_control_rep04_P	fly_f_10d_control_rep05_P	fly_f_10d_control_rep06_P	fly_f_30d_AITC_rep01_P	fly_f_30d_AITC_rep02_P	fly_f_30d_AITC_rep03_P	fly_f_30d_AITC_rep04_P	fly_f_30d_AITC_rep05_P	fly_f_30d_AITC_rep06_P	fly_f_30d_control_rep01_P	fly_f_30d_control_rep02_P	fly_f_30d_control_rep03_P	fly_f_30d_control_rep04_P	fly_f_30d_control_rep05_P	fly_f_30d_control_rep06_P	fly_m_10d_AITC_rep01_P	fly_m_10d_AITC_rep02_P	fly_m_10d_AITC_rep03_P	fly_m_10d_AITC_rep04_P	fly_m_10d_AITC_rep05_P	fly_m_10d_AITC_rep06_P	fly_m_10d_control_rep01_P	fly_m_10d_control_rep02_P	fly_m_10d_control_rep03_P	fly_m_10d_control_rep04_P	fly_m_10d_control_rep05_P	fly_m_10d_control_rep06_P	fly_m_30d_AITC_rep01_P	fly_m_30d_AITC_rep02_P	fly_m_30d_AITC_rep03_P	fly_m_30d_AITC_rep04_P	fly_m_30d_AITC_rep05_P	fly_m_30d_AITC_rep06_P	fly_m_30d_control_rep01_P
Archaea	Halobacteriota	Halobacteria	Halobacterales	Halococcaceae	Halalkalicoccus	NA	0	0	0	0	0	0	0	0	0	0	0	0	0	0	0	0	0	0	0	0	0	0	0	0	0	0	0	0	0	0	0	0	0	0	0	0	0	0	0	0	0	0	0
						NA	0	0	0	0	0	0	0	0	0	0	0	0	0	0	0	0	0	0	0	0	0	0	0	0	0	0	0	0	0	0	0	0	0	0	0	0	0	0	0	0	0	0	0
					Halalkalicoccus		0	0	0	0	0	0	0	0	0	0	0	0	0	0	0	0	0	0	0	0	0	0	0	0	0	0	0	0	0	0	0	0	0	0	0	0	0	0	0	0	0	0	0
				Halococcaceae			0	0	0	0	0	0	0	0	0	0	0	0	0	0	0	0	0	0	0	0	0	0	0	0	0	0	0	0	0	0	0	0	0	0	0	0	0	0	0	0	0	0	0
			Halobacterales				0	0	0	0	0	0	0	0	0	0	0	0	0	0	0	0	0	0	0	0	0	0	0	0	0	0	0	0	0	0	0	0	0	0	0	0	0	0	0	0	0	0	0
		Halobacteria					0	0	0	0	0	0	0	0	0	0	0	0	0	0	0	0	0	0	0	0	0	0	0	0	0	0	0	0	0	0	0	0	0	0	0	0	0	0	0	0	0	0	0
Archaea	Halobacteriota	Methanomicrobia	Methanomicrobiales	Methanocorpusculaceae	Methanocorpusculum	NA	0	0	0	0	0	0	0	0	0	0	0	0	0	0	0	0	0	0	0	0	0	0	0	0	0	0	0	0	0	0	0	0	0	0	0	0	0	0	0	0	0	0	0
						NA	0	0	0	0	0	0	0	0	0	0	0	0	0	0	0	0	0	0	0	0	0	0	0	0	0	0	0	0	0	0	0	0	0	0	0	0	0	0	0	0	0	0	0
					Methanocorpusculum		0	0	0	0	0	0	0	0	0	0	0	0	0	0	0	0	0	0	0	0	0	0	0	0	0	0	0	0	0	0	0	0	0	0	0	0	0	0	0	0	0	0	0
				Methanocorpusculaceae			0	0	0	0	0	0	0	0	0	0	0	0	0	0	0	0	0	0	0	0	0	0	0	0	0	0	0	0	0	0	0	0	0	0	0	0	0	0	0	0	0	0	0
			Methanomicrobiales				0	0	0	0	0	0	0	0	0	0	0	0	0	0	0	0	0	0	0	0	0	0	0	0	0	0	0	0	0	0	0	0	0	0	0	0	0	0	0	0	0	0	0
		Methanomicrobia					0	0	0	0	0	0	0	0	0	0	0	0	0	0	0	0	0	0	0	0	0	0	0	0	0	0	0	0	0	0	0	0	0	0	0	0	0	0	0	0	0	0	0
	Halobacteriota						0	0	0	0	0	0	0	0	0	0	0	0	0	0	0	0	0	0	0	0	0	0	0	0	0	0	0	0	0	0	0	0	0	0	0	0	0	0	0	0	0	0	0
Archaea	Nanoarchaeota	Nanoarchaeia	Woesearchaeales	Incertae_Sedis	Incertae_Sedis	uncultured_archaeon	0	0	0	0	0	0	0	0	0	0	0	0	0	0	0	0	0	0	0	0	0	0	0	0	0	0	0	0	0	0	0	0	0	0	0	0	0	0	0	0	0	0	0
						uncultured_archaeon	0	0	0	0	0	0	0	0	0	0	0	0	0	0	0	0	0	0	0	0	0	0	0	0	0	0	0	0	0	0	0	0	0	0	0	0	0	0	0	0	0	0	0
					Incertae_Sedis		0	0	0	0	0	0	0	0	0	0	0	0	0	0	0	0	0	0	0	0	0	0	0	0	0	0	0	0	0	0	0	0	0	0	0	0	0	0	0	0	0	0	0
				Incertae_Sedis			0	0	0	0	0	0	0	0	0	0	0	0	0	0	0	0	0	0	0	0	0	0	0	0	0	0	0	0	0	0	0	0	0	0	0	0	0	0	0	0	0	0	0
			Woesearchaeales				0	0	0	0	0	0	0	0	0	0	0	0	0	0	0	0	0	0	0	0	0	0	0	0	0	0	0	0	0	0	0	0	0	0	0	0	0	0	0	0	0	0	0
		Nanoarchaeia					0	0	0	0	0	0	0	0	0	0	0	0	0	0	0	0	0	0	0	0	0	0	0	0	0	0	0	0	0	0	0	0	0	0	0	0	0	0	0	0	0	0	0
	Nanoarchaeota						0	0	0	0	0	0	0	0	0	0	0	0	0	0	0	0	0	0	0	0	0	0	0	0	0	0	0	0	0	0	0	0	0	0	0	0	0	0	0	0	0	0	0
Archaea							0	0	0	0	0	0	0	0	0	0	0	0	0	0	0	0	0	0	0	0	0	0	0	0	0	0	0	0	0	0	0	0	0	0	0	0	0	0	0	0	0	0	0
Bacteria	Abditibacteriota	Abditibacteriia	Abditibacteriales	Abditibacteriaceae	Abditibacterium	uncultured_bacterium	0	0	0	0	0	0	0	0	0	0	0	0	0	0	0	0	0	0	0	0	0	0	0	0	0	0	0	0	0	0	0	0	0	0	0	0	0	0	0	0	0	0	0
						uncultured_bacterium	0	0	0	0	0	0	0	0	0	0	0	0	0	0	0	0	0	0	0	0	0	0	0	0	0	0	0	0	0	0	0	0	0	0	0	0	0	0	0	0	0	0	0
					Abditibacterium		0	0	0	0	0	0	0	0	0	0	0	0	0	0	0	0	0	0	0	0	0	0	0	0	0	0	0	0	0	0	0	0	0	0	0	0	0	0	0	0	0	0	0
				Abditibacteriaceae			0	0	0	0	0	0	0	0	0	0	0	0	0	0	0	0	0	0	0	0	0	0	0	0	0	0	0	0	0	0	0	0	0	0	0	0	0	0	0	0	0	0	0
			Abditibacteriales				0	0	0	0	0	0	0	0	0	0	0	0	0	0	0	0	0	0	0	0	0	0	0	0	0	0	0	0	0	0	0	0	0	0	0	0	0	0	0	0	0	0	0
		Abditibacteriia					0	0	0	0	0	0	0	0	0	0	0	0	0	0	0	0	0	0	0	0	0	0	0	0	0	0	0	0	0	0	0	0	0	0	0	0	0	0	0	0	0	0	0
	Abditibacteriota						0	0	0	0	0	0	0	0	0	0	0	0	0	0	0	0	0	0	0	0	0	0	0	0	0	0	0	0	0	0	0	0	0	0	0	0	0	0	0	0	0	0	0
Bacteria	Acidobacteriota	Acidobacteriae	Bryobacterales	Bryobacteraceae	Bryobacter	uncultured_Acidobacteria	0	0	0	0	0	0	0	0	0	0	0	0	0	0	0	0	0	0	0	0	0	0	0	0	0	0	0	0	0	0	0	0	0	0	0	0	0	0	0	0	0	0	0
						uncultured_Acidobacteria	0	0	0	0	0	0	0	0	0	0	0	0	0	0	0	0	0	0	0	0	0	0	0	0	0	0	0	0	0	0	0	0	0	0	0	0	0	0	0	0	0	0	0
Bacteria	Acidobacteriota	Acidobacteriae	Bryobacterales	Bryobacteraceae	Bryobacter	uncultured_bacterium	0	0	0	0	0	0	0	0	0	0	0	0	0	0	0	0	0	0	0	0	0	0	0	0	0	0	0	0	0	0	0	0	0	0	0	0	0	0	0	0	0	0	0
Bacteria	Acidobacteriota	Acidobacteriae	Bryobacterales	Bryobacteraceae	Bryobacter	uncultured_bacterium	0	0	0	0	0	0	0	0	0	0	0	0	0	0	0	0	0	0	0	0	0	0	0	0	0	0	0	0	0	0	0	0	0	0	0	0	0	0	0	0	0	0	0
						uncultured_bacterium	0	0	0	0	0	0	0	0	0	0	0	0	0	0	0	0	0	0	0	0	0	0	0	0	0	0	0	0	0	0	0	0	0	0	0	0	0	0	0	0	0	0	0
					Bryobacter		0	0	0	0	0	0	0	0	0	0	0	0	0	0	0	0	0	0	0	0	0	0	0	0	0	0	0	0	0	0	0	0	0	0	0	0	0	0	0	0	0	0	0
				Bryobacteraceae			0	0	0	0	0	0	0	0	0	0	0	0	0	0	0	0	0	0	0	0	0	0	0	0	0	0	0	0	0	0	0	0	0	0	0	0	0	0	0	0	0	0	0
			Bryobacterales				0	0	0	0	0	0	0	0	0	0	0	0	0	0	0	0	0	0	0	0	0	0	0	0	0	0	0	0	0	0	0	0	0	0	0	0	0	0	0	0	0	0	0
Bacteria	Acidobacteriota	Acidobacteriae	Subgroup_2	Incertae_Sedis	Incertae_Sedis	uncultured_bacterium	0	0	0	0	0	0	0	0	0	0	0	0	0	0	0	0	0	0	0	0	0	0	0	0	0	0	0	0	0	0	0	0.0155613	0	0	0	0	0	0	0	0	0	0	0
						uncultured_bacterium	0	0	0	0	0	0	0	0	0	0	0	0	0	0	0	0	0	0	0	0	0	0	0	0	0	0	0	0	0	0	0	0.0155613	0	0	0	0	0	0	0	0	0	0	0
					Incertae_Sedis		0	0	0	0	0	0	0	0	0	0	0	0	0	0	0	0	0	0	0	0	0	0	0	0	0	0	0	0	0	0	0	0.0155613	0	0	0	0	0	0	0	0	0	0	0
				Incertae_Sedis			0	0	0	0	0	0	0	0	0	0	0	0	0	0	0	0	0	0	0	0	0	0	0	0	0	0	0	0	0	0	0	0.0155613	0	0	0	0	0	0	0	0	0	0	0
			Subgroup_2				0	0	0	0	0	0	0	0	0	0	0	0	0	0	0	0	0	0	0	0	0	0	0	0	0	0	0	0	0	0	0	0.0155613	0	0	0	0	0	0	0	0	0	0	0
Bacteria	Acidobacteriota	Acidobacteriae	Terriglobales	Acidobacteriaceae_(Subgroup_1)	Granulicella	NA	0	0	0	0.111654	0.0292554	0	0	0	0	0.11849	0	0.126957	0	0	0	0	0	0	0	0.0782718	0.0350508	0.00706015	0	0.0137038	0.031107	0	0.0898069	0	0.05	0	0.0356125	0	0	0.110424	0.137399	0.061269	0	0	0	0	0	0	0
Bacteria	Acidobacteriota	Acidobacteriae	Terriglobales	Acidobacteriaceae_(Subgroup_1)	Granulicella	NA	0	0	0	0	0	0	0	0	0	0	0	0	0	0	0	0	0	0	0	0	0	0	0	0	0	0	0	0	0	0	0	0.0280103	0	0	0	0	0	0	0	0	0	0	0
						NA	0	0	0	0.111654	0.0292554	0	0	0	0	0.11849	0	0.126957	0	0	0	0	0	0	0	0.0782718	0.0350508	0.00706015	0	0.0137038	0.031107	0	0.0898069	0	0.05	0	0.0356125	0.0280103	0	0.110424	0.137399	0.061269	0	0	0	0	0	0	0
					Granulicella		0	0	0	0.111654	0.0292554	0	0	0	0	0.11849	0	0.126957	0	0	0	0	0	0	0	0.0782718	0.0350508	0.00706015	0	0.0137038	0.031107	0	0.0898069	0	0.05	0	0.0356125	0.0280103	0	0.110424	0.137399	0.061269	0	0	0	0	0	0	0
Bacteria	Acidobacteriota	Acidobacteriae	Terriglobales	Acidobacteriaceae_(Subgroup_1)	Incertae_Sedis	uncultured_bacterium	0	0	0	0	0	0	0	0	0	0	0	0	0	0	0	0	0	0	0	0	0	0	0	0	0	0	0	0	0	0	0	0	0	0	0	0	0	0	0	0	0	0	0.0194818
Bacteria	Acidobacteriota	Acidobacteriae	Terriglobales	Acidobacteriaceae_(Subgroup_1)	Incertae_Sedis	uncultured_bacterium	0	0	0	0	0	0	0	0	0	0	0	0	0	0	0	0	0	0	0	0	0	0	0	0	0	0	0	0	0	0	0	0	0	0	0	0	0	0	0	0	0	0	0
Bacteria	Acidobacteriota	Acidobacteriae	Terriglobales	Acidobacteriaceae_(Subgroup_1)	Incertae_Sedis	uncultured_bacterium	0	0	0	0	0	0	0	0	0	0	0	0	0	0	0	0	0	0	0	0	0	0	0	0	0	0	0	0	0	0	0	0	0	0	0	0	0	0	0	0	0	0	0
Bacteria	Acidobacteriota	Acidobacteriae	Terriglobales	Acidobacteriaceae_(Subgroup_1)	Incertae_Sedis	uncultured_bacterium	0.122692	0.227395	0.0567805	0.907188	0.4047	0.638558	0.246103	0.155304	0.326556	0.829429	0.978953	0.849908	0	0.259918	0.117647	0	0	0.0343151	0.232691	0.453976	0.359271	0.0964888	0	0.16102	0.159979	0.288358	0.553809	0.318246	0.325	0.263899	0.551994	0.252093	0.0120875	0.933083	0.830934	0.556827	0	0.0268889	0	0.0650576	0	0	0
Bacteria	Acidobacteriota	Acidobacteriae	Terriglobales	Acidobacteriaceae_(Subgroup_1)	Incertae_Sedis	uncultured_bacterium	0	0	0	0.586183	0.19016	0.244554	0	0	0	0.366241	0.424213	0.243335	0.130414	0	0	0	0	0	0	0	0	0	0	0	0	0	0	0	0.125	0	0	0.174287	0	0.436175	0.209369	0.178401	0	0	0	0	0.0286103	0	0
Bacteria	Acidobacteriota	Acidobacteriae	Terriglobales	Acidobacteriaceae_(Subgroup_1)	Incertae_Sedis	uncultured_bacterium	0	0	0	0	0	0	0	0	0	0	0	0	0	0	0	0	0	0	0	0	0	0	0	0	0	0	0	0	0	0	0	0	0	0	0	0	0.0454219	0	0	0	0	0	0
						uncultured_bacterium	0.122692	0.227395	0.0567805	1.49337	0.594861	0.883112	0.246103	0.155304	0.326556	1.19567	1.40317	1.09324	0.130414	0.259918	0.117647	0	0	0.0343151	0.232691	0.453976	0.359271	0.0964888	0	0.16102	0.159979	0.288358	0.553809	0.318246	0.45	0.263899	0.551994	0.42638	0.0120875	1.36926	1.0403	0.735228	0.0454219	0.0268889	0	0.0650576	0.0286103	0	0.0194818
					Incertae_Sedis		0.122692	0.227395	0.0567805	1.49337	0.594861	0.883112	0.246103	0.155304	0.326556	1.19567	1.40317	1.09324	0.130414	0.259918	0.117647	0	0	0.0343151	0.232691	0.453976	0.359271	0.0964888	0	0.16102	0.159979	0.288358	0.553809	0.318246	0.45	0.263899	0.551994	0.42638	0.0120875	1.36926	1.0403	0.735228	0.0454219	0.0268889	0	0.0650576	0.0286103	0	0.0194818
Bacteria	Acidobacteriota	Acidobacteriae	Terriglobales	Acidobacteriaceae_(Subgroup_1)	Terriglobus	uncultured_bacterium	0	0.0418886	0.0473171	0.153524	0	0.104162	0	0	0	0.188506	0.27737	0.16575	0	0	0	0	0	0	0.0420823	0	0.0525762	0	0	0.0205557	0.0355508	0	0	0	0.0964286	0.0469153	0.0712251	0.152501	0	0.171157	0.170113	0.147766	0	0	0	0	0	0	0
Bacteria	Acidobacteriota	Acidobacteriae	Terriglobales	Acidobacteriaceae_(Subgroup_1)	Terriglobus	uncultured_bacterium	0.0613459	0.137634	0	0.390789	0.419328	0.52081	0.173184	0.186364	0.33709	0.877902	0.783162	1.02624	0.0960944	0.191518	0	0	0	0.0457535	0.151001	0.172198	0.376796	0.0706015	0	0.102778	0.151091	0.288358	0.523874	0.318246	0.439286	0.228712	0.293803	0.189848	0	1.17602	1.04685	0.682969	0.0378515	0	0	0.0715633	0.0286103	0	0
						uncultured_bacterium	0.0613459	0.179522	0.0473171	0.544313	0.419328	0.624972	0.173184	0.186364	0.33709	1.06641	1.06053	1.19199	0.0960944	0.191518	0	0	0	0.0457535	0.193084	0.172198	0.429373	0.0706015	0	0.123334	0.186642	0.288358	0.523874	0.318246	0.535714	0.275627	0.365028	0.342349	0	1.34717	1.21696	0.830735	0.0378515	0	0	0.0715633	0.0286103	0	0
Bacteria	Acidobacteriota	Acidobacteriae	Terriglobales	Acidobacteriaceae_(Subgroup_1)	Terriglobus	NA	0	0	0	0	0	0	0	0	0	0	0	0	0	0	0	0	0	0	0	0	0	0	0	0	0	0	0	0	0	0	0	0	0.0151094	0	0	0	0	0	0	0	0	0	0
Bacteria	Acidobacteriota	Acidobacteriae	Terriglobales	Acidobacteriaceae_(Subgroup_1)	Terriglobus	NA	0	0	0	0	0	0	0	0	0	0	0	0	0	0	0	0	0	0	0	0	0	0.00706015	0	0	0	0	0	0	0	0	0	0	0	0	0	0	0	0	0	0	0	0	0
Bacteria	Acidobacteriota	Acidobacteriae	Terriglobales	Acidobacteriaceae_(Subgroup_1)	Terriglobus	NA	0	0	0	0	0	0	0	0	0	0	0	0	0	0	0	0	0	0	0	0	0	0	0	0	0	0	0	0	0	0	0	0	0	0	0	0	0	0	0	0	0	0	0
Bacteria	Acidobacteriota	Acidobacteriae	Terriglobales	Acidobacteriaceae_(Subgroup_1)	Terriglobus	NA	0	0	0	0	0	0	0	0	0	0	0	0	0	0	0	0	0	0	0	0	0	0	0	0	0	0	0	0	0	0	0	0.0248981	0	0	0	0	0	0	0	0	0	0	0
Bacteria	Acidobacteriota	Acidobacteriae	Terriglobales	Acidobacteriaceae_(Subgroup_1)	Terriglobus	NA	0	0	0	0	0	0	0	0	0	0	0	0	0	0	0	0	0	0	0	0	0	0	0	0	0	0	0	0	0	0	0	0	0	0	0	0.00540609	0	0	0	0	0	0	0
Bacteria	Acidobacteriota	Acidobacteriae	Terriglobales	Acidobacteriaceae_(Subgroup_1)	Terriglobus	NA	0	0	0	0	0	0	0	0	0	0	0	0	0	0	0	0	0	0	0	0	0	0	0	0	0	0	0	0	0	0	0	0	0	0	0	0	0	0	0	0	0	0	0
Bacteria	Acidobacteriota	Acidobacteriae	Terriglobales	Acidobacteriaceae_(Subgroup_1)	Terriglobus	NA	0	0	0	0	0	0	0	0	0	0	0	0	0	0	0	0	0	0	0	0	0	0	0	0	0	0	0	0	0	0	0	0	0	0	0	0.00540609	0	0	0	0	0	0	0
						NA	0	0	0	0	0	0	0	0	0	0	0	0	0	0	0	0	0	0	0	0	0	0.00706015	0	0	0	0	0	0	0	0	0	0.0248981	0.0151094	0	0	0.0108122	0	0	0	0	0	0	0
					Terriglobus		0.0613459	0.179522	0.0473171	0.544313	0.419328	0.624972	0.173184	0.186364	0.33709	1.06641	1.06053	1.19199	0.0960944	0.191518	0	0	0	0.0457535	0.193084	0.172198	0.429373	0.0776617	0	0.123334	0.186642	0.288358	0.523874	0.318246	0.535714	0.275627	0.365028	0.367247	0.0151094	1.34717	1.21696	0.841548	0.0378515	0	0	0.0715633	0.0286103	0	0
Bacteria	Acidobacteriota	Acidobacteriae	Terriglobales	Acidobacteriaceae_(Subgroup_1)	NA	NA	0	0	0	0	0	0	0	0	0	0	0	0	0	0	0	0	0	0	0	0	0	0	0	0	0	0	0	0	0	0	0	0	0	0	0	0	0	0	0	0	0	0	0
Bacteria	Acidobacteriota	Acidobacteriae	Terriglobales	Acidobacteriaceae_(Subgroup_1)	NA	NA	0	0	0	0	0	0	0	0	0	0	0	0	0	0	0	0	0	0	0	0	0	0	0	0	0	0	0	0	0	0	0	0	0	0	0	0	0	0	0	0	0	0	0
Bacteria	Acidobacteriota	Acidobacteriae	Terriglobales	Acidobacteriaceae_(Subgroup_1)	NA	NA	0	0	0	0	0	0	0	0	0	0	0	0	0	0	0	0	0	0	0	0	0	0	0	0	0	0	0	0	0	0	0	0	0	0	0.0130856	0	0	0	0	0	0	0	0
						NA	0	0	0	0	0	0	0	0	0	0	0	0	0	0	0	0	0	0	0	0	0	0	0	0	0	0	0	0	0	0	0	0	0	0	0.0130856	0	0	0	0	0	0	0	0
					NA		0	0	0	0	0	0	0	0	0	0	0	0	0	0	0	0	0	0	0	0	0	0	0	0	0	0	0	0	0	0	0	0	0	0	0.0130856	0	0	0	0	0	0	0	0
				Acidobacteriaceae_(Subgroup_1)			0.184038	0.406918	0.104098	2.14934	1.04344	1.50808	0.419287	0.341668	0.663647	2.38057	2.4637	2.41219	0.226508	0.451436	0.117647	0	0	0.0800686	0.425774	0.704446	0.823694	0.181211	0	0.298057	0.377727	0.576715	1.16749	0.636492	1.03571	0.539526	0.952635	0.821636	0.0271969	2.82686	2.40775	1.63804	0.0832734	0.0268889	0	0.136621	0.0572205	0	0.0194818
			Terriglobales				0.184038	0.406918	0.104098	2.14934	1.04344	1.50808	0.419287	0.341668	0.663647	2.38057	2.4637	2.41219	0.226508	0.451436	0.117647	0	0	0.0800686	0.425774	0.704446	0.823694	0.181211	0	0.298057	0.377727	0.576715	1.16749	0.636492	1.03571	0.539526	0.952635	0.821636	0.0271969	2.82686	2.40775	1.63804	0.0832734	0.0268889	0	0.136621	0.0572205	0	0.0194818
		Acidobacteriae					0.184038	0.406918	0.104098	2.14934	1.04344	1.50808	0.419287	0.341668	0.663647	2.38057	2.4637	2.41219	0.226508	0.451436	0.117647	0	0	0.0800686	0.425774	0.704446	0.823694	0.181211	0	0.298057	0.377727	0.576715	1.16749	0.636492	1.03571	0.539526	0.952635	0.837198	0.0271969	2.82686	2.40775	1.63804	0.0832734	0.0268889	0	0.136621	0.0572205	0	0.0194818
Bacteria	Acidobacteriota	Blastocatellia	Blastocatellales	Blastocatellaceae	Aridibacter	uncultured_bacterium	0	0	0	0	0	0	0	0	0	0	0	0	0	0	0	0	0	0	0	0	0	0	0	0	0	0	0	0	0	0	0	0	0	0	0	0	0	0	0	0	0	0	0
						uncultured_bacterium	0	0	0	0	0	0	0	0	0	0	0	0	0	0	0	0	0	0	0	0	0	0	0	0	0	0	0	0	0	0	0	0	0	0	0	0	0	0	0	0	0	0	0
					Aridibacter		0	0	0	0	0	0	0	0	0	0	0	0	0	0	0	0	0	0	0	0	0	0	0	0	0	0	0	0	0	0	0	0	0	0	0	0	0	0	0	0	0	0	0
Bacteria	Acidobacteriota	Blastocatellia	Blastocatellales	Blastocatellaceae	Blastocatella	NA	0	0	0	0.111654	0	0	0	0	0	0	0	0	0	0	0	0	0	0	0	0	0	0	0	0	0	0	0	0	0	0	0	0	0	0	0	0	0	0	0	0	0	0	0
						NA	0	0	0	0.111654	0	0	0	0	0	0	0	0	0	0	0	0	0	0	0	0	0	0	0	0	0	0	0	0	0	0	0	0	0	0	0	0	0	0	0	0	0	0	0
					Blastocatella		0	0	0	0.111654	0	0	0	0	0	0	0	0	0	0	0	0	0	0	0	0	0	0	0	0	0	0	0	0	0	0	0	0	0	0	0	0	0	0	0	0	0	0	0
Bacteria	Acidobacteriota	Blastocatellia	Blastocatellales	Blastocatellaceae	Incertae_Sedis	metagenome	0	0	0	0	0	0	0	0	0	0	0	0	0	0	0	0	0	0	0	0	0	0	0	0	0	0	0	0	0	0	0	0	0	0	0	0	0	0	0	0	0	0	0
Bacteria	Acidobacteriota	Blastocatellia	Blastocatellales	Blastocatellaceae	Incertae_Sedis	metagenome	0	0	0	0	0	0	0	0	0	0	0	0	0	0	0	0	0	0	0	0	0	0	0	0	0	0	0	0	0	0	0	0	0	0	0	0	0	0	0	0	0	0	0
						metagenome	0	0	0	0	0	0	0	0	0	0	0	0	0	0	0	0	0	0	0	0	0	0	0	0	0	0	0	0	0	0	0	0	0	0	0	0	0	0	0	0	0	0	0
					Incertae_Sedis		0	0	0	0	0	0	0	0	0	0	0	0	0	0	0	0	0	0	0	0	0	0	0	0	0	0	0	0	0	0	0	0	0	0	0	0	0	0	0	0	0	0	0
				Blastocatellaceae			0	0	0	0.111654	0	0	0	0	0	0	0	0	0	0	0	0	0	0	0	0	0	0	0	0	0	0	0	0	0	0	0	0	0	0	0	0	0	0	0	0	0	0	0
			Blastocatellales				0	0	0	0.111654	0	0	0	0	0	0	0	0	0	0	0	0	0	0	0	0	0	0	0	0	0	0	0	0	0	0	0	0	0	0	0	0	0	0	0	0	0	0	0
Bacteria	Acidobacteriota	Blastocatellia	Pyrinomonadales	Pyrinomonadaceae	Brevitalea	uncultured_Acidobacteria	0	0	0	0.0418702	0	0	0	0	0	0	0	0	0	0	0	0	0	0	0	0	0	0	0	0	0	0	0	0	0	0	0	0	0	0	0	0	0	0	0	0	0	0	0
						uncultured_Acidobacteria	0	0	0	0.0418702	0	0	0	0	0	0	0	0	0	0	0	0	0	0	0	0	0	0	0	0	0	0	0	0	0	0	0	0	0	0	0	0	0	0	0	0	0	0	0
					Brevitalea		0	0	0	0.0418702	0	0	0	0	0	0	0	0	0	0	0	0	0	0	0	0	0	0	0	0	0	0	0	0	0	0	0	0	0	0	0	0	0	0	0	0	0	0	0
				Pyrinomonadaceae			0	0	0	0.0418702	0	0	0	0	0	0	0	0	0	0	0	0	0	0	0	0	0	0	0	0	0	0	0	0	0	0	0	0	0	0	0	0	0	0	0	0	0	0	0
			Pyrinomonadales				0	0	0	0.0418702	0	0	0	0	0	0	0	0	0	0	0	0	0	0	0	0	0	0	0	0	0	0	0	0	0	0	0	0	0	0	0	0	0	0	0	0	0	0	0
		Blastocatellia					0	0	0	0.153524	0	0	0	0	0	0	0	0	0	0	0	0	0	0	0	0	0	0	0	0	0	0	0	0	0	0	0	0	0	0	0	0	0	0	0	0	0	0	0
Bacteria	Acidobacteriota	Vicinamibacteria	Vicinamibacterales	Incertae_Sedis	Incertae_Sedis	uncultured_Acidobacteria	0	0	0	0	0	0	0	0	0	0	0	0	0	0	0	0	0	0	0	0	0	0	0	0	0	0	0	0	0	0	0	0	0	0	0	0	0	0	0	0	0	0	0
						uncultured_Acidobacteria	0	0	0	0	0	0	0	0	0	0	0	0	0	0	0	0	0	0	0	0	0	0	0	0	0	0	0	0	0	0	0	0	0	0	0	0	0	0	0	0	0	0	0
Bacteria	Acidobacteriota	Vicinamibacteria	Vicinamibacterales	Incertae_Sedis	Incertae_Sedis	uncultured_bacterium	0	0	0	0.125611	0	0	0	0	0	0	0	0	0	0	0	0	0	0	0	0	0	0	0	0	0	0	0	0	0	0	0	0	0	0	0	0	0	0	0	0	0	0	0
Bacteria	Acidobacteriota	Vicinamibacteria	Vicinamibacterales	Incertae_Sedis	Incertae_Sedis	uncultured_bacterium	0	0	0	0.125611	0	0	0	0	0	0	0	0	0	0	0	0	0	0	0	0	0	0	0	0	0	0	0	0	0	0	0	0	0	0	0	0	0	0	0	0	0	0	0
						uncultured_bacterium	0	0	0	0.251221	0	0	0	0	0	0	0	0	0	0	0	0	0	0	0	0	0	0	0	0	0	0	0	0	0	0	0	0	0	0	0	0	0	0	0	0	0	0	0
					Incertae_Sedis		0	0	0	0.251221	0	0	0	0	0	0	0	0	0	0	0	0	0	0	0	0	0	0	0	0	0	0	0	0	0	0	0	0	0	0	0	0	0	0	0	0	0	0	0
				Incertae_Sedis			0	0	0	0.251221	0	0	0	0	0	0	0	0	0	0	0	0	0	0	0	0	0	0	0	0	0	0	0	0	0	0	0	0	0	0	0	0	0	0	0	0	0	0	0
Bacteria	Acidobacteriota	Vicinamibacteria	Vicinamibacterales	Vicinamibacteraceae	Incertae_Sedis	NA	0	0	0	0	0	0	0	0	0	0	0	0	0	0	0	0	0	0	0	0	0	0	0	0	0	0	0	0	0	0	0	0	0	0	0	0	0	0	0	0	0	0	0
						NA	0	0	0	0	0	0	0	0	0	0	0	0	0	0	0	0	0	0	0	0	0	0	0	0	0	0	0	0	0	0	0	0	0	0	0	0	0	0	0	0	0	0	0
					Incertae_Sedis		0	0	0	0	0	0	0	0	0	0	0	0	0	0	0	0	0	0	0	0	0	0	0	0	0	0	0	0	0	0	0	0	0	0	0	0	0	0	0	0	0	0	0
Bacteria	Acidobacteriota	Vicinamibacteria	Vicinamibacterales	Vicinamibacteraceae	NA	NA	0	0	0	0	0	0	0	0	0	0	0	0	0	0	0	0	0	0	0	0	0	0	0	0	0	0	0	0	0	0	0	0	0	0	0	0	0	0	0	0	0	0	0
						NA	0	0	0	0	0	0	0	0	0	0	0	0	0	0	0	0	0	0	0	0	0	0	0	0	0	0	0	0	0	0	0	0	0	0	0	0	0	0	0	0	0	0	0
					NA		0	0	0	0	0	0	0	0	0	0	0	0	0	0	0	0	0	0	0	0	0	0	0	0	0	0	0	0	0	0	0	0	0	0	0	0	0	0	0	0	0	0	0
				Vicinamibacteraceae			0	0	0	0	0	0	0	0	0	0	0	0	0	0	0	0	0	0	0	0	0	0	0	0	0	0	0	0	0	0	0	0	0	0	0	0	0	0	0	0	0	0	0
			Vicinamibacterales				0	0	0	0.251221	0	0	0	0	0	0	0	0	0	0	0	0	0	0	0	0	0	0	0	0	0	0	0	0	0	0	0	0	0	0	0	0	0	0	0	0	0	0	0
		Vicinamibacteria					0	0	0	0.251221	0	0	0	0	0	0	0	0	0	0	0	0	0	0	0	0	0	0	0	0	0	0	0	0	0	0	0	0	0	0	0	0	0	0	0	0	0	0	0
	Acidobacteriota						0.184038	0.406918	0.104098	2.55408	1.04344	1.50808	0.419287	0.341668	0.663647	2.38057	2.4637	2.41219	0.226508	0.451436	0.117647	0	0	0.0800686	0.425774	0.704446	0.823694	0.181211	0	0.298057	0.377727	0.576715	1.16749	0.636492	1.03571	0.539526	0.952635	0.837198	0.0271969	2.82686	2.40775	1.63804	0.0832734	0.0268889	0	0.136621	0.0572205	0	0.0194818
Bacteria	Actinomycetota	Acidimicrobiia	Acidimicrobiales	Acidimicrobiaceae	Acidiferrimicrobium	metagenome	0	0	0	0	0	0	0	0	0	0	0	0	0	0	0	0	0	0	0	0	0	0	0	0	0	0	0	0	0	0	0	0	0	0	0	0	0	0	0	0	0	0	0
						metagenome	0	0	0	0	0	0	0	0	0	0	0	0	0	0	0	0	0	0	0	0	0	0	0	0	0	0	0	0	0	0	0	0	0	0	0	0	0	0	0	0	0	0	0
Bacteria	Actinomycetota	Acidimicrobiia	Acidimicrobiales	Acidimicrobiaceae	Acidiferrimicrobium	NA	0	0	0	0	0	0	0	0	0	0	0	0	0	0	0	0	0	0	0	0	0	0	0	0	0	0	0	0	0	0	0	0	0	0	0	0	0	0	0	0	0	0	0
						NA	0	0	0	0	0	0	0	0	0	0	0	0	0	0	0	0	0	0	0	0	0	0	0	0	0	0	0	0	0	0	0	0	0	0	0	0	0	0	0	0	0	0	0
					Acidiferrimicrobium		0	0	0	0	0	0	0	0	0	0	0	0	0	0	0	0	0	0	0	0	0	0	0	0	0	0	0	0	0	0	0	0	0	0	0	0	0	0	0	0	0	0	0
				Acidimicrobiaceae			0	0	0	0	0	0	0	0	0	0	0	0	0	0	0	0	0	0	0	0	0	0	0	0	0	0	0	0	0	0	0	0	0	0	0	0	0	0	0	0	0	0	0
			Acidimicrobiales				0	0	0	0	0	0	0	0	0	0	0	0	0	0	0	0	0	0	0	0	0	0	0	0	0	0	0	0	0	0	0	0	0	0	0	0	0	0	0	0	0	0	0
Bacteria	Actinomycetota	Acidimicrobiia	Actinomarinales	Incertae_Sedis	Incertae_Sedis	uncultured_compost	0.0122692	0	0	0	0	0	0	0	0	0	0	0	0	0	0	0	0	0	0	0	0	0	0	0	0	0	0	0	0	0	0	0	0	0	0	0	0	0	0	0	0	0	0
						uncultured_compost	0.0122692	0	0	0	0	0	0	0	0	0	0	0	0	0	0	0	0	0	0	0	0	0	0	0	0	0	0	0	0	0	0	0	0	0	0	0	0	0	0	0	0	0	0
					Incertae_Sedis		0.0122692	0	0	0	0	0	0	0	0	0	0	0	0	0	0	0	0	0	0	0	0	0	0	0	0	0	0	0	0	0	0	0	0	0	0	0	0	0	0	0	0	0	0
				Incertae_Sedis			0.0122692	0	0	0	0	0	0	0	0	0	0	0	0	0	0	0	0	0	0	0	0	0	0	0	0	0	0	0	0	0	0	0	0	0	0	0	0	0	0	0	0	0	0
			Actinomarinales				0.0122692	0	0	0	0	0	0	0	0	0	0	0	0	0	0	0	0	0	0	0	0	0	0	0	0	0	0	0	0	0	0	0	0	0	0	0	0	0	0	0	0	0	0
Bacteria	Actinomycetota	Acidimicrobiia	Microtrichales	Iamiaceae	Aquihabitans	uncultured_bacterium	0	0	0	0	0	0	0	0	0	0	0	0	0	0	0	0	0	0	0	0	0	0	0	0	0	0	0	0	0	0	0	0	0.00604376	0	0	0	0	0	0	0	0	0	0
						uncultured_bacterium	0	0	0	0	0	0	0	0	0	0	0	0	0	0	0	0	0	0	0	0	0	0	0	0	0	0	0	0	0	0	0	0	0.00604376	0	0	0	0	0	0	0	0	0	0
					Aquihabitans		0	0	0	0	0	0	0	0	0	0	0	0	0	0	0	0	0	0	0	0	0	0	0	0	0	0	0	0	0	0	0	0	0.00604376	0	0	0	0	0	0	0	0	0	0
				Iamiaceae			0	0	0	0	0	0	0	0	0	0	0	0	0	0	0	0	0	0	0	0	0	0	0	0	0	0	0	0	0	0	0	0	0.00604376	0	0	0	0	0	0	0	0	0	0
Bacteria	Actinomycetota	Acidimicrobiia	Microtrichales	Ilumatobacteraceae	CL500-29_marine_group	uncultured_Crater	0	0	0	0	0	0	0	0	0	0	0	0	0	0	0	0	0	0	0	0	0	0	0	0	0	0	0	0	0	0	0	0	0	0	0	0	0	0	0	0	0	0	0
						uncultured_Crater	0	0	0	0	0	0	0	0	0	0	0	0	0	0	0	0	0	0	0	0	0	0	0	0	0	0	0	0	0	0	0	0	0	0	0	0	0	0	0	0	0	0	0
Bacteria	Actinomycetota	Acidimicrobiia	Microtrichales	Ilumatobacteraceae	CL500-29_marine_group	NA	0	0	0	0	0	0	0	0	0	0	0	0	0	0	0	0	0	0	0	0	0	0	0	0	0	0	0	0	0	0	0	0	0	0	0	0	0	0	0	0	0	0	0
Bacteria	Actinomycetota	Acidimicrobiia	Microtrichales	Ilumatobacteraceae	CL500-29_marine_group	NA	0	0	0	0	0	0.0181151	0	0	0	0	0	0	0	0	0	0	0	0	0	0	0	0	0	0	0	0	0	0	0	0	0	0	0	0	0	0	0	0	0	0	0	0	0
						NA	0	0	0	0	0	0.0181151	0	0	0	0	0	0	0	0	0	0	0	0	0	0	0	0	0	0	0	0	0	0	0	0	0	0	0	0	0	0	0	0	0	0	0	0	0
					CL500-29_marine_group		0	0	0	0	0	0.0181151	0	0	0	0	0	0	0	0	0	0	0	0	0	0	0	0	0	0	0	0	0	0	0	0	0	0	0	0	0	0	0	0	0	0	0	0	0
Bacteria	Actinomycetota	Acidimicrobiia	Microtrichales	Ilumatobacteraceae	Incertae_Sedis	uncultured_bacterium	0	0	0	0	0	0	0	0	0	0	0	0	0	0	0	0	0	0	0	0	0	0	0	0	0	0	0	0	0	0	0	0	0.00604376	0	0	0	0	0	0	0	0	0	0
						uncultured_bacterium	0	0	0	0	0	0	0	0	0	0	0	0	0	0	0	0	0	0	0	0	0	0	0	0	0	0	0	0	0	0	0	0	0.00604376	0	0	0	0	0	0	0	0	0	0
					Incertae_Sedis		0	0	0	0	0	0	0	0	0	0	0	0	0	0	0	0	0	0	0	0	0	0	0	0	0	0	0	0	0	0	0	0	0.00604376	0	0	0	0	0	0	0	0	0	0
				Ilumatobacteraceae			0	0	0	0	0	0.0181151	0	0	0	0	0	0	0	0	0	0	0	0	0	0	0	0	0	0	0	0	0	0	0	0	0	0	0.00604376	0	0	0	0	0	0	0	0	0	0
Bacteria	Actinomycetota	Acidimicrobiia	Microtrichales	Incertae_Sedis	Incertae_Sedis	uncultured_bacterium	0	0	0	0	0	0	0	0	0	0	0	0	0	0	0	0	0	0	0	0	0	0	0	0	0	0	0	0	0	0	0	0	0	0	0	0	0	0	0	0	0	0	0
						uncultured_bacterium	0	0	0	0	0	0	0	0	0	0	0	0	0	0	0	0	0	0	0	0	0	0	0	0	0	0	0	0	0	0	0	0	0	0	0	0	0	0	0	0	0	0	0
Bacteria	Actinomycetota	Acidimicrobiia	Microtrichales	Incertae_Sedis	Incertae_Sedis	NA	0	0	0	0	0.0390073	0	0	0	0	0	0	0	0	0	0	0	0	0	0	0	0	0	0	0	0	0	0	0	0	0	0	0	0	0	0	0	0	0	0	0	0	0	0
						NA	0	0	0	0	0.0390073	0	0	0	0	0	0	0	0	0	0	0	0	0	0	0	0	0	0	0	0	0	0	0	0	0	0	0	0	0	0	0	0	0	0	0	0	0	0
					Incertae_Sedis		0	0	0	0	0.0390073	0	0	0	0	0	0	0	0	0	0	0	0	0	0	0	0	0	0	0	0	0	0	0	0	0	0	0	0	0	0	0	0	0	0	0	0	0	0
				Incertae_Sedis			0	0	0	0	0.0390073	0	0	0	0	0	0	0	0	0	0	0	0	0	0	0	0	0	0	0	0	0	0	0	0	0	0	0	0	0	0	0	0	0	0	0	0	0	0
			Microtrichales				0	0	0	0	0.0390073	0.0181151	0	0	0	0	0	0	0	0	0	0	0	0	0	0	0	0	0	0	0	0	0	0	0	0	0	0	0.0120875	0	0	0	0	0	0	0	0	0	0
		Acidimicrobiia					0.0122692	0	0	0	0.0390073	0.0181151	0	0	0	0	0	0	0	0	0	0	0	0	0	0	0	0	0	0	0	0	0	0	0	0	0	0	0.0120875	0	0	0	0	0	0	0	0	0	0
Bacteria	Actinomycetota	Actinobacteria	Actinomycetales	Actinomycetaceae	Actinomyces	Actinomyces_israelii	0	0	0	0	0	0	0	0	0	0	0	0	0	0	0	0	0	0	0	0	0	0	0	0	0	0	0	0	0	0	0	0	0	0	0	0	0	0	0	0	0	0	0
						Actinomyces_israelii	0	0	0	0	0	0	0	0	0	0	0	0	0	0	0	0	0	0	0	0	0	0	0	0	0	0	0	0	0	0	0	0	0	0	0	0	0	0	0	0	0	0	0
Bacteria	Actinomycetota	Actinobacteria	Actinomycetales	Actinomycetaceae	Actinomyces	Actinomyces_minihominis	0	0	0	0	0	0	0	0	0	0	0	0	0	0	0	0	0	0	0.00495086	0	0	0	0	0	0	0	0	0	0	0	0	0	0	0	0	0	0	0	0	0	0	0	0
						Actinomyces_minihominis	0	0	0	0	0	0	0	0	0	0	0	0	0	0	0	0	0	0	0.00495086	0	0	0	0	0	0	0	0	0	0	0	0	0	0	0	0	0	0	0	0	0	0	0	0
Bacteria	Actinomycetota	Actinobacteria	Actinomycetales	Actinomycetaceae	Actinomyces	bacterium_NLAE-zl-C91	0	0	0	0	0	0	0	0	0	0	0	0	0	0	0	0	0	0	0	0	0	0	0	0	0	0	0	0	0	0	0.0356125	0	0	0	0	0	0	0	0	0	0	0	0
Bacteria	Actinomycetota	Actinobacteria	Actinomycetales	Actinomycetaceae	Actinomyces	bacterium_NLAE-zl-C91	0.0429422	0.0598408	0	0.279135	0.136525	0.249083	0.109379	0	0.136943	0.425486	0.358949	0.384398	0.0343194	0.136799	0	0	0	0.0114384	0.143575	0.25047	0.22783	0.0353008	0	0.0616671	0.111096	0	0.254453	0.300566	0.15	0.0469153	0.124644	0.217858	0	0.358878	0.294426	0.158579	0	0.0336112	0	0	0	0	0
Bacteria	Actinomycetota	Actinobacteria	Actinomycetales	Actinomycetaceae	Actinomyces	bacterium_NLAE-zl-C91	0	0	0	0	0	0	0	0	0	0	0	0	0	0	0	0	0	0	0	0	0	0	0	0	0	0	0	0	0	0	0	0	0	0	0	0	0.0416367	0	0	0	0	0	0
						bacterium_NLAE-zl-C91	0.0429422	0.0598408	0	0.279135	0.136525	0.249083	0.109379	0	0.136943	0.425486	0.358949	0.384398	0.0343194	0.136799	0	0	0	0.0114384	0.143575	0.25047	0.22783	0.0353008	0	0.0616671	0.111096	0	0.254453	0.300566	0.15	0.0469153	0.160256	0.217858	0	0.358878	0.294426	0.158579	0.0416367	0.0336112	0	0	0	0	0
Bacteria	Actinomycetota	Actinobacteria	Actinomycetales	Actinomycetaceae	Actinomyces	metagenome	0	0	0	0	0	0	0	0	0	0	0	0	0	0	0	0	0	0	0	0.0782718	0	0	0	0	0	0	0	0	0	0	0	0	0	0	0	0	0	0	0	0	0	0	0
Bacteria	Actinomycetota	Actinobacteria	Actinomycetales	Actinomycetaceae	Actinomyces	metagenome	0	0	0	0	0	0	0	0	0	0	0	0	0	0	0	0	0	0	0	0	0	0	0	0	0	0	0	0	0	0	0	0	0	0	0	0	0	0	0	0	0	0	0
Bacteria	Actinomycetota	Actinobacteria	Actinomycetales	Actinomycetaceae	Actinomyces	metagenome	0	0	0	0	0	0	0	0	0	0	0	0	0	0	0	0	0	0	0	0	0	0	0	0	0	0	0	0	0	0	0	0	0	0.0110424	0	0	0	0	0	0	0	0	0
Bacteria	Actinomycetota	Actinobacteria	Actinomycetales	Actinomycetaceae	Actinomyces	metagenome	0	0.0119682	0	0	0	0	0	0	0	0	0	0	0	0	0	0	0	0	0	0	0	0	0	0	0	0	0	0	0	0	0	0	0	0	0	0	0	0	0	0	0	0	0
Bacteria	Actinomycetota	Actinobacteria	Actinomycetales	Actinomycetaceae	Actinomyces	metagenome	0	0	0	0	0	0	0	0	0	0	0	0	0	0	0	0	0	0	0	0	0	0	0	0	0	0	0	0	0	0	0	0	0	0	0	0	0	0	0	0	0	0	0
Bacteria	Actinomycetota	Actinobacteria	Actinomycetales	Actinomycetaceae	Actinomyces	metagenome	0	0	0	0	0	0	0	0	0	0	0	0	0	0	0	0	0	0	0	0	0	0	0	0	0	0	0	0	0	0	0	0	0	0	0	0	0	0	0	0	0	0	0
Bacteria	Actinomycetota	Actinobacteria	Actinomycetales	Actinomycetaceae	Actinomyces	metagenome	0.0490767	0.101729	0	0.307048	0.126774	0.434763	0.191414	0.124243	0.179079	0.673237	0.815794	0.698265	0.0686389	0.0820793	0	0	0	0.0228768	0.193084	0.140889	0.403084	0.0635414	0	0.0719449	0.18442	0.240298	0.374195	0.141443	0.235714	0.0821018	0.42735	0.146276	0.0271969	0.568684	0.549594	0.200025	0.0719179	0.0268889	0	0.0650576	0.0572205	0	0.0454575
						metagenome	0.0490767	0.113698	0	0.307048	0.126774	0.434763	0.191414	0.124243	0.179079	0.673237	0.815794	0.698265	0.0686389	0.0820793	0	0	0	0.0228768	0.193084	0.219161	0.403084	0.0635414	0	0.0719449	0.18442	0.240298	0.374195	0.141443	0.235714	0.0821018	0.42735	0.146276	0.0271969	0.579726	0.549594	0.200025	0.0719179	0.0268889	0	0.0650576	0.0572205	0	0.0454575
Bacteria	Actinomycetota	Actinobacteria	Actinomycetales	Actinomycetaceae	Actinomyces	uncultured_Actinomycetales	0	0	0	0	0	0	0	0	0	0	0	0	0	0	0	0	0	0	0	0	0	0	0	0	0	0	0	0	0	0	0	0	0	0	0	0	0	0	0	0	0	0	0
Bacteria	Actinomycetota	Actinobacteria	Actinomycetales	Actinomycetaceae	Actinomyces	uncultured_Actinomycetales	0	0	0	0.167481	0	0.0679317	0	0	0	0.145419	0.326318	0.119904	0	0	0	0	0	0	0.0396069	0	0	0	0	0	0	0.0600745	0	0	0.0357143	0	0.124644	0	0	0.115945	0.137399	0.0702791	0	0	0	0	0	0	0
						uncultured_Actinomycetales	0	0	0	0.167481	0	0.0679317	0	0	0	0.145419	0.326318	0.119904	0	0	0	0	0	0	0.0396069	0	0	0	0	0	0	0.0600745	0	0	0.0357143	0	0.124644	0	0	0.115945	0.137399	0.0702791	0	0	0	0	0	0	0
Bacteria	Actinomycetota	Actinobacteria	Actinomycetales	Actinomycetaceae	Actinomyces	NA	0	0	0	0	0	0	0	0	0	0	0	0	0	0	0	0	0	0	0	0	0	0	0	0	0	0	0	0	0	0	0	0	0	0	0	0	0	0	0	0	0	0	0
Bacteria	Actinomycetota	Actinobacteria	Actinomycetales	Actinomycetaceae	Actinomyces	NA	0	0	0	0	0	0	0	0	0	0	0.0326318	0	0	0	0	0	0	0	0	0	0	0	0	0	0	0	0	0	0	0	0	0	0	0	0	0	0	0	0	0	0	0	0
Bacteria	Actinomycetota	Actinobacteria	Actinomycetales	Actinomycetaceae	Actinomyces	NA	0	0	0	0	0	0	0	0	0	0	0	0	0	0	0	0	0	0	0	0	0	0	0	0	0	0	0	0	0	0	0	0	0	0	0	0	0	0	0	0	0	0	0
						NA	0	0	0	0	0	0	0	0	0	0	0.0326318	0	0	0	0	0	0	0	0	0	0	0	0	0	0	0	0	0	0	0	0	0	0	0	0	0	0	0	0	0	0	0	0
					Actinomyces		0.0920189	0.173538	0	0.753664	0.263299	0.751778	0.300793	0.124243	0.316022	1.24414	1.53369	1.20257	0.102958	0.218878	0	0	0	0.0343151	0.381216	0.469631	0.630915	0.0988421	0	0.133612	0.295516	0.300372	0.628648	0.442008	0.421429	0.129017	0.712251	0.364134	0.0271969	1.05455	0.981418	0.428883	0.113555	0.0605001	0	0.0650576	0.0572205	0	0.0454575
Bacteria	Actinomycetota	Actinobacteria	Actinomycetales	Actinomycetaceae	Actinotignum	NA	0	0	0	0	0	0	0	0	0	0	0	0	0	0	0	0	0	0	0	0	0	0	0	0	0	0	0	0	0	0	0	0	0	0	0	0	0	0	0	0	0	0	0
						NA	0	0	0	0	0	0	0	0	0	0	0	0	0	0	0	0	0	0	0	0	0	0	0	0	0	0	0	0	0	0	0	0	0	0	0	0	0	0	0	0	0	0	0
					Actinotignum		0	0	0	0	0	0	0	0	0	0	0	0	0	0	0	0	0	0	0	0	0	0	0	0	0	0	0	0	0	0	0	0	0	0	0	0	0	0	0	0	0	0	0
Bacteria	Actinomycetota	Actinobacteria	Actinomycetales	Actinomycetaceae	Schaalia	NA	0	0	0	0	0	0	0	0	0	0	0	0	0	0	0	0	0	0	0	0	0	0	0	0	0	0	0	0	0	0	0	0	0	0	0	0	0	0	0	0	0	0	0
Bacteria	Actinomycetota	Actinobacteria	Actinomycetales	Actinomycetaceae	Schaalia	NA	0	0	0	0	0	0	0	0	0	0	0	0	0	0	0	0	0	0	0	0	0	0	0	0	0	0	0	0	0	0	0	0	0	0	0	0	0	0	0	0	0	0	0
						NA	0	0	0	0	0	0	0	0	0	0	0	0	0	0	0	0	0	0	0	0	0	0	0	0	0	0	0	0	0	0	0	0	0	0	0	0	0	0	0	0	0	0	0
					Schaalia		0	0	0	0	0	0	0	0	0	0	0	0	0	0	0	0	0	0	0	0	0	0	0	0	0	0	0	0	0	0	0	0	0	0	0	0	0	0	0	0	0	0	0
				Actinomycetaceae			0.0920189	0.173538	0	0.753664	0.263299	0.751778	0.300793	0.124243	0.316022	1.24414	1.53369	1.20257	0.102958	0.218878	0	0	0	0.0343151	0.381216	0.469631	0.630915	0.0988421	0	0.133612	0.295516	0.300372	0.628648	0.442008	0.421429	0.129017	0.712251	0.364134	0.0271969	1.05455	0.981418	0.428883	0.113555	0.0605001	0	0.0650576	0.0572205	0	0.0454575
			Actinomycetales				0.0920189	0.173538	0	0.753664	0.263299	0.751778	0.300793	0.124243	0.316022	1.24414	1.53369	1.20257	0.102958	0.218878	0	0	0	0.0343151	0.381216	0.469631	0.630915	0.0988421	0	0.133612	0.295516	0.300372	0.628648	0.442008	0.421429	0.129017	0.712251	0.364134	0.0271969	1.05455	0.981418	0.428883	0.113555	0.0605001	0	0.0650576	0.0572205	0	0.0454575
Bacteria	Actinomycetota	Actinobacteria	Bifidobacteriales	Bifidobacteriaceae	Bifidobacterium	NA	0	0	0	0	0	0	0	0	0	0	0	0	0	0	0	0	0	0	0	0	0	0	0	0	0	0	0	0	0	0	0	0	0	0	0	0	0	0	0	0	0	0	0
						NA	0	0	0	0	0	0	0	0	0	0	0	0	0	0	0	0	0	0	0	0	0	0	0	0	0	0	0	0	0	0	0	0	0	0	0	0	0	0	0	0	0	0	0
					Bifidobacterium		0	0	0	0	0	0	0	0	0	0	0	0	0	0	0	0	0	0	0	0	0	0	0	0	0	0	0	0	0	0	0	0	0	0	0	0	0	0	0	0	0	0	0
				Bifidobacteriaceae			0	0	0	0	0	0	0	0	0	0	0	0	0	0	0	0	0	0	0	0	0	0	0	0	0	0	0	0	0	0	0	0	0	0	0	0	0	0	0	0	0	0	0
			Bifidobacteriales				0	0	0	0	0	0	0	0	0	0	0	0	0	0	0	0	0	0	0	0	0	0	0	0	0	0	0	0	0	0	0	0	0	0	0	0	0	0	0	0	0	0	0
Bacteria	Actinomycetota	Actinobacteria	Frankiales	Acidothermaceae	Acidothermus	uncultured_bacterium	0	0	0	0	0	0	0	0	0	0	0	0	0	0	0	0	0	0	0	0	0	0	0	0	0	0	0	0	0	0	0	0	0	0	0	0	0	0	0	0	0	0	0
						uncultured_bacterium	0	0	0	0	0	0	0	0	0	0	0	0	0	0	0	0	0	0	0	0	0	0	0	0	0	0	0	0	0	0	0	0	0	0	0	0	0	0	0	0	0	0	0
					Acidothermus		0	0	0	0	0	0	0	0	0	0	0	0	0	0	0	0	0	0	0	0	0	0	0	0	0	0	0	0	0	0	0	0	0	0	0	0	0	0	0	0	0	0	0
				Acidothermaceae			0	0	0	0	0	0	0	0	0	0	0	0	0	0	0	0	0	0	0	0	0	0	0	0	0	0	0	0	0	0	0	0	0	0	0	0	0	0	0	0	0	0	0
Bacteria	Actinomycetota	Actinobacteria	Frankiales	Geodermatophilaceae	Blastococcus	NA	0	0	0	0.0418702	0	0	0	0	0	0	0	0	0	0	0	0	0	0	0	0	0	0	0	0	0	0	0	0	0	0	0	0	0	0	0	0	0	0	0	0	0	0	0
Bacteria	Actinomycetota	Actinobacteria	Frankiales	Geodermatophilaceae	Blastococcus	NA	0	0	0	0	0	0	0	0	0	0	0	0	0	0	0	0	0	0	0	0	0	0	0	0	0	0	0	0	0	0	0	0.0217858	0	0	0	0	0	0	0	0	0	0	0
Bacteria	Actinomycetota	Actinobacteria	Frankiales	Geodermatophilaceae	Blastococcus	NA	0	0	0	0	0	0	0	0	0	0	0	0	0	0	0	0	0	0	0	0	0	0	0	0	0	0	0	0	0	0	0	0	0	0	0	0	0	0	0	0	0	0	0
Bacteria	Actinomycetota	Actinobacteria	Frankiales	Geodermatophilaceae	Blastococcus	NA	0	0	0	0	0.0292554	0	0	0	0	0	0	0	0	0	0	0	0	0	0	0	0	0	0	0	0	0	0	0	0	0	0	0	0	0	0	0	0	0	0	0	0	0	0
						NA	0	0	0	0.0418702	0.0292554	0	0	0	0	0	0	0	0	0	0	0	0	0	0	0	0	0	0	0	0	0	0	0	0	0	0	0.0217858	0	0	0	0	0	0	0	0	0	0	0
					Blastococcus		0	0	0	0.0418702	0.0292554	0	0	0	0	0	0	0	0	0	0	0	0	0	0	0	0	0	0	0	0	0	0	0	0	0	0	0.0217858	0	0	0	0	0	0	0	0	0	0	0
Bacteria	Actinomycetota	Actinobacteria	Frankiales	Geodermatophilaceae	Modestobacter	NA	0	0	0	0	0	0	0	0	0	0	0	0	0	0	0	0	0	0	0	0	0	0	0	0	0	0	0	0	0	0	0	0	0	0	0	0	0	0	0	0	0	0	0
						NA	0	0	0	0	0	0	0	0	0	0	0	0	0	0	0	0	0	0	0	0	0	0	0	0	0	0	0	0	0	0	0	0	0	0	0	0	0	0	0	0	0	0	0
					Modestobacter		0	0	0	0	0	0	0	0	0	0	0	0	0	0	0	0	0	0	0	0	0	0	0	0	0	0	0	0	0	0	0	0	0	0	0	0	0	0	0	0	0	0	0
				Geodermatophilaceae			0	0	0	0.0418702	0.0292554	0	0	0	0	0	0	0	0	0	0	0	0	0	0	0	0	0	0	0	0	0	0	0	0	0	0	0.0217858	0	0	0	0	0	0	0	0	0	0	0
Bacteria	Actinomycetota	Actinobacteria	Frankiales	Incertae_Sedis	Incertae_Sedis	NA	0	0	0	0	0	0	0	0	0	0	0	0	0	0	0	0	0	0	0	0	0	0	0	0	0	0	0	0	0	0	0	0	0	0	0	0	0	0	0	0	0	0	0
						NA	0	0	0	0	0	0	0	0	0	0	0	0	0	0	0	0	0	0	0	0	0	0	0	0	0	0	0	0	0	0	0	0	0	0	0	0	0	0	0	0	0	0	0
					Incertae_Sedis		0	0	0	0	0	0	0	0	0	0	0	0	0	0	0	0	0	0	0	0	0	0	0	0	0	0	0	0	0	0	0	0	0	0	0	0	0	0	0	0	0	0	0
				Incertae_Sedis			0	0	0	0	0	0	0	0	0	0	0	0	0	0	0	0	0	0	0	0	0	0	0	0	0	0	0	0	0	0	0	0	0	0	0	0	0	0	0	0	0	0	0
Bacteria	Actinomycetota	Actinobacteria	Frankiales	Sporichthyaceae	hgcI_clade	uncultured_bacterium	0	0	0	0	0	0	0	0	0	0	0	0	0	0	0	0	0	0	0	0	0	0	0	0	0	0	0	0	0	0	0	0	0	0	0	0	0	0	0	0	0	0	0
						uncultured_bacterium	0	0	0	0	0	0	0	0	0	0	0	0	0	0	0	0	0	0	0	0	0	0	0	0	0	0	0	0	0	0	0	0	0	0	0	0	0	0	0	0	0	0	0
					hgcI_clade		0	0	0	0	0	0	0	0	0	0	0	0	0	0	0	0	0	0	0	0	0	0	0	0	0	0	0	0	0	0	0	0	0	0	0	0	0	0	0	0	0	0	0
				Sporichthyaceae			0	0	0	0	0	0	0	0	0	0	0	0	0	0	0	0	0	0	0	0	0	0	0	0	0	0	0	0	0	0	0	0	0	0	0	0	0	0	0	0	0	0	0
			Frankiales				0	0	0	0.0418702	0.0292554	0	0	0	0	0	0	0	0	0	0	0	0	0	0	0	0	0	0	0	0	0	0	0	0	0	0	0.0217858	0	0	0	0	0	0	0	0	0	0	0
Bacteria	Actinomycetota	Actinobacteria	Glycomycetales	Glycomycetaceae	Glycomyces	Glycomyces_mongolensis	0	0	0	0	0	0	0	0	0	0	0	0	0	0	0	0	0	0	0	0	0	0	0	0	0	0	0	0	0	0	0	0	0	0	0	0	0	0	0	0	0	0	0
						Glycomyces_mongolensis	0	0	0	0	0	0	0	0	0	0	0	0	0	0	0	0	0	0	0	0	0	0	0	0	0	0	0	0	0	0	0	0	0	0	0	0	0	0	0	0	0	0	0
					Glycomyces		0	0	0	0	0	0	0	0	0	0	0	0	0	0	0	0	0	0	0	0	0	0	0	0	0	0	0	0	0	0	0	0	0	0	0	0	0	0	0	0	0	0	0
				Glycomycetaceae			0	0	0	0	0	0	0	0	0	0	0	0	0	0	0	0	0	0	0	0	0	0	0	0	0	0	0	0	0	0	0	0	0	0	0	0	0	0	0	0	0	0	0
			Glycomycetales				0	0	0	0	0	0	0	0	0	0	0	0	0	0	0	0	0	0	0	0	0	0	0	0	0	0	0	0	0	0	0	0	0	0	0	0	0	0	0	0	0	0	0
Bacteria	Actinomycetota	Actinobacteria	Incertae_Sedis	Incertae_Sedis	Incertae_Sedis	metagenome	0	0	0	0	0	0	0	0	0	0	0	0	0	0	0	0	0	0	0	0	0	0	0	0	0	0	0	0	0	0	0	0	0	0	0	0	0	0	0	0	0	0	0
						metagenome	0	0	0	0	0	0	0	0	0	0	0	0	0	0	0	0	0	0	0	0	0	0	0	0	0	0	0	0	0	0	0	0	0	0	0	0	0	0	0	0	0	0	0
					Incertae_Sedis		0	0	0	0	0	0	0	0	0	0	0	0	0	0	0	0	0	0	0	0	0	0	0	0	0	0	0	0	0	0	0	0	0	0	0	0	0	0	0	0	0	0	0
				Incertae_Sedis			0	0	0	0	0	0	0	0	0	0	0	0	0	0	0	0	0	0	0	0	0	0	0	0	0	0	0	0	0	0	0	0	0	0	0	0	0	0	0	0	0	0	0
			Incertae_Sedis				0	0	0	0	0	0	0	0	0	0	0	0	0	0	0	0	0	0	0	0	0	0	0	0	0	0	0	0	0	0	0	0	0	0	0	0	0	0	0	0	0	0	0
Bacteria	Actinomycetota	Actinobacteria	Kineosporiales	Kineosporiaceae	Pseudokineococcus	NA	0	0	0	0	0	0	0	0	0	0	0	0	0	0	0	0	0	0	0	0	0	0	0	0	0	0	0	0	0	0	0	0	0	0	0	0	0	0	0	0	0	0	0
						NA	0	0	0	0	0	0	0	0	0	0	0	0	0	0	0	0	0	0	0	0	0	0	0	0	0	0	0	0	0	0	0	0	0	0	0	0	0	0	0	0	0	0	0
					Pseudokineococcus		0	0	0	0	0	0	0	0	0	0	0	0	0	0	0	0	0	0	0	0	0	0	0	0	0	0	0	0	0	0	0	0	0	0	0	0	0	0	0	0	0	0	0
				Kineosporiaceae			0	0	0	0	0	0	0	0	0	0	0	0	0	0	0	0	0	0	0	0	0	0	0	0	0	0	0	0	0	0	0	0	0	0	0	0	0	0	0	0	0	0	0
			Kineosporiales				0	0	0	0	0	0	0	0	0	0	0	0	0	0	0	0	0	0	0	0	0	0	0	0	0	0	0	0	0	0	0	0	0	0	0	0	0	0	0	0	0	0	0
Bacteria	Actinomycetota	Actinobacteria	Kitasatosporales	Streptomycetaceae	E1B-B3-114	Rhacophorus_dennysi	0	0	0	0	0	0	0	0	0	0	0	0	0	0	0	0	0	0	0	0	0	0	0	0	0	0	0	0	0	0	0	0	0	0	0	0	0	0	0	0	0	0	0
Bacteria	Actinomycetota	Actinobacteria	Kitasatosporales	Streptomycetaceae	E1B-B3-114	Rhacophorus_dennysi	0	0	0	0	0	0	0	0	0	0	0	0	0	0	0	0	0	0	0	0	0	0	0	0	0	0	0	0	0	0	0	0	0	0	0	0	0	0	0	0	0	0	0
						Rhacophorus_dennysi	0	0	0	0	0	0	0	0	0	0	0	0	0	0	0	0	0	0	0	0	0	0	0	0	0	0	0	0	0	0	0	0	0	0	0	0	0	0	0	0	0	0	0
					E1B-B3-114		0	0	0	0	0	0	0	0	0	0	0	0	0	0	0	0	0	0	0	0	0	0	0	0	0	0	0	0	0	0	0	0	0	0	0	0	0	0	0	0	0	0	0
Bacteria	Actinomycetota	Actinobacteria	Kitasatosporales	Streptomycetaceae	Streptomyces	NA	0	0	0	0	0	0	0	0	0	0	0	0	0	0	0	0	0	0	0	0	0	0	0	0	0	0	0	0	0	0	0	0	0	0.0386484	0	0	0	0	0	0	0	0	0
Bacteria	Actinomycetota	Actinobacteria	Kitasatosporales	Streptomycetaceae	Streptomyces	NA	0	0	0	0	0	0	0	0	0	0	0	0	0	0	0	0	0	0	0	0	0	0	0	0	0	0	0	0	0	0	0	0	0	0	0	0	0	0	0	0	0	0	0
Bacteria	Actinomycetota	Actinobacteria	Kitasatosporales	Streptomycetaceae	Streptomyces	NA	0	0	0	0	0.0195036	0	0	0	0	0	0	0	0	0	0	0	0	0	0	0	0	0	0	0	0	0	0	0	0	0	0	0	0	0	0	0	0	0	0	0	0	0	0
Bacteria	Actinomycetota	Actinobacteria	Kitasatosporales	Streptomycetaceae	Streptomyces	NA	0	0	0	0	0	0.0362302	0	0	0	0	0	0	0	0	0	0	0	0	0	0	0	0	0	0	0	0	0	0	0	0	0	0	0	0	0	0	0	0	0	0	0	0	0
Bacteria	Actinomycetota	Actinobacteria	Kitasatosporales	Streptomycetaceae	Streptomyces	NA	0	0	0	0	0	0.0226439	0	0	0	0	0	0	0	0	0	0	0	0	0	0	0	0	0	0	0	0	0	0	0	0	0	0	0	0	0	0	0	0	0	0	0	0	0
Bacteria	Actinomycetota	Actinobacteria	Kitasatosporales	Streptomycetaceae	Streptomyces	NA	0	0	0	0	0	0	0	0	0	0	0	0	0	0	0	0	0	0	0.00990173	0	0	0	0	0	0	0	0	0	0	0	0	0	0	0	0	0	0	0	0	0	0	0	0
Bacteria	Actinomycetota	Actinobacteria	Kitasatosporales	Streptomycetaceae	Streptomyces	NA	0	0	0	0	0	0	0	0	0	0	0	0	0	0	0	0	0	0	0.00495086	0	0	0	0	0	0	0	0	0	0	0	0	0	0	0	0	0	0	0	0	0	0	0	0
Bacteria	Actinomycetota	Actinobacteria	Kitasatosporales	Streptomycetaceae	Streptomyces	NA	0	0.0119682	0	0	0	0	0	0	0	0	0	0	0	0	0	0	0	0	0	0	0	0	0	0	0	0	0	0	0	0	0	0	0	0	0	0	0	0	0	0	0	0	0
Bacteria	Actinomycetota	Actinobacteria	Kitasatosporales	Streptomycetaceae	Streptomyces	NA	0	0	0	0	0	0	0	0	0	0	0	0	0	0	0	0	0	0	0	0	0	0	0	0	0	0	0	0	0	0	0	0	0	0.0110424	0	0	0	0	0	0	0	0	0
Bacteria	Actinomycetota	Actinobacteria	Kitasatosporales	Streptomycetaceae	Streptomyces	NA	0	0	0	0	0	0	0	0	0	0	0	0	0	0	0	0	0	0	0	0	0	0	0	0	0	0	0	0.053041	0	0	0	0	0	0	0	0	0	0	0	0	0	0	0
Bacteria	Actinomycetota	Actinobacteria	Kitasatosporales	Streptomycetaceae	Streptomyces	NA	0	0	0	0	0.0438832	0	0	0	0	0	0	0	0	0	0	0	0	0	0	0	0	0	0	0	0	0	0	0	0	0	0	0	0	0	0	0	0	0	0	0	0	0	0
Bacteria	Actinomycetota	Actinobacteria	Kitasatosporales	Streptomycetaceae	Streptomyces	NA	0	0	0	0	0	0	0	0	0	0	0	0	0	0	0	0	0	0	0	0	0	0	0	0	0	0	0	0	0	0	0	0	0	0	0	0	0	0	0	0	0	0	0
Bacteria	Actinomycetota	Actinobacteria	Kitasatosporales	Streptomycetaceae	Streptomyces	NA	0	0	0	0	0	0	0	0	0	0	0	0	0	0	0	0	0	0	0	0	0	0	0	0	0	0	0	0	0	0	0	0	0	0	0	0	0	0	0	0	0	0	0
Bacteria	Actinomycetota	Actinobacteria	Kitasatosporales	Streptomycetaceae	Streptomyces	NA	0	0	0	0	0	0	0	0	0	0	0	0	0	0	0	0	0	0	0	0	0	0	0	0	0	0	0	0	0	0	0	0	0	0	0	0	0	0	0	0	0	0	0
Bacteria	Actinomycetota	Actinobacteria	Kitasatosporales	Streptomycetaceae	Streptomyces	NA	0	0	0	0	0	0	0	0	0	0	0	0	0	0	0	0	0	0	0	0	0	0	0	0	0	0	0	0	0	0	0	0	0	0	0	0	0	0	0	0	0	0	0
Bacteria	Actinomycetota	Actinobacteria	Kitasatosporales	Streptomycetaceae	Streptomyces	NA	0	0	0	0	0	0	0	0	0	0	0	0	0	0	0	0	0	0	0	0	0	0	0	0	0	0	0	0	0	0	0	0	0	0	0	0	0	0	0	0	0	0	0
Bacteria	Actinomycetota	Actinobacteria	Kitasatosporales	Streptomycetaceae	Streptomyces	NA	0	0	0	0	0	0	0	0	0	0	0	0	0	0	0	0	0	0	0	0	0	0	0	0	0	0	0	0.0176803	0	0	0	0	0	0	0	0	0	0	0	0	0	0	0
Bacteria	Actinomycetota	Actinobacteria	Kitasatosporales	Streptomycetaceae	Streptomyces	NA	0	0	0	0	0	0	0	0	0	0	0	0	0	0	0	0	0	0	0	0	0	0	0	0	0	0	0	0	0	0	0	0	0	0	0	0	0	0	0	0	0	0	0
Bacteria	Actinomycetota	Actinobacteria	Kitasatosporales	Streptomycetaceae	Streptomyces	NA	0	0	0	0	0	0.0135863	0	0	0	0	0	0	0	0	0	0	0	0	0	0	0	0	0	0	0	0	0	0	0	0	0	0	0	0	0	0	0	0	0	0	0	0	0
Bacteria	Actinomycetota	Actinobacteria	Kitasatosporales	Streptomycetaceae	Streptomyces	NA	0	0	0	0	0	0	0	0	0	0	0	0	0	0	0	0	0	0	0	0	0	0	0	0	0	0	0	0	0	0	0	0	0	0	0	0	0	0	0	0	0	0	0
Bacteria	Actinomycetota	Actinobacteria	Kitasatosporales	Streptomycetaceae	Streptomyces	NA	0	0	0.217659	0	0.219416	0.181151	0	0	0	0.333926	0	0.366765	0	0	0	0	0	0	0.289625	0	0	0.0753083	0	0	0.0711016	0	0	0	0.35	0.228712	0	0.121378	0	0.292624	0.268254	0.427081	0	0	0	0	0	0	0
Bacteria	Actinomycetota	Actinobacteria	Kitasatosporales	Streptomycetaceae	Streptomyces	NA	0	0	0	0	0	0	0	0	0	0	0	0.00705318	0	0	0	0	0	0	0	0	0	0	0	0	0	0	0	0	0	0	0	0	0	0	0	0	0	0	0	0	0	0	0
Bacteria	Actinomycetota	Actinobacteria	Kitasatosporales	Streptomycetaceae	Streptomyces	NA	0	0	0	0	0	0	0	0	0	0	0	0	0	0	0	0	0	0	0.00495086	0	0	0	0	0	0	0	0	0	0	0	0	0	0	0	0	0	0	0	0	0	0	0	0
Bacteria	Actinomycetota	Actinobacteria	Kitasatosporales	Streptomycetaceae	Streptomyces	NA	0	0	0	0	0	0	0	0	0	0	0	0	0	0	0	0	0	0	0	0	0	0	0	0	0	0	0	0	0	0	0	0	0	0	0	0	0	0	0	0	0	0	0
Bacteria	Actinomycetota	Actinobacteria	Kitasatosporales	Streptomycetaceae	Streptomyces	NA	0	0	0	0	0	0	0	0	0.0210682	0	0	0	0	0	0	0	0	0	0	0	0	0	0	0	0	0	0	0	0	0	0	0	0	0	0	0	0	0	0	0	0	0	0
Bacteria	Actinomycetota	Actinobacteria	Kitasatosporales	Streptomycetaceae	Streptomyces	NA	0	0	0	0	0	0	0	0	0	0	0	0	0	0	0	0	0	0	0.0198035	0	0	0	0	0	0	0	0	0	0	0	0	0	0	0	0	0	0	0	0	0	0	0	0
Bacteria	Actinomycetota	Actinobacteria	Kitasatosporales	Streptomycetaceae	Streptomyces	NA	0	0	0	0	0	0	0	0	0	0	0	0	0	0	0	0	0	0	0	0	0	0	0	0	0	0	0	0	0	0	0	0	0	0.0386484	0	0	0	0	0	0	0	0	0
Bacteria	Actinomycetota	Actinobacteria	Kitasatosporales	Streptomycetaceae	Streptomyces	NA	0	0	0	0	0	0	0	0	0	0	0	0	0	0	0	0	0	0	0	0	0	0	0	0	0	0	0	0	0	0	0	0	0	0	0	0	0	0	0	0	0	0	0
Bacteria	Actinomycetota	Actinobacteria	Kitasatosporales	Streptomycetaceae	Streptomyces	NA	0	0.00598408	0	0	0	0	0	0	0	0	0	0	0	0	0	0	0	0	0	0	0	0	0	0	0	0	0	0	0	0	0	0	0	0	0	0	0	0	0	0	0	0	0
Bacteria	Actinomycetota	Actinobacteria	Kitasatosporales	Streptomycetaceae	Streptomyces	NA	0	0	0	0	0	0	0	0	0	0	0	0	0	0	0	0	0	0	0	0	0	0	0	0	0	0	0	0	0	0	0	0	0	0	0	0	0	0	0	0	0	0	0
Bacteria	Actinomycetota	Actinobacteria	Kitasatosporales	Streptomycetaceae	Streptomyces	NA	0	0	0	0	0	0.0181151	0	0	0	0	0	0	0	0	0	0	0	0	0	0	0	0	0	0	0	0	0	0	0	0	0	0	0	0	0	0	0	0	0	0	0	0	0
Bacteria	Actinomycetota	Actinobacteria	Kitasatosporales	Streptomycetaceae	Streptomyces	NA	0	0	0	0	0	0	0	0	0	0	0	0.017633	0	0	0	0	0	0	0	0	0	0	0	0	0	0	0	0	0	0	0	0	0	0	0	0	0	0	0	0	0	0	0
Bacteria	Actinomycetota	Actinobacteria	Kitasatosporales	Streptomycetaceae	Streptomyces	NA	0	0	0	0	0	0	0.0546896	0	0	0	0	0	0	0	0	0	0	0	0	0	0	0	0	0	0	0	0	0	0	0	0	0	0	0	0	0	0	0	0	0	0	0	0
Bacteria	Actinomycetota	Actinobacteria	Kitasatosporales	Streptomycetaceae	Streptomyces	NA	0	0	0	0	0	0	0	0	0	0	0	0	0	0	0	0	0	0	0	0	0	0	0	0	0	0	0	0	0	0	0	0	0	0	0	0	0	0	0	0	0	0	0
Bacteria	Actinomycetota	Actinobacteria	Kitasatosporales	Streptomycetaceae	Streptomyces	NA	0	0	0	0	0	0	0	0	0	0	0	0	0	0	0	0	0	0	0	0	0	0	0	0	0	0	0	0	0	0	0	0	0	0	0	0	0	0	0	0	0	0	0
Bacteria	Actinomycetota	Actinobacteria	Kitasatosporales	Streptomycetaceae	Streptomyces	NA	0	0	0	0	0	0	0	0	0	0	0	0	0	0	0	0	0	0	0	0	0	0	0	0	0	0	0	0	0	0.0117288	0	0	0	0	0	0	0	0	0	0	0	0	0
Bacteria	Actinomycetota	Actinobacteria	Kitasatosporales	Streptomycetaceae	Streptomyces	NA	0	0	0	0	0	0	0	0	0	0	0	0	0	0	0	0	0	0	0	0	0	0	0	0	0	0	0	0	0	0	0	0	0	0.027606	0	0	0	0	0	0	0	0	0
Bacteria	Actinomycetota	Actinobacteria	Kitasatosporales	Streptomycetaceae	Streptomyces	NA	0	0	0	0	0	0.0362302	0	0	0	0	0	0	0	0	0	0	0	0	0	0	0	0	0	0	0	0	0	0	0	0	0	0	0	0	0	0	0	0	0	0	0	0	0
Bacteria	Actinomycetota	Actinobacteria	Kitasatosporales	Streptomycetaceae	Streptomyces	NA	0	0	0	0	0	0	0	0	0	0	0	0	0	0	0	0	0	0	0	0	0	0	0	0	0	0	0	0	0	0	0	0.00622452	0	0	0	0	0	0	0	0	0	0	0
Bacteria	Actinomycetota	Actinobacteria	Kitasatosporales	Streptomycetaceae	Streptomyces	NA	0	0	0	0	0	0	0	0	0	0	0	0	0	0	0	0	0	0	0	0	0	0	0	0	0	0	0	0	0	0	0	0	0	0	0	0	0	0	0	0	0	0	0
Bacteria	Actinomycetota	Actinobacteria	Kitasatosporales	Streptomycetaceae	Streptomyces	NA	0	0	0	0	0	0	0	0	0	0	0	0	0	0	0	0	0	0	0	0	0	0	0	0	0	0	0	0	0	0	0	0	0	0	0	0	0.00757031	0	0	0	0	0	0
Bacteria	Actinomycetota	Actinobacteria	Kitasatosporales	Streptomycetaceae	Streptomyces	NA	0	0	0	0	0	0	0	0	0	0	0	0	0	0	0	0	0	0	0	0	0	0	0	0	0	0	0	0	0	0	0	0	0	0	0	0	0	0	0	0	0	0	0
Bacteria	Actinomycetota	Actinobacteria	Kitasatosporales	Streptomycetaceae	Streptomyces	NA	0	0	0	0	0	0	0	0	0	0	0	0	0	0	0	0	0	0	0	0	0	0	0	0	0	0	0	0	0	0	0	0	0	0	0	0	0	0	0	0	0	0	0
Bacteria	Actinomycetota	Actinobacteria	Kitasatosporales	Streptomycetaceae	Streptomyces	NA	0	0	0	0	0	0.0724605	0	0	0	0	0	0	0	0	0	0	0	0	0	0	0	0	0	0	0	0	0	0	0	0	0	0	0	0	0	0	0	0	0	0	0	0	0
Bacteria	Actinomycetota	Actinobacteria	Kitasatosporales	Streptomycetaceae	Streptomyces	NA	0	0.00598408	0	0	0	0	0	0	0	0	0	0	0	0	0	0	0	0	0	0	0	0	0	0	0	0	0	0	0	0	0	0	0	0	0	0	0	0	0	0	0	0	0
Bacteria	Actinomycetota	Actinobacteria	Kitasatosporales	Streptomycetaceae	Streptomyces	NA	0	0	0	0	0	0.0181151	0	0	0	0	0	0	0	0	0	0	0	0	0	0	0	0	0	0	0	0	0	0	0	0	0	0	0	0	0	0	0	0	0	0	0	0	0
Bacteria	Actinomycetota	Actinobacteria	Kitasatosporales	Streptomycetaceae	Streptomyces	NA	0	0	0	0	0	0	0	0	0	0	0	0	0	0	0	0	0	0	0	0	0	0	0	0	0	0	0	0	0	0	0	0	0	0	0	0	0	0	0	0	0	0	0
Bacteria	Actinomycetota	Actinobacteria	Kitasatosporales	Streptomycetaceae	Streptomyces	NA	0	0	0	0	0	0	0	0	0	0	0	0	0	0	0	0	0	0	0	0	0	0	0	0	0	0	0	0	0	0	0	0	0	0	0	0.00540609	0	0	0	0	0	0	0
Bacteria	Actinomycetota	Actinobacteria	Kitasatosporales	Streptomycetaceae	Streptomyces	NA	0	0	0	0	0	0	0	0	0	0	0	0	0	0	0	0	0	0	0	0	0	0	0	0	0	0	0	0	0.00714286	0	0	0	0	0	0	0	0	0	0	0	0	0	0
Bacteria	Actinomycetota	Actinobacteria	Kitasatosporales	Streptomycetaceae	Streptomyces	NA	0	0	0	0	0	0	0	0	0	0	0	0	0	0	0	0	0	0	0	0	0	0	0	0	0.0088877	0	0	0	0	0	0	0	0	0	0	0	0	0	0	0	0	0	0
Bacteria	Actinomycetota	Actinobacteria	Kitasatosporales	Streptomycetaceae	Streptomyces	NA	0	0	0	0	0	0	0	0	0	0	0	0	0	0	0	0	0	0	0	0	0	0	0	0	0	0	0	0	0	0	0	0	0	0	0	0	0	0	0	0	0	0	0
Bacteria	Actinomycetota	Actinobacteria	Kitasatosporales	Streptomycetaceae	Streptomyces	NA	0	0	0	0	0	0	0	0	0	0.0915603	0	0	0	0	0	0	0	0	0	0	0	0	0	0	0	0	0	0	0	0	0	0	0	0	0	0	0	0	0	0	0	0	0
Bacteria	Actinomycetota	Actinobacteria	Kitasatosporales	Streptomycetaceae	Streptomyces	NA	0	0	0	0	0	0	0	0	0	0	0	0	0	0	0.117647	0	0	0	0	0	0	0	0	0	0	0	0	0	0	0	0	0	0	0	0	0	0	0	0	0	0	0	0
Bacteria	Actinomycetota	Actinobacteria	Kitasatosporales	Streptomycetaceae	Streptomyces	NA	0	0	0	0	0	0	0	0	0	0	0	0	0	0	0	0	0	0	0	0	0	0	0	0	0	0	0	0	0	0	0	0	0	0	0	0	0	0	0	0	0	0	0
Bacteria	Actinomycetota	Actinobacteria	Kitasatosporales	Streptomycetaceae	Streptomyces	NA	0	0	0	0	0	0	0	0	0	0	0	0	0	0	0	0	0	0	0.0668366	0	0	0	0	0	0	0	0	0	0.0428571	0	0	0	0	0	0	0.0810913	0	0	0	0	0	0	0
Bacteria	Actinomycetota	Actinobacteria	Kitasatosporales	Streptomycetaceae	Streptomyces	NA	0	0	0	0	0	0	0	0	0	0	0	0	0	0	0	0	0	0	0	0	0	0	0	0	0	0	0	0	0	0	0	0	0	0	0	0	0	0	0	0	0	0	0
Bacteria	Actinomycetota	Actinobacteria	Kitasatosporales	Streptomycetaceae	Streptomyces	NA	0	0	0	0	0	0	0	0	0	0	0	0	0	0	0	0	0	0	0	0	0	0	0	0	0	0	0	0	0	0	0	0	0	0	0	0	0	0	0	0	0	0	0
Bacteria	Actinomycetota	Actinobacteria	Kitasatosporales	Streptomycetaceae	Streptomyces	NA	0.318999	0.45479	0	0.990928	0.64362	0.366831	0.401057	0.403789	0.653113	0.899445	1.84369	0.835802	0.549111	1.14911	0.444444	0	0	0.0857878	0.509939	1.75329	1.1742	0	0	0.277502	0.219971	0.780968	1.27226	2.01556	0.814286	0.615764	0.73896	0.283216	0	0.772968	0.778592	1.12807	0.370945	0.194945	0	0.149632	0.0715256	0	0.201312
Bacteria	Actinomycetota	Actinobacteria	Kitasatosporales	Streptomycetaceae	Streptomyces	NA	0	0	0	0	0	0	0	0	0	0	0	0	0	0	0	0	0	0	0	0	0	0	0	0	0	0	0	0	0	0	0	0	0	0	0	0.00360406	0	0	0	0	0	0	0
Bacteria	Actinomycetota	Actinobacteria	Kitasatosporales	Streptomycetaceae	Streptomyces	NA	0	0	0	0	0	0	0	0	0	0	0	0	0	0	0	0	0	0	0	0	0	0	0	0	0	0	0	0	0	0	0	0	0	0	0	0	0	0	0	0	0	0	0
Bacteria	Actinomycetota	Actinobacteria	Kitasatosporales	Streptomycetaceae	Streptomyces	NA	0	0.0359045	0	0	0	0	0	0	0	0	0	0	0	0	0	0	0	0	0	0	0	0	0	0	0	0	0	0	0	0	0	0	0	0	0	0	0	0	0	0	0	0	0
Bacteria	Actinomycetota	Actinobacteria	Kitasatosporales	Streptomycetaceae	Streptomyces	NA	0	0	0	0	0.0195036	0	0	0	0	0	0	0	0	0	0	0	0	0	0	0	0	0	0	0	0	0	0	0	0	0	0	0.0155613	0	0	0	0	0	0	0	0	0	0	0
Bacteria	Actinomycetota	Actinobacteria	Kitasatosporales	Streptomycetaceae	Streptomyces	NA	0	0	0	0	0	0	0	0	0	0	0	0	0	0	0	0	0	0	0	0	0	0	0	0	0	0	0	0	0	0	0	0	0	0	0	0	0	0	0	0	0	0	0
Bacteria	Actinomycetota	Actinobacteria	Kitasatosporales	Streptomycetaceae	Streptomyces	NA	0	0	0	0	0	0.280784	0	0	0	0.280067	0	0.211595	0	0	0	0	0	0	0.138624	0	0	0	0	0	0	0	0	0	0.260714	0.240441	0	0	0	0.253975	0	0.331573	0	0	0	0	0	0	0
Bacteria	Actinomycetota	Actinobacteria	Kitasatosporales	Streptomycetaceae	Streptomyces	NA	0	0	0	0	0	0	0	0	0	0	0	0	0	0	0	0	0	0	0	0	0	0	0	0	0	0	0	0	0	0	0	0	0	0	0	0	0	0	0	0	0	0	0
Bacteria	Actinomycetota	Actinobacteria	Kitasatosporales	Streptomycetaceae	Streptomyces	NA	0	0	0	0	0	0	0	0	0	0	0	0	0	0	0	0	0	0	0	0	0	0	0	0	0	0	0	0	0	0	0	0	0	0	0	0	0	0	0	0	0	0	0
Bacteria	Actinomycetota	Actinobacteria	Kitasatosporales	Streptomycetaceae	Streptomyces	NA	0.368076	0.329125	0.227122	1.3538	0.599737	0.973688	0.346368	0	0.621511	1.50805	1.77843	1.22725	0.501064	0.998632	0.287582	0	0	0	0.913434	1.39324	1.61234	0.0988421	0	0.167871	0.479936	0.877088	0.972908	1.69731	1.67857	1.20807	0.917023	0.445053	0	1.15945	1.13845	1.53353	0.35959	0	0	0.130115	0.0858308	0	0.175336
Bacteria	Actinomycetota	Actinobacteria	Kitasatosporales	Streptomycetaceae	Streptomyces	NA	0	0	0	0	0	0	0	0	0	0	0	0	0	0	0	0	0	0	0	0	0	0	0	0	0	0	0	0	0.0107143	0	0	0	0	0	0	0	0	0	0	0	0	0	0
Bacteria	Actinomycetota	Actinobacteria	Kitasatosporales	Streptomycetaceae	Streptomyces	NA	0	0.0957453	0	0.209351	0	0.131335	0	0	0	0.102332	0.27737	0.116377	0.0755028	0	0	0	0	0	0.158428	0	0.271644	0	0	0	0	0	0	0	0.271429	0.129017	0	0	0	0.13803	0	0.10632	0	0	0	0	0	0	0
Bacteria	Actinomycetota	Actinobacteria	Kitasatosporales	Streptomycetaceae	Streptomyces	NA	0	0	0	0	0	0	0	0	0	0	0	0	0	0	0	0	0	0	0	0	0	0	0	0	0	0	0	0	0	0	0	0	0	0	0	0	0	0	0	0	0	0	0
Bacteria	Actinomycetota	Actinobacteria	Kitasatosporales	Streptomycetaceae	Streptomyces	NA	1.76063	2.2919	0.71922	5.94557	2.70613	4.88203	1.67715	1.52198	1.79079	6.70006	7.34214	7.06023	2.84851	5.21204	1.60784	0	0.0645642	0.177295	6.53761	6.49656	6.45811	0.416549	0	0.79482	1.75977	3.64051	5.13396	9.65347	11.1643	6.31011	3.51674	1.81756	0.302188	5.61506	5.9016	9.00834	1.31345	0.672224	0.0217979	0.670093	0.572205	0.183557	1.01955
						NA	2.4477	3.2314	1.164	8.49965	4.25179	7.0332	2.47926	1.92576	3.08648	9.91544	11.2416	9.84271	3.97419	7.35978	2.45752	0	0.0645642	0.263083	8.65411	9.64308	9.5163	0.590699	0	1.24019	2.53966	5.29857	7.37913	13.4371	14.6	8.74384	5.17272	2.68899	0.302188	8.34806	8.08689	12.625	2.05155	0.867169	0.0217979	0.949841	0.729562	0.183557	1.39619
					Streptomyces		2.4477	3.2314	1.164	8.49965	4.25179	7.0332	2.47926	1.92576	3.08648	9.91544	11.2416	9.84271	3.97419	7.35978	2.45752	0	0.0645642	0.263083	8.65411	9.64308	9.5163	0.590699	0	1.24019	2.53966	5.29857	7.37913	13.4371	14.6	8.74384	5.17272	2.68899	0.302188	8.34806	8.08689	12.625	2.05155	0.867169	0.0217979	0.949841	0.729562	0.183557	1.39619
Bacteria	Actinomycetota	Actinobacteria	Kitasatosporales	Streptomycetaceae	NA	NA	0	0	0	0	0	0	0	0	0	0	0	0	0	0	0	0	0	0	0	0	0	0	0	0	0	0	0	0	0	0	0	0.0155613	0	0	0	0	0	0	0	0	0	0	0
Bacteria	Actinomycetota	Actinobacteria	Kitasatosporales	Streptomycetaceae	NA	NA	0	0	0	0.0418702	0	0	0	0	0	0	0	0	0	0	0	0	0	0	0	0	0	0	0	0	0	0	0	0	0	0	0	0	0	0	0	0	0	0	0	0	0	0	0
Bacteria	Actinomycetota	Actinobacteria	Kitasatosporales	Streptomycetaceae	NA	NA	0	0	0	0	0	0	0	0	0	0	0	0	0	0	0	0	0	0	0	0	0	0	0	0	0	0	0	0	0	0	0	0	0	0	0	0	0	0	0	0	0	0	0
Bacteria	Actinomycetota	Actinobacteria	Kitasatosporales	Streptomycetaceae	NA	NA	0	0	0	0	0	0	0	0	0	0	0	0	0	0	0	0	0	0	0	0	0	0	0	0	0	0	0	0	0	0	0	0	0	0	0	0	0	0	0	0	0	0	0
						NA	0	0	0	0.0418702	0	0	0	0	0	0	0	0	0	0	0	0	0	0	0	0	0	0	0	0	0	0	0	0	0	0	0	0.0155613	0	0	0	0	0	0	0	0	0	0	0
					NA		0	0	0	0.0418702	0	0	0	0	0	0	0	0	0	0	0	0	0	0	0	0	0	0	0	0	0	0	0	0	0	0	0	0.0155613	0	0	0	0	0	0	0	0	0	0	0
				Streptomycetaceae			2.4477	3.2314	1.164	8.54152	4.25179	7.0332	2.47926	1.92576	3.08648	9.91544	11.2416	9.84271	3.97419	7.35978	2.45752	0	0.0645642	0.263083	8.65411	9.64308	9.5163	0.590699	0	1.24019	2.53966	5.29857	7.37913	13.4371	14.6	8.74384	5.17272	2.70455	0.302188	8.34806	8.08689	12.625	2.05155	0.867169	0.0217979	0.949841	0.729562	0.183557	1.39619
			Kitasatosporales				2.4477	3.2314	1.164	8.54152	4.25179	7.0332	2.47926	1.92576	3.08648	9.91544	11.2416	9.84271	3.97419	7.35978	2.45752	0	0.0645642	0.263083	8.65411	9.64308	9.5163	0.590699	0	1.24019	2.53966	5.29857	7.37913	13.4371	14.6	8.74384	5.17272	2.70455	0.302188	8.34806	8.08689	12.625	2.05155	0.867169	0.0217979	0.949841	0.729562	0.183557	1.39619
Bacteria	Actinomycetota	Actinobacteria	Micrococcales	Beutenbergiaceae	Miniimonas	NA	0	0	0	0	0	0	0	0	0	0	0	0	0	0	0	0	0	0	0	0	0	0	0	0	0	0	0	0	0	0	0	0	0	0	0	0	0	0	0	0	0	0	0
Bacteria	Actinomycetota	Actinobacteria	Micrococcales	Beutenbergiaceae	Miniimonas	NA	0	0	0	0	0	0	0	0	0	0	0	0	0	0	0	0	0	0	0	0	0	0	0	0	0	0	0	0	0	0	0	0	0	0	0	0	0	0	0	0	0	0	0
						NA	0	0	0	0	0	0	0	0	0	0	0	0	0	0	0	0	0	0	0	0	0	0	0	0	0	0	0	0	0	0	0	0	0	0	0	0	0	0	0	0	0	0	0
					Miniimonas		0	0	0	0	0	0	0	0	0	0	0	0	0	0	0	0	0	0	0	0	0	0	0	0	0	0	0	0	0	0	0	0	0	0	0	0	0	0	0	0	0	0	0
Bacteria	Actinomycetota	Actinobacteria	Micrococcales	Beutenbergiaceae	Salana	Salana_multivorans	0	0	0	0	0	0	0	0	0	0	0	0	0	0	0	0	0	0	0	0	0	0	0	0	0	0	0	0	0	0	0	0	0	0	0	0	0	0	0	0	0	0	0
						Salana_multivorans	0	0	0	0	0	0	0	0	0	0	0	0	0	0	0	0	0	0	0	0	0	0	0	0	0	0	0	0	0	0	0	0	0	0	0	0	0	0	0	0	0	0	0
Bacteria	Actinomycetota	Actinobacteria	Micrococcales	Beutenbergiaceae	Salana	uncultured_bacterium	0	0	0	0	0	0	0	0	0	0	0	0	0	0	0	0	0	0	0	0	0	0	0	0	0	0	0	0	0	0	0	0	0	0	0	0	0	0	0	0	0	0	0
Bacteria	Actinomycetota	Actinobacteria	Micrococcales	Beutenbergiaceae	Salana	uncultured_bacterium	0	0	0	0	0	0	0	0	0	0	0	0	0	0	0	0	0	0	0	0	0	0	0	0	0	0	0	0	0	0	0	0	0	0	0	0	0	0	0	0	0	0	0
						uncultured_bacterium	0	0	0	0	0	0	0	0	0	0	0	0	0	0	0	0	0	0	0	0	0	0	0	0	0	0	0	0	0	0	0	0	0	0	0	0	0	0	0	0	0	0	0
					Salana		0	0	0	0	0	0	0	0	0	0	0	0	0	0	0	0	0	0	0	0	0	0	0	0	0	0	0	0	0	0	0	0	0	0	0	0	0	0	0	0	0	0	0
Bacteria	Actinomycetota	Actinobacteria	Micrococcales	Beutenbergiaceae	NA	NA	0	0	0	0	0	0	0	0	0	0	0	0	0	0	0	0	0	0	0	0	0	0	0	0	0	0	0	0	0	0	0	0	0	0.0110424	0	0	0	0	0	0	0	0	0
Bacteria	Actinomycetota	Actinobacteria	Micrococcales	Beutenbergiaceae	NA	NA	0.233115	0.317156	0.123025	0.851361	0.458335	1.05521	0.319023	0.170834	0.389761	1.19028	1.6479	1.11088	0.151006	0.287278	0.130719	0	0	0.0343151	0.396069	0.579211	0.473186	0.14591	0	0.246668	0.477714	0.528656	0.853166	0.300566	0.225	0.234577	1.12179	0.401481	0.0362625	0.938604	0.84402	0.342386	0.208184	0.0941113	0	0.201678	0.0786782	0.0579654	0.0974089
						NA	0.233115	0.317156	0.123025	0.851361	0.458335	1.05521	0.319023	0.170834	0.389761	1.19028	1.6479	1.11088	0.151006	0.287278	0.130719	0	0	0.0343151	0.396069	0.579211	0.473186	0.14591	0	0.246668	0.477714	0.528656	0.853166	0.300566	0.225	0.234577	1.12179	0.401481	0.0362625	0.949647	0.84402	0.342386	0.208184	0.0941113	0	0.201678	0.0786782	0.0579654	0.0974089
					NA		0.233115	0.317156	0.123025	0.851361	0.458335	1.05521	0.319023	0.170834	0.389761	1.19028	1.6479	1.11088	0.151006	0.287278	0.130719	0	0	0.0343151	0.396069	0.579211	0.473186	0.14591	0	0.246668	0.477714	0.528656	0.853166	0.300566	0.225	0.234577	1.12179	0.401481	0.0362625	0.949647	0.84402	0.342386	0.208184	0.0941113	0	0.201678	0.0786782	0.0579654	0.0974089
				Beutenbergiaceae			0.233115	0.317156	0.123025	0.851361	0.458335	1.05521	0.319023	0.170834	0.389761	1.19028	1.6479	1.11088	0.151006	0.287278	0.130719	0	0	0.0343151	0.396069	0.579211	0.473186	0.14591	0	0.246668	0.477714	0.528656	0.853166	0.300566	0.225	0.234577	1.12179	0.401481	0.0362625	0.949647	0.84402	0.342386	0.208184	0.0941113	0	0.201678	0.0786782	0.0579654	0.0974089
Bacteria	Actinomycetota	Actinobacteria	Micrococcales	Bogoriellaceae	Bogoriella	uncultured_bacterium	0	0	0	0	0	0	0	0	0	0	0	0	0	0	0	0	0	0	0	0	0	0	0	0	0	0	0	0	0	0	0	0	0	0	0	0	0	0	0	0	0	0	0
						uncultured_bacterium	0	0	0	0	0	0	0	0	0	0	0	0	0	0	0	0	0	0	0	0	0	0	0	0	0	0	0	0	0	0	0	0	0	0	0	0	0	0	0	0	0	0	0
					Bogoriella		0	0	0	0	0	0	0	0	0	0	0	0	0	0	0	0	0	0	0	0	0	0	0	0	0	0	0	0	0	0	0	0	0	0	0	0	0	0	0	0	0	0	0
Bacteria	Actinomycetota	Actinobacteria	Micrococcales	Bogoriellaceae	Georgenia	NA	0	0	0	0	0	0	0	0	0	0	0	0	0	0	0	0	0	0	0	0	0	0	0	0	0	0	0	0	0	0	0	0	0	0	0	0	0	0	0	0	0	0	0
Bacteria	Actinomycetota	Actinobacteria	Micrococcales	Bogoriellaceae	Georgenia	NA	0	0	0	0	0	0	0	0	0	0	0	0	0	0	0	0	0	0	0	0	0	0	0	0	0	0	0	0	0	0	0	0.0466839	0	0	0	0.0126142	0	0	0	0	0	0	0
						NA	0	0	0	0	0	0	0	0	0	0	0	0	0	0	0	0	0	0	0	0	0	0	0	0	0	0	0	0	0	0	0	0.0466839	0	0	0	0.0126142	0	0	0	0	0	0	0
					Georgenia		0	0	0	0	0	0	0	0	0	0	0	0	0	0	0	0	0	0	0	0	0	0	0	0	0	0	0	0	0	0	0	0.0466839	0	0	0	0.0126142	0	0	0	0	0	0	0
				Bogoriellaceae			0	0	0	0	0	0	0	0	0	0	0	0	0	0	0	0	0	0	0	0	0	0	0	0	0	0	0	0	0	0	0	0.0466839	0	0	0	0.0126142	0	0	0	0	0	0	0
Bacteria	Actinomycetota	Actinobacteria	Micrococcales	Brevibacteriaceae	Brevibacterium	Brevibacterium_luteolum	0	0	0	0	0	0	0	0	0	0	0	0	0	0	0	0	0	0	0	0	0	0	0	0	0	0	0	0	0	0	0	0	0	0	0	0	0	0	0	0	0	0	0
						Brevibacterium_luteolum	0	0	0	0	0	0	0	0	0	0	0	0	0	0	0	0	0	0	0	0	0	0	0	0	0	0	0	0	0	0	0	0	0	0	0	0	0	0	0	0	0	0	0
Bacteria	Actinomycetota	Actinobacteria	Micrococcales	Brevibacteriaceae	Brevibacterium	Brevibacterium_ravenspurgense	0	0	0	0	0	0	0	0	0	0	0	0	0	0	0	0	0	0	0	0	0	0	0	0	0	0	0	0	0	0	0	0	0	0	0	0	0	0	0	0	0	0	0
Bacteria	Actinomycetota	Actinobacteria	Micrococcales	Brevibacteriaceae	Brevibacterium	Brevibacterium_ravenspurgense	0	0	0	0	0	0	0	0	0	0	0	0	0	0	0	0	0	0	0	0	0	0	0	0	0	0	0	0	0	0	0	0	0	0	0	0	0	0	0	0	0	0	0
Bacteria	Actinomycetota	Actinobacteria	Micrococcales	Brevibacteriaceae	Brevibacterium	Brevibacterium_ravenspurgense	0	0	0	0	0	0	0	0	0	0	0	0	0	0	0	0	0	0	0	0	0	0	0	0	0	0	0	0	0	0	0	0	0	0	0	0	0	0	0	0	0	0	0
						Brevibacterium_ravenspurgense	0	0	0	0	0	0	0	0	0	0	0	0	0	0	0	0	0	0	0	0	0	0	0	0	0	0	0	0	0	0	0	0	0	0	0	0	0	0	0	0	0	0	0
Bacteria	Actinomycetota	Actinobacteria	Micrococcales	Brevibacteriaceae	Brevibacterium	Brevibacterium_senegalense	0	0	0	0	0	0	0	0	0	0	0	0	0	0	0	0	0	0	0	0	0	0	0	0	0	0	0	0	0	0	0	0	0	0	0	0	0	0	0	0	0	0	0
						Brevibacterium_senegalense	0	0	0	0	0	0	0	0	0	0	0	0	0	0	0	0	0	0	0	0	0	0	0	0	0	0	0	0	0	0	0	0	0	0	0	0	0	0	0	0	0	0	0
Bacteria	Actinomycetota	Actinobacteria	Micrococcales	Brevibacteriaceae	Brevibacterium	NA	0	0	0	0	0	0	0	0	0	0	0	0	0	0	0	0	0	0	0	0	0.0262881	0	0	0	0	0	0	0	0	0	0	0	0	0	0	0	0	0	0	0	0	0	0
Bacteria	Actinomycetota	Actinobacteria	Micrococcales	Brevibacteriaceae	Brevibacterium	NA	0	0	0	0	0	0	0	0	0	0	0	0	0	0	0	0	0	0	0	0	0	0	0	0	0	0	0	0	0	0	0	0	0	0	0.0130856	0	0	0	0	0	0	0	0
Bacteria	Actinomycetota	Actinobacteria	Micrococcales	Brevibacteriaceae	Brevibacterium	NA	0	0	0	0	0	0.0226439	0	0	0	0	0	0	0	0	0	0	0	0	0	0	0	0	0	0	0	0	0	0	0	0	0	0	0	0	0	0	0	0	0	0	0	0	0
Bacteria	Actinomycetota	Actinobacteria	Micrococcales	Brevibacteriaceae	Brevibacterium	NA	0	0	0	0	0	0	0	0	0	0.0377013	0	0.0211595	0	0	0	0	0	0	0	0	0	0	0	0	0	0	0.0449035	0	0	0	0.14245	0.112041	0	0.0331272	0	0	0	0	0	0	0	0	0
Bacteria	Actinomycetota	Actinobacteria	Micrococcales	Brevibacteriaceae	Brevibacterium	NA	0	0	0	0	0	0	0	0	0	0	0	0	0	0	0	0	0	0	0	0	0	0	0	0	0	0	0	0	0	0	0	0.0778065	0	0	0	0	0	0	0	0	0	0	0
Bacteria	Actinomycetota	Actinobacteria	Micrococcales	Brevibacteriaceae	Brevibacterium	NA	0.0920189	0.0418886	0	0.209351	0.0828904	0	0	0.0465911	0.0632045	0.274681	0.228422	0.292707	0	0.109439	0	0	0	0.0228768	0.0816892	0	0	0.0423609	0	0.0274076	0.0799893	0.192238	0.164646	0.0884017	0.0964286	0.0234577	0.213675	0.196072	0	0.248454	0.268254	0.0756852	0.0681328	0	0	0	0	0	0
Bacteria	Actinomycetota	Actinobacteria	Micrococcales	Brevibacteriaceae	Brevibacterium	NA	0	0	0	0	0	0.131335	0.0820345	0	0	0	0	0	0	0	0	0	0	0	0	0	0	0	0	0	0	0	0	0	0	0	0	0	0	0	0	0	0	0	0	0	0	0	0
Bacteria	Actinomycetota	Actinobacteria	Micrococcales	Brevibacteriaceae	Brevibacterium	NA	0	0	0	0	0	0	0	0	0	0	0	0	0	0	0	0	0	0	0	0	0	0	0	0	0	0	0	0	0	0	0	0	0	0	0	0	0	0	0	0	0	0	0
Bacteria	Actinomycetota	Actinobacteria	Micrococcales	Brevibacteriaceae	Brevibacterium	NA	0	0	0	0	0	0	0	0	0	0	0	0	0	0	0	0	0	0	0	0	0	0	0	0	0	0	0	0	0	0	0	0	0	0	0	0	0	0	0	0	0	0	0
Bacteria	Actinomycetota	Actinobacteria	Micrococcales	Brevibacteriaceae	Brevibacterium	NA	0	0	0	0	0	0	0	0	0	0	0	0	0	0	0	0	0	0	0	0	0	0	0	0	0	0	0	0	0	0	0	0	0	0	0	0	0	0	0	0	0	0	0
Bacteria	Actinomycetota	Actinobacteria	Micrococcales	Brevibacteriaceae	Brevibacterium	NA	0	0	0	0	0	0	0	0	0	0	0	0	0	0	0	0	0	0	0	0	0	0	0	0	0	0	0	0	0	0	0.160256	0	0	0	0	0	0	0	0	0	0	0	0
Bacteria	Actinomycetota	Actinobacteria	Micrococcales	Brevibacteriaceae	Brevibacterium	NA	0	0	0	0	0	0	0	0	0	0	0	0	0	0	0	0	0	0	0	0	0	0	0	0	0	0	0	0	0	0	0	0	0	0	0	0	0	0	0	0	0	0	0
						NA	0.0920189	0.0418886	0	0.209351	0.0828904	0.153979	0.0820345	0.0465911	0.0632045	0.312382	0.228422	0.313867	0	0.109439	0	0	0	0.0228768	0.0816892	0	0.0262881	0.0423609	0	0.0274076	0.0799893	0.192238	0.209549	0.0884017	0.0964286	0.0234577	0.516382	0.38592	0	0.281581	0.28134	0.0756852	0.0681328	0	0	0	0	0	0
					Brevibacterium		0.0920189	0.0418886	0	0.209351	0.0828904	0.153979	0.0820345	0.0465911	0.0632045	0.312382	0.228422	0.313867	0	0.109439	0	0	0	0.0228768	0.0816892	0	0.0262881	0.0423609	0	0.0274076	0.0799893	0.192238	0.209549	0.0884017	0.0964286	0.0234577	0.516382	0.38592	0	0.281581	0.28134	0.0756852	0.0681328	0	0	0	0	0	0
				Brevibacteriaceae			0.0920189	0.0418886	0	0.209351	0.0828904	0.153979	0.0820345	0.0465911	0.0632045	0.312382	0.228422	0.313867	0	0.109439	0	0	0	0.0228768	0.0816892	0	0.0262881	0.0423609	0	0.0274076	0.0799893	0.192238	0.209549	0.0884017	0.0964286	0.0234577	0.516382	0.38592	0	0.281581	0.28134	0.0756852	0.0681328	0	0	0	0	0	0
Bacteria	Actinomycetota	Actinobacteria	Micrococcales	Cellulomonadaceae	Cellulomonas	NA	0	0	0	0	0	0	0	0	0	0	0	0	0	0	0	0	0	0	0	0	0	0	0	0	0	0	0	0	0	0	0	0	0	0	0	0	0	0	0	0	0	0	0
Bacteria	Actinomycetota	Actinobacteria	Micrococcales	Cellulomonadaceae	Cellulomonas	NA	0	0	0	0	0	0	0	0	0	0	0	0	0	0	0	0	0	0	0	0	0	0	0	0	0	0	0	0	0	0	0	0	0	0	0	0	0	0	0	0	0	0	0
Bacteria	Actinomycetota	Actinobacteria	Micrococcales	Cellulomonadaceae	Cellulomonas	NA	0	0	0	0	0	0	0	0	0	0	0	0.017633	0	0	0	0	0	0	0	0	0	0	0	0	0	0	0	0	0	0	0	0	0	0	0	0	0	0	0	0	0	0	0
						NA	0	0	0	0	0	0	0	0	0	0	0	0.017633	0	0	0	0	0	0	0	0	0	0	0	0	0	0	0	0	0	0	0	0	0	0	0	0	0	0	0	0	0	0	0
					Cellulomonas		0	0	0	0	0	0	0	0	0	0	0	0.017633	0	0	0	0	0	0	0	0	0	0	0	0	0	0	0	0	0	0	0	0	0	0	0	0	0	0	0	0	0	0	0
Bacteria	Actinomycetota	Actinobacteria	Micrococcales	Cellulomonadaceae	Oerskovia	NA	0	0	0	0	0	0	0	0	0	0	0	0	0	0	0	0	0	0	0	0	0	0	0	0	0	0	0	0	0	0	0	0	0	0	0	0	0	0	0	0	0	0	0
						NA	0	0	0	0	0	0	0	0	0	0	0	0	0	0	0	0	0	0	0	0	0	0	0	0	0	0	0	0	0	0	0	0	0	0	0	0	0	0	0	0	0	0	0
					Oerskovia		0	0	0	0	0	0	0	0	0	0	0	0	0	0	0	0	0	0	0	0	0	0	0	0	0	0	0	0	0	0	0	0	0	0	0	0	0	0	0	0	0	0	0
Bacteria	Actinomycetota	Actinobacteria	Micrococcales	Cellulomonadaceae	Pseudactinotalea	uncultured_bacterium	0	0	0	0	0	0	0	0	0	0	0	0	0	0	0	0	0	0	0	0	0	0	0	0	0	0	0	0	0	0	0	0	0	0	0	0	0	0	0	0	0	0	0
Bacteria	Actinomycetota	Actinobacteria	Micrococcales	Cellulomonadaceae	Pseudactinotalea	uncultured_bacterium	0	0	0	0	0	0	0	0	0	0	0	0	0	0	0	0	0	0	0	0	0	0	0	0	0	0	0	0	0	0	0	0	0	0	0	0	0	0	0	0	0	0	0
						uncultured_bacterium	0	0	0	0	0	0	0	0	0	0	0	0	0	0	0	0	0	0	0	0	0	0	0	0	0	0	0	0	0	0	0	0	0	0	0	0	0	0	0	0	0	0	0
					Pseudactinotalea		0	0	0	0	0	0	0	0	0	0	0	0	0	0	0	0	0	0	0	0	0	0	0	0	0	0	0	0	0	0	0	0	0	0	0	0	0	0	0	0	0	0	0
Bacteria	Actinomycetota	Actinobacteria	Micrococcales	Cellulomonadaceae	NA	NA	0	0	0	0	0	0	0	0	0	0	0	0	0	0	0	0	0	0	0	0	0	0	0	0	0	0	0	0	0	0	0	0	0	0	0	0	0	0	0	0	0	0	0
						NA	0	0	0	0	0	0	0	0	0	0	0	0	0	0	0	0	0	0	0	0	0	0	0	0	0	0	0	0	0	0	0	0	0	0	0	0	0	0	0	0	0	0	0
					NA		0	0	0	0	0	0	0	0	0	0	0	0	0	0	0	0	0	0	0	0	0	0	0	0	0	0	0	0	0	0	0	0	0	0	0	0	0	0	0	0	0	0	0
				Cellulomonadaceae			0	0	0	0	0	0	0	0	0	0	0	0.017633	0	0	0	0	0	0	0	0	0	0	0	0	0	0	0	0	0	0	0	0	0	0	0	0	0	0	0	0	0	0	0
Bacteria	Actinomycetota	Actinobacteria	Micrococcales	Dermabacteraceae	Brachybacterium	NA	0	0	0	0	0	0	0	0	0	0	0	0	0	0	0	0	0	0	0	0	0	0	0	0	0	0	0	0	0	0	0	0	0	0	0	0	0	0	0	0	0	0	0
Bacteria	Actinomycetota	Actinobacteria	Micrococcales	Dermabacteraceae	Brachybacterium	NA	0	0	0	0	0	0	0	0	0	0	0	0	0	0	0	0	0	0	0	0	0	0	0	0	0	0	0	0	0	0	0	0	0	0	0	0	0	0	0	0	0	0	0
Bacteria	Actinomycetota	Actinobacteria	Micrococcales	Dermabacteraceae	Brachybacterium	NA	0	0	0	0	0	0	0	0	0	0	0	0	0	0	0	0	0	0	0	0	0	0	0	0	0	0	0	0	0	0	0	0	0	0	0	0	0	0	0	0	0	0	0
Bacteria	Actinomycetota	Actinobacteria	Micrococcales	Dermabacteraceae	Brachybacterium	NA	0.208576	0.353061	0.236586	0.949058	0.72651	0.833296	0.273448	0.139773	0.505636	1.49189	1.56632	1.38948	0.212781	0.451436	0.130719	0	0	0.0571919	0.415872	0.407013	0.701016	0.105902	0	0.174723	0.417722	0.5647	1.10762	0.795615	0.275	0.216983	0.810185	0.638013	0.0785688	1.22571	0.889819	0.340583	0.24982	0.134445	0	0.123609	0.107288	0	0.0649393
Bacteria	Actinomycetota	Actinobacteria	Micrococcales	Dermabacteraceae	Brachybacterium	NA	0	0	0	0.265178	0.102394	0.0634029	0.592471	0	0.0948067	0.113104	0.342633	0.116377	0	0	0	0	0	0	0.0569349	0	0	0	0	0.0274076	0.0422166	0	0	0	0	0	0.462963	0.342349	0.0453282	0	0.0915991	0.0360406	0	0	0	0	0	0	0
						NA	0.208576	0.353061	0.236586	1.21424	0.828904	0.896699	0.865919	0.139773	0.600442	1.605	1.90896	1.50585	0.212781	0.451436	0.130719	0	0	0.0571919	0.472807	0.407013	0.701016	0.105902	0	0.202131	0.459939	0.5647	1.10762	0.795615	0.275	0.216983	1.27315	0.980362	0.123897	1.22571	0.981418	0.376624	0.24982	0.134445	0	0.123609	0.107288	0	0.0649393
					Brachybacterium		0.208576	0.353061	0.236586	1.21424	0.828904	0.896699	0.865919	0.139773	0.600442	1.605	1.90896	1.50585	0.212781	0.451436	0.130719	0	0	0.0571919	0.472807	0.407013	0.701016	0.105902	0	0.202131	0.459939	0.5647	1.10762	0.795615	0.275	0.216983	1.27315	0.980362	0.123897	1.22571	0.981418	0.376624	0.24982	0.134445	0	0.123609	0.107288	0	0.0649393
Bacteria	Actinomycetota	Actinobacteria	Micrococcales	Dermabacteraceae	Dermabacter	uncultured_bacterium	0	0	0	0	0	0	0	0	0	0	0	0	0	0	0	0	0	0	0	0	0	0	0	0	0	0	0	0	0	0	0	0	0	0	0	0	0	0	0	0	0	0	0
						uncultured_bacterium	0	0	0	0	0	0	0	0	0	0	0	0	0	0	0	0	0	0	0	0	0	0	0	0	0	0	0	0	0	0	0	0	0	0	0	0	0	0	0	0	0	0	0
Bacteria	Actinomycetota	Actinobacteria	Micrococcales	Dermabacteraceae	Dermabacter	NA	0	0	0	0	0	0.0226439	0	0	0	0	0	0	0	0	0	0	0	0	0	0	0	0	0	0	0	0	0	0	0	0	0	0	0	0	0	0	0	0	0	0	0	0	0
						NA	0	0	0	0	0	0.0226439	0	0	0	0	0	0	0	0	0	0	0	0	0	0	0	0	0	0	0	0	0	0	0	0	0	0	0	0	0	0	0	0	0	0	0	0	0
					Dermabacter		0	0	0	0	0	0.0226439	0	0	0	0	0	0	0	0	0	0	0	0	0	0	0	0	0	0	0	0	0	0	0	0	0	0	0	0	0	0	0	0	0	0	0	0	0
				Dermabacteraceae			0.208576	0.353061	0.236586	1.21424	0.828904	0.919342	0.865919	0.139773	0.600442	1.605	1.90896	1.50585	0.212781	0.451436	0.130719	0	0	0.0571919	0.472807	0.407013	0.701016	0.105902	0	0.202131	0.459939	0.5647	1.10762	0.795615	0.275	0.216983	1.27315	0.980362	0.123897	1.22571	0.981418	0.376624	0.24982	0.134445	0	0.123609	0.107288	0	0.0649393
Bacteria	Actinomycetota	Actinobacteria	Micrococcales	Dermacoccaceae	Barrientosiimonas	NA	0	0	0	0	0	0	0	0	0	0	0	0	0	0	0	0	0	0	0	0	0	0	0	0	0	0	0	0	0	0	0	0	0	0	0	0	0	0	0	0	0	0	0
						NA	0	0	0	0	0	0	0	0	0	0	0	0	0	0	0	0	0	0	0	0	0	0	0	0	0	0	0	0	0	0	0	0	0	0	0	0	0	0	0	0	0	0	0
					Barrientosiimonas		0	0	0	0	0	0	0	0	0	0	0	0	0	0	0	0	0	0	0	0	0	0	0	0	0	0	0	0	0	0	0	0	0	0	0	0	0	0	0	0	0	0	0
Bacteria	Actinomycetota	Actinobacteria	Micrococcales	Dermacoccaceae	Dermacoccus	NA	0	0	0	0	0	0	0	0	0	0	0	0	0	0	0	0	0	0	0	0	0	0	0	0	0	0	0	0	0.00714286	0	0	0	0	0	0	0	0	0	0	0	0	0	0
Bacteria	Actinomycetota	Actinobacteria	Micrococcales	Dermacoccaceae	Dermacoccus	NA	0	0	0	0	0	0	0	0	0	0	0	0	0	0	0	0	0	0	0	0	0	0	0	0	0	0	0	0	0	0	0	0.0342349	0	0	0	0	0	0	0	0	0	0	0
Bacteria	Actinomycetota	Actinobacteria	Micrococcales	Dermacoccaceae	Dermacoccus	NA	0	0	0	0	0	0	0	0	0	0	0	0	0	0	0	0	0	0	0	0	0	0	0	0	0	0	0	0	0	0	0	0	0	0	0	0	0	0	0	0	0	0	0
Bacteria	Actinomycetota	Actinobacteria	Micrococcales	Dermacoccaceae	Dermacoccus	NA	0	0	0	0	0	0	0	0	0	0	0	0	0	0	0	0	0	0	0	0	0	0	0	0	0	0	0	0	0	0	0	0	0	0	0	0	0	0	0	0	0	0	0
Bacteria	Actinomycetota	Actinobacteria	Micrococcales	Dermacoccaceae	Dermacoccus	NA	0	0	0	0	0	0.040759	0	0	0	0	0	0	0	0	0	0	0	0	0	0	0	0	0	0	0	0	0	0	0	0	0	0	0	0	0	0	0	0	0	0	0	0	0
Bacteria	Actinomycetota	Actinobacteria	Micrococcales	Dermacoccaceae	Dermacoccus	NA	0	0	0	0	0	0	0	0	0	0	0	0	0	0	0	0	0	0	0	0.0313087	0	0	0	0	0	0	0	0	0	0	0	0	0	0	0	0	0	0	0	0	0	0	0
Bacteria	Actinomycetota	Actinobacteria	Micrococcales	Dermacoccaceae	Dermacoccus	NA	0	0	0	0	0	0	0	0	0	0	0	0	0	0	0	0	0	0	0	0	0	0	0	0	0	0	0	0	0	0	0	0	0	0	0	0	0	0	0	0	0	0	0
Bacteria	Actinomycetota	Actinobacteria	Micrococcales	Dermacoccaceae	Dermacoccus	NA	0	0	0	0	0	0	0	0.186364	0	0	0	0	0	0	0	0	0	0	0.123772	0	0	0	0	0	0	0	0	0	0.214286	0	0	0	0.0271969	0	0	0.156777	0	0	0	0	0	0	0
Bacteria	Actinomycetota	Actinobacteria	Micrococcales	Dermacoccaceae	Dermacoccus	NA	0.233115	0.359045	0.123025	0.697837	0.248671	0.226439	0.391942	0	0.400295	0.430872	1.32159	0.514882	0.398106	0.766074	0	0	0	0.0400343	0.418348	0.61052	1.07781	0.105902	0	0.113056	0.277741	0.504626	0.643616	1.0785	0.696429	0.480882	0.480769	0.295665	0	0.463781	0.457995	0.583857	0.253605	0.107556	0	0.0975864	0	0	0.129879
Bacteria	Actinomycetota	Actinobacteria	Micrococcales	Dermacoccaceae	Dermacoccus	NA	0	0	0	0	0	0	0	0	0	0	0	0	0	0	0	0	0	0	0	0	0	0	0	0	0	0	0	0	0	0	0	0	0	0	0	0	0	0	0	0	0	0	0
Bacteria	Actinomycetota	Actinobacteria	Micrococcales	Dermacoccaceae	Dermacoccus	NA	0	0	0	0	0	0	0	0	0	0	0	0	0	0	0	0	0	0	0	0	0	0	0	0	0	0	0	0	0	0	0	0	0	0	0	0	0	0	0	0	0	0	0
Bacteria	Actinomycetota	Actinobacteria	Micrococcales	Dermacoccaceae	Dermacoccus	NA	0	0	0	0	0	0	0	0	0	0.382399	0	0.324446	0	0	0	0	0	0	0.302003	0.453976	0	0	0	0	0	0	0	0	0.464286	0.269763	0	0	0	0.27606	0.23554	0.317157	0	0	0	0	0	0	0
						NA	0.233115	0.359045	0.123025	0.697837	0.248671	0.267198	0.391942	0.186364	0.400295	0.813271	1.32159	0.839329	0.398106	0.766074	0	0	0	0.0400343	0.844122	1.0958	1.07781	0.105902	0	0.113056	0.277741	0.504626	0.643616	1.0785	1.38214	0.750645	0.480769	0.329899	0.0271969	0.739841	0.693536	1.05779	0.253605	0.107556	0	0.0975864	0	0	0.129879
					Dermacoccus		0.233115	0.359045	0.123025	0.697837	0.248671	0.267198	0.391942	0.186364	0.400295	0.813271	1.32159	0.839329	0.398106	0.766074	0	0	0	0.0400343	0.844122	1.0958	1.07781	0.105902	0	0.113056	0.277741	0.504626	0.643616	1.0785	1.38214	0.750645	0.480769	0.329899	0.0271969	0.739841	0.693536	1.05779	0.253605	0.107556	0	0.0975864	0	0	0.129879
Bacteria	Actinomycetota	Actinobacteria	Micrococcales	Dermacoccaceae	Flexivirga	Flexivirga_alba	0	0	0	0	0	0	0	0	0	0	0	0	0	0	0	0	0	0	0	0	0	0	0	0	0	0	0	0	0	0	0	0	0	0	0	0	0	0	0	0	0	0	0
						Flexivirga_alba	0	0	0	0	0	0	0	0	0	0	0	0	0	0	0	0	0	0	0	0	0	0	0	0	0	0	0	0	0	0	0	0	0	0	0	0	0	0	0	0	0	0	0
Bacteria	Actinomycetota	Actinobacteria	Micrococcales	Dermacoccaceae	Flexivirga	Flexivirga_sp.	0	0	0	0	0	0	0	0	0	0	0	0	0	0	0	0	0	0	0	0	0	0	0	0	0	0	0	0	0	0	0	0	0	0	0	0	0	0	0	0	0	0	0
						Flexivirga_sp.	0	0	0	0	0	0	0	0	0	0	0	0	0	0	0	0	0	0	0	0	0	0	0	0	0	0	0	0	0	0	0	0	0	0	0	0	0	0	0	0	0	0	0
					Flexivirga		0	0	0	0	0	0	0	0	0	0	0	0	0	0	0	0	0	0	0	0	0	0	0	0	0	0	0	0	0	0	0	0	0	0	0	0	0	0	0	0	0	0	0
Bacteria	Actinomycetota	Actinobacteria	Micrococcales	Dermacoccaceae	Kytococcus	Kytococcus_sp.	0	0	0	0	0	0	0	0	0	0	0	0	0	0	0	0	0	0	0	0	0	0	0	0	0	0	0	0	0	0	0	0	0	0	0	0	0	0	0	0	0	0	0
						Kytococcus_sp.	0	0	0	0	0	0	0	0	0	0	0	0	0	0	0	0	0	0	0	0	0	0	0	0	0	0	0	0	0	0	0	0	0	0	0	0	0	0	0	0	0	0	0
					Kytococcus		0	0	0	0	0	0	0	0	0	0	0	0	0	0	0	0	0	0	0	0	0	0	0	0	0	0	0	0	0	0	0	0	0	0	0	0	0	0	0	0	0	0	0
				Dermacoccaceae			0.233115	0.359045	0.123025	0.697837	0.248671	0.267198	0.391942	0.186364	0.400295	0.813271	1.32159	0.839329	0.398106	0.766074	0	0	0	0.0400343	0.844122	1.0958	1.07781	0.105902	0	0.113056	0.277741	0.504626	0.643616	1.0785	1.38214	0.750645	0.480769	0.329899	0.0271969	0.739841	0.693536	1.05779	0.253605	0.107556	0	0.0975864	0	0	0.129879
Bacteria	Actinomycetota	Actinobacteria	Micrococcales	Dermatophilaceae	Incertae_Sedis	uncultured_bacterium	0	0	0	0	0	0	0	0	0	0	0	0	0	0	0	0	0	0	0	0	0	0	0	0	0	0	0.0299356	0	0	0	0	0	0	0	0	0	0	0	0	0	0	0	0
Bacteria	Actinomycetota	Actinobacteria	Micrococcales	Dermatophilaceae	Incertae_Sedis	uncultured_bacterium	0	0	0	0	0	0	0	0	0	0.0107718	0	0	0	0	0	0	0	0	0	0	0	0	0	0	0	0	0	0	0	0	0	0	0	0	0	0	0	0	0	0	0	0	0
Bacteria	Actinomycetota	Actinobacteria	Micrococcales	Dermatophilaceae	Incertae_Sedis	uncultured_bacterium	0	0	0	0	0	0	0	0	0	0	0	0	0	0	0	0	0	0	0	0	0	0	0	0	0.00444385	0	0	0	0	0	0	0	0	0	0	0	0	0	0	0	0	0	0
						uncultured_bacterium	0	0	0	0	0	0	0	0	0	0.0107718	0	0	0	0	0	0	0	0	0	0	0	0	0	0	0.00444385	0	0.0299356	0	0	0	0	0	0	0	0	0	0	0	0	0	0	0	0
					Incertae_Sedis		0	0	0	0	0	0	0	0	0	0.0107718	0	0	0	0	0	0	0	0	0	0	0	0	0	0	0.00444385	0	0.0299356	0	0	0	0	0	0	0	0	0	0	0	0	0	0	0	0
				Dermatophilaceae			0	0	0	0	0	0	0	0	0	0.0107718	0	0	0	0	0	0	0	0	0	0	0	0	0	0	0.00444385	0	0.0299356	0	0	0	0	0	0	0	0	0	0	0	0	0	0	0	0
Bacteria	Actinomycetota	Actinobacteria	Micrococcales	Intrasporangiaceae	NA	NA	0	0	0	0	0	0	0	0	0	0	0	0	0	0	0	0	0	0	0	0	0	0	0	0	0	0	0	0	0	0	0	0	0	0	0	0	0	0	0	0	0	0	0
Bacteria	Actinomycetota	Actinobacteria	Micrococcales	Intrasporangiaceae	NA	NA	0	0	0	0	0	0	0	0	0	0	0	0	0	0	0	0	0	0	0	0	0	0	0	0	0	0	0	0	0	0	0	0	0	0	0	0	0	0	0	0	0	0	0
						NA	0	0	0	0	0	0	0	0	0	0	0	0	0	0	0	0	0	0	0	0	0	0	0	0	0	0	0	0	0	0	0	0	0	0	0	0	0	0	0	0	0	0	0
					NA		0	0	0	0	0	0	0	0	0	0	0	0	0	0	0	0	0	0	0	0	0	0	0	0	0	0	0	0	0	0	0	0	0	0	0	0	0	0	0	0	0	0	0
				Intrasporangiaceae			0	0	0	0	0	0	0	0	0	0	0	0	0	0	0	0	0	0	0	0	0	0	0	0	0	0	0	0	0	0	0	0	0	0	0	0	0	0	0	0	0	0	0
Bacteria	Actinomycetota	Actinobacteria	Micrococcales	Microbacteriaceae	Agromyces	Agromyces_atrinae	0	0	0	0	0	0	0	0	0	0	0	0	0	0	0	0	0	0	0	0	0	0	0	0	0	0	0	0	0	0	0	0	0	0	0	0	0	0	0	0	0	0	0
						Agromyces_atrinae	0	0	0	0	0	0	0	0	0	0	0	0	0	0	0	0	0	0	0	0	0	0	0	0	0	0	0	0	0	0	0	0	0	0	0	0	0	0	0	0	0	0	0
Bacteria	Actinomycetota	Actinobacteria	Micrococcales	Microbacteriaceae	Agromyces	Agromyces_marinus	0	0	0	0	0	0	0	0	0	0	0	0	0	0	0	0	0	0	0	0	0	0	0	0	0	0	0	0	0	0	0	0	0	0	0	0	0	0	0	0	0	0	0
						Agromyces_marinus	0	0	0	0	0	0	0	0	0	0	0	0	0	0	0	0	0	0	0	0	0	0	0	0	0	0	0	0	0	0	0	0	0	0	0	0	0	0	0	0	0	0	0
Bacteria	Actinomycetota	Actinobacteria	Micrococcales	Microbacteriaceae	Agromyces	Agromyces_mediolanus	0	0	0	0	0	0.0362302	0	0	0	0	0	0	0	0	0	0	0	0	0	0	0	0	0	0	0	0	0	0	0	0	0	0	0	0	0	0.00901015	0	0	0	0	0	0	0
						Agromyces_mediolanus	0	0	0	0	0	0.0362302	0	0	0	0	0	0	0	0	0	0	0	0	0	0	0	0	0	0	0	0	0	0	0	0	0	0	0	0	0	0.00901015	0	0	0	0	0	0	0
					Agromyces		0	0	0	0	0	0.0362302	0	0	0	0	0	0	0	0	0	0	0	0	0	0	0	0	0	0	0	0	0	0	0	0	0	0	0	0	0	0.00901015	0	0	0	0	0	0	0
Bacteria	Actinomycetota	Actinobacteria	Micrococcales	Microbacteriaceae	Aurantimicrobium	uncultured_bacterium	0	0	0	0	0	0	0	0	0	0	0	0	0	0	0	0	0	0	0	0	0	0	0	0	0	0	0	0	0	0	0	0	0	0	0	0	0	0	0	0	0	0	0
						uncultured_bacterium	0	0	0	0	0	0	0	0	0	0	0	0	0	0	0	0	0	0	0	0	0	0	0	0	0	0	0	0	0	0	0	0	0	0	0	0	0	0	0	0	0	0	0
					Aurantimicrobium		0	0	0	0	0	0	0	0	0	0	0	0	0	0	0	0	0	0	0	0	0	0	0	0	0	0	0	0	0	0	0	0	0	0	0	0	0	0	0	0	0	0	0
Bacteria	Actinomycetota	Actinobacteria	Micrococcales	Microbacteriaceae	Canibacter	Canibacter_sp.	0	0	0	0	0	0	0	0	0	0	0	0	0	0	0	0	0	0	0	0	0	0	0	0	0	0	0	0	0	0	0	0	0	0	0	0	0	0	0	0	0	0	0
						Canibacter_sp.	0	0	0	0	0	0	0	0	0	0	0	0	0	0	0	0	0	0	0	0	0	0	0	0	0	0	0	0	0	0	0	0	0	0	0	0	0	0	0	0	0	0	0
Bacteria	Actinomycetota	Actinobacteria	Micrococcales	Microbacteriaceae	Canibacter	uncultured_bacterium	0	0	0	0	0	0	0	0	0	0	0	0	0	0	0	0	0	0	0	0	0	0	0	0	0	0	0	0	0	0	0	0	0	0	0	0	0	0	0	0	0	0	0
						uncultured_bacterium	0	0	0	0	0	0	0	0	0	0	0	0	0	0	0	0	0	0	0	0	0	0	0	0	0	0	0	0	0	0	0	0	0	0	0	0	0	0	0	0	0	0	0
					Canibacter		0	0	0	0	0	0	0	0	0	0	0	0	0	0	0	0	0	0	0	0	0	0	0	0	0	0	0	0	0	0	0	0	0	0	0	0	0	0	0	0	0	0	0
Bacteria	Actinomycetota	Actinobacteria	Micrococcales	Microbacteriaceae	Curtobacterium	NA	0	0	0	0	0	0	0	0	0	0	0	0	0	0	0	0	0	0	0	0	0	0	0	0	0	0	0	0	0	0	0	0	0	0	0	0	0	0	0	0	0	0	0
Bacteria	Actinomycetota	Actinobacteria	Micrococcales	Microbacteriaceae	Curtobacterium	NA	0	0	0	0	0	0.081518	0	0	0	0	0	0	0	0	0	0	0	0	0	0	0	0	0	0	0	0	0	0	0	0	0	0	0	0	0	0	0	0	0	0	0	0	0
Bacteria	Actinomycetota	Actinobacteria	Micrococcales	Microbacteriaceae	Curtobacterium	NA	0	0	0	0	0	0	0	0	0	0	0	0.017633	0	0	0	0	0	0	0	0	0	0	0	0	0	0	0	0	0	0	0	0	0	0	0.0654279	0.00360406	0	0	0	0	0	0	0
						NA	0	0	0	0	0	0.081518	0	0	0	0	0	0.017633	0	0	0	0	0	0	0	0	0	0	0	0	0	0	0	0	0	0	0	0	0	0	0.0654279	0.00360406	0	0	0	0	0	0	0
					Curtobacterium		0	0	0	0	0	0.081518	0	0	0	0	0	0.017633	0	0	0	0	0	0	0	0	0	0	0	0	0	0	0	0	0	0	0	0	0	0	0.0654279	0.00360406	0	0	0	0	0	0	0
Bacteria	Actinomycetota	Actinobacteria	Micrococcales	Microbacteriaceae	Frigoribacterium	NA	0	0	0	0	0	0	0	0	0	0	0	0	0	0	0	0	0	0	0	0	0	0	0	0	0	0	0	0	0	0	0	0	0	0	0	0	0	0	0	0	0	0	0
						NA	0	0	0	0	0	0	0	0	0	0	0	0	0	0	0	0	0	0	0	0	0	0	0	0	0	0	0	0	0	0	0	0	0	0	0	0	0	0	0	0	0	0	0
					Frigoribacterium		0	0	0	0	0	0	0	0	0	0	0	0	0	0	0	0	0	0	0	0	0	0	0	0	0	0	0	0	0	0	0	0	0	0	0	0	0	0	0	0	0	0	0
Bacteria	Actinomycetota	Actinobacteria	Micrococcales	Microbacteriaceae	Huakuichenia	Huakuichenia_soli	0	0	0	0	0	0	0	0	0	0	0	0	0	0	0	0	0	0	0	0	0	0	0	0	0	0	0	0	0	0	0	0	0	0	0	0	0	0	0	0	0	0	0
						Huakuichenia_soli	0	0	0	0	0	0	0	0	0	0	0	0	0	0	0	0	0	0	0	0	0	0	0	0	0	0	0	0	0	0	0	0	0	0	0	0	0	0	0	0	0	0	0
					Huakuichenia		0	0	0	0	0	0	0	0	0	0	0	0	0	0	0	0	0	0	0	0	0	0	0	0	0	0	0	0	0	0	0	0	0	0	0	0	0	0	0	0	0	0	0
Bacteria	Actinomycetota	Actinobacteria	Micrococcales	Microbacteriaceae	Leifsonia	NA	0	0	0	0	0	0	0	0	0	0.0592449	0	0	0	0	0	0	0	0	0.034656	0	0	0	0	0	0	0	0	0	0.05	0	0	0	0	0	0.0588851	0	0	0	0	0	0	0	0
						NA	0	0	0	0	0	0	0	0	0	0.0592449	0	0	0	0	0	0	0	0	0.034656	0	0	0	0	0	0	0	0	0	0.05	0	0	0	0	0	0.0588851	0	0	0	0	0	0	0	0
					Leifsonia		0	0	0	0	0	0	0	0	0	0.0592449	0	0	0	0	0	0	0	0	0.034656	0	0	0	0	0	0	0	0	0	0.05	0	0	0	0	0	0.0588851	0	0	0	0	0	0	0	0
Bacteria	Actinomycetota	Actinobacteria	Micrococcales	Microbacteriaceae	Leucobacter	Leucobacter_holotrichiae	0	0	0	0	0	0	0	0	0	0	0	0	0	0	0	0	0	0	0	0	0	0	0	0	0	0	0	0	0	0	0	0	0	0	0	0	0	0	0	0	0	0	0
Bacteria	Actinomycetota	Actinobacteria	Micrococcales	Microbacteriaceae	Leucobacter	Leucobacter_holotrichiae	0	0	0	0	0	0	0	0	0	0	0	0.0846382	0	0	0	0	0	0	0	0	0	0	0	0	0	0	0	0	0	0	0	0	0	0	0	0	0	0	0	0	0	0	0
Bacteria	Actinomycetota	Actinobacteria	Micrococcales	Microbacteriaceae	Leucobacter	Leucobacter_holotrichiae	0	0	0	0	0	0	0	0	0	0.053859	0	0	0	0	0	0	0	0	0	0	0	0	0	0	0	0	0	0	0	0	0	0	0	0	0	0	0	0	0	0	0	0	0
						Leucobacter_holotrichiae	0	0	0	0	0	0	0	0	0	0.053859	0	0.0846382	0	0	0	0	0	0	0	0	0	0	0	0	0	0	0	0	0	0	0	0	0	0	0	0	0	0	0	0	0	0	0
Bacteria	Actinomycetota	Actinobacteria	Micrococcales	Microbacteriaceae	Leucobacter	Leucobacter_sp.	0	0	0	0	0	0	0	0	0	0	0	0	0	0	0	0	0	0	0	0	0	0	0	0	0	0	0	0	0	0	0	0	0	0	0	0	0	0	0	0	0	0	0
						Leucobacter_sp.	0	0	0	0	0	0	0	0	0	0	0	0	0	0	0	0	0	0	0	0	0	0	0	0	0	0	0	0	0	0	0	0	0	0	0	0	0	0	0	0	0	0	0
Bacteria	Actinomycetota	Actinobacteria	Micrococcales	Microbacteriaceae	Leucobacter	Leucobacter_tardus	0	0	0	0	0	0	0	0	0	0	0	0	0	0	0	0	0	0	0	0	0	0	0	0	0	0	0	0	0	0	0	0	0	0	0	0	0	0	0	0	0	0	0
						Leucobacter_tardus	0	0	0	0	0	0	0	0	0	0	0	0	0	0	0	0	0	0	0	0	0	0	0	0	0	0	0	0	0	0	0	0	0	0	0	0	0	0	0	0	0	0	0
Bacteria	Actinomycetota	Actinobacteria	Micrococcales	Microbacteriaceae	Leucobacter	uncultured_bacterium	0	0	0	0	0	0.0634029	0	0	0	0	0	0	0	0	0	0	0	0	0	0	0	0	0	0	0	0	0	0	0	0	0	0	0	0	0	0	0	0	0	0	0	0	0
						uncultured_bacterium	0	0	0	0	0	0.0634029	0	0	0	0	0	0	0	0	0	0	0	0	0	0	0	0	0	0	0	0	0	0	0	0	0	0	0	0	0	0	0	0	0	0	0	0	0
Bacteria	Actinomycetota	Actinobacteria	Micrococcales	Microbacteriaceae	Leucobacter	NA	0	0	0	0	0	0	0	0	0	0	0	0	0	0	0	0	0	0	0	0	0	0	0	0	0	0	0	0	0	0	0	0	0	0	0	0	0	0	0	0	0	0	0
Bacteria	Actinomycetota	Actinobacteria	Micrococcales	Microbacteriaceae	Leucobacter	NA	0	0	0	0	0	0.0769893	0	0	0	0	0	0.0916914	0	0	0	0	0	0	0	0	0	0	0	0	0	0	0	0	0	0	0	0	0	0	0	0.0270304	0	0	0	0	0	0	0
Bacteria	Actinomycetota	Actinobacteria	Micrococcales	Microbacteriaceae	Leucobacter	NA	0	0	0	0	0	0	0	0	0	0	0	0	0	0	0	0	0	0	0	0	0	0	0	0	0	0	0	0	0	0	0	0	0	0	0	0	0	0	0	0	0	0	0
Bacteria	Actinomycetota	Actinobacteria	Micrococcales	Microbacteriaceae	Leucobacter	NA	0	0	0	0	0	0	0	0	0	0	0	0	0	0	0	0	0	0	0	0	0	0.0188271	0	0	0	0	0	0	0	0	0	0	0	0	0	0	0	0	0	0	0	0	0
Bacteria	Actinomycetota	Actinobacteria	Micrococcales	Microbacteriaceae	Leucobacter	NA	0	0	0	0	0	0	0	0	0	0	0	0	0	0	0	0	0	0	0	0	0	0	0	0	0	0	0	0	0	0	0	0	0	0	0.0130856	0	0	0	0	0	0	0	0
Bacteria	Actinomycetota	Actinobacteria	Micrococcales	Microbacteriaceae	Leucobacter	NA	0	0	0	0	0	0	0	0	0	0	0	0	0	0	0	0	0	0	0	0	0	0	0	0	0	0	0	0	0	0	0	0	0	0	0	0	0	0	0	0	0	0	0
Bacteria	Actinomycetota	Actinobacteria	Micrococcales	Microbacteriaceae	Leucobacter	NA	0	0	0	0	0.0487591	0	0	0	0	0.0969462	0	0.0458457	0	0	0	0	0	0	0	0	0	0	0	0	0	0	0	0	0	0	0	0.0497961	0	0.0938604	0	0	0	0	0	0	0	0	0
Bacteria	Actinomycetota	Actinobacteria	Micrococcales	Microbacteriaceae	Leucobacter	NA	0	0	0	0	0	0	0	0	0	0	0	0	0	0	0	0	0	0	0	0	0	0	0	0	0	0	0	0	0	0	0	0	0	0	0	0	0	0	0	0	0	0	0
Bacteria	Actinomycetota	Actinobacteria	Micrococcales	Microbacteriaceae	Leucobacter	NA	0	0	0	0	0	0	0	0	0	0	0	0	0	0	0	0	0	0	0	0	0	0	0	0	0	0	0	0	0	0	0	0	0	0	0.0261712	0	0	0	0	0	0	0	0
Bacteria	Actinomycetota	Actinobacteria	Micrococcales	Microbacteriaceae	Leucobacter	NA	0	0	0	0.307048	0	0.412119	0	0	0	0.355469	0.571056	0.402031	0	0	0	0	0	0	0.138624	0	0.22783	0	0	0	0.0999867	0.252313	0	0	0.103571	0.105559	0	0.158725	0	0.303666	0.333682	0.12434	0	0	0	0	0	0	0
Bacteria	Actinomycetota	Actinobacteria	Micrococcales	Microbacteriaceae	Leucobacter	NA	0	0	0	0	0	0	0	0	0	0	0	0	0	0	0	0	0	0	0	0	0	0	0	0	0	0	0	0	0	0	0	0	0	0	0	0	0	0	0	0	0	0	0
Bacteria	Actinomycetota	Actinobacteria	Micrococcales	Microbacteriaceae	Leucobacter	NA	0	0	0	0	0	0.0951044	0	0	0	0.0915603	0	0	0	0	0	0	0	0	0	0	0	0	0	0	0	0	0	0	0	0	0	0	0	0	0	0	0	0	0	0	0	0	0
Bacteria	Actinomycetota	Actinobacteria	Micrococcales	Microbacteriaceae	Leucobacter	NA	0	0	0	0	0	0	0	0	0	0	0	0	0	0	0	0	0	0	0	0	0	0	0	0	0	0	0	0	0	0	0	0	0	0	0	0	0	0	0	0	0	0	0.0844211
Bacteria	Actinomycetota	Actinobacteria	Micrococcales	Microbacteriaceae	Leucobacter	NA	0	0	0	0	0	0	0	0	0	0	0	0	0	0	0	0	0	0	0	0	0	0	0	0	0	0	0	0	0	0	0	0	0	0	0	0	0	0	0	0	0	0	0
Bacteria	Actinomycetota	Actinobacteria	Micrococcales	Microbacteriaceae	Leucobacter	NA	0.110423	0.203459	0.0946342	0.586183	0.170657	0.507223	0.145839	0	0.23175	0.640922	0.946321	0.645366	0	0.383037	0	0	0	0	0.277248	0.281778	0.499474	0.061188	0	0.0959265	0.235524	0.300372	0.763359	0.866337	0.246429	0.14661	0.560897	0.35791	0.0664813	0.45826	0.595394	0.22165	0.158976	0.168056	0	0.0455403	0.0929833	0	0
Bacteria	Actinomycetota	Actinobacteria	Micrococcales	Microbacteriaceae	Leucobacter	NA	0	0	0	0	0	0.0226439	0	0	0	0	0	0	0	0	0	0	0	0	0	0	0	0	0	0	0	0	0	0	0	0	0	0	0	0	0	0	0	0	0	0	0	0	0
Bacteria	Actinomycetota	Actinobacteria	Micrococcales	Microbacteriaceae	Leucobacter	NA	0	0	0	0	0	0	0	0	0	0	0	0	0	0	0	0	0	0	0	0	0	0	0	0	0	0	0	0	0	0	0	0	0	0	0	0	0	0	0	0	0	0	0
Bacteria	Actinomycetota	Actinobacteria	Micrococcales	Microbacteriaceae	Leucobacter	NA	0	0	0	0	0	0	0	0	0	0	0	0.0423191	0	0	0	0	0	0	0	0	0	0	0	0	0	0	0	0	0	0	0	0	0	0	0	0	0	0	0	0	0	0	0
						NA	0.110423	0.203459	0.0946342	0.893231	0.219416	1.11408	0.145839	0	0.23175	1.1849	1.51738	1.22725	0	0.383037	0	0	0	0	0.415872	0.281778	0.727305	0.0800151	0	0.0959265	0.335511	0.552685	0.763359	0.866337	0.35	0.25217	0.560897	0.566431	0.0664813	0.855786	0.968333	0.37302	0.158976	0.168056	0	0.0455403	0.0929833	0	0.0844211
					Leucobacter		0.110423	0.203459	0.0946342	0.893231	0.219416	1.17748	0.145839	0	0.23175	1.23876	1.51738	1.31189	0	0.383037	0	0	0	0	0.415872	0.281778	0.727305	0.0800151	0	0.0959265	0.335511	0.552685	0.763359	0.866337	0.35	0.25217	0.560897	0.566431	0.0664813	0.855786	0.968333	0.37302	0.158976	0.168056	0	0.0455403	0.0929833	0	0.0844211
Bacteria	Actinomycetota	Actinobacteria	Micrococcales	Microbacteriaceae	Microbacterium	Klebsiella_pneumoniae	0	0	0	0	0	0	0	0	0	0	0	0.00705318	0	0	0	0	0	0	0	0	0	0	0	0	0	0	0	0	0	0	0	0	0	0	0	0	0	0	0	0	0	0	0
						Klebsiella_pneumoniae	0	0	0	0	0	0	0	0	0	0	0	0.00705318	0	0	0	0	0	0	0	0	0	0	0	0	0	0	0	0	0	0	0	0	0	0	0	0	0	0	0	0	0	0	0
Bacteria	Actinomycetota	Actinobacteria	Micrococcales	Microbacteriaceae	Microbacterium	NA	0	0	0	0	0	0	0	0	0	0	0	0	0	0	0	0	0	0	0	0	0	0	0	0	0	0	0	0	0	0	0	0	0	0	0	0	0	0	0	0	0	0	0
Bacteria	Actinomycetota	Actinobacteria	Micrococcales	Microbacteriaceae	Microbacterium	NA	0	0	0	0	0	0	0	0	0	0	0	0	0	0	0	0	0	0	0	0	0	0	0	0	0	0	0	0	0	0	0	0.0186736	0	0	0	0	0	0	0	0	0	0	0
Bacteria	Actinomycetota	Actinobacteria	Micrococcales	Microbacteriaceae	Microbacterium	NA	0	0	0	0	0	0	0	0	0	0	0	0	0	0	0	0	0	0	0	0	0	0	0	0	0	0	0	0	0	0	0	0	0	0	0	0	0	0	0	0	0	0	0
Bacteria	Actinomycetota	Actinobacteria	Micrococcales	Microbacteriaceae	Microbacterium	NA	0	0	0	0	0	0	0	0	0	0.0646308	0.0815794	0.0670052	0	0	0	0	0	0	0.017328	0	0	0	0	0	0.031107	0	0	0	0	0	0	0.0435716	0	0.0717756	0	0.0198223	0	0	0	0	0	0	0
Bacteria	Actinomycetota	Actinobacteria	Micrococcales	Microbacteriaceae	Microbacterium	NA	0	0	0	0	0	0	0	0	0	0	0	0	0	0	0	0	0	0	0	0	0	0	0	0	0	0	0	0	0	0	0	0	0	0	0	0	0	0	0	0	0	0	0
Bacteria	Actinomycetota	Actinobacteria	Micrococcales	Microbacteriaceae	Microbacterium	NA	0	0	0	0	0	0	0	0	0	0	0	0	0	0	0	0	0	0	0	0	0	0	0	0	0	0	0	0	0	0	0	0	0	0	0	0	0	0	0	0	0	0	0
Bacteria	Actinomycetota	Actinobacteria	Micrococcales	Microbacteriaceae	Microbacterium	NA	0	0	0	0	0	0.0634029	0	0	0	0	0	0	0	0	0	0	0	0	0	0	0	0	0	0	0	0	0	0	0	0	0	0	0	0	0	0	0	0	0	0	0	0	0
Bacteria	Actinomycetota	Actinobacteria	Micrococcales	Microbacteriaceae	Microbacterium	NA	0	0	0	0	0	0	0	0	0	0	0	0	0	0	0	0	0	0	0	0	0	0	0	0	0	0	0	0	0	0	0	0	0	0	0	0	0	0	0	0	0	0	0
Bacteria	Actinomycetota	Actinobacteria	Micrococcales	Microbacteriaceae	Microbacterium	NA	0	0	0	0	0	0	0	0	0	0	0	0.0105798	0	0	0	0	0	0	0	0	0	0	0	0	0	0	0	0	0	0	0	0	0	0	0	0.0180203	0	0	0	0	0	0	0
Bacteria	Actinomycetota	Actinobacteria	Micrococcales	Microbacteriaceae	Microbacterium	NA	0	0	0	0	0	0	0	0	0	0	0	0	0	0	0	0	0	0	0	0	0	0	0	0	0	0	0	0	0	0	0	0	0	0	0	0	0	0	0	0	0	0	0
Bacteria	Actinomycetota	Actinobacteria	Micrococcales	Microbacteriaceae	Microbacterium	NA	0	0	0	0	0	0	0	0	0	0	0	0	0	0	0	0	0	0	0	0	0	0	0	0	0	0	0	0	0	0	0	0	0	0	0	0	0	0	0	0	0	0	0
						NA	0	0	0	0	0	0.0634029	0	0	0	0.0646308	0.0815794	0.077585	0	0	0	0	0	0	0.017328	0	0	0	0	0	0.031107	0	0	0	0	0	0	0.0622452	0	0.0717756	0	0.0378426	0	0	0	0	0	0	0
					Microbacterium		0	0	0	0	0	0.0634029	0	0	0	0.0646308	0.0815794	0.0846382	0	0	0	0	0	0	0.017328	0	0	0	0	0	0.031107	0	0	0	0	0	0	0.0622452	0	0.0717756	0	0.0378426	0	0	0	0	0	0	0
Bacteria	Actinomycetota	Actinobacteria	Micrococcales	Microbacteriaceae	Pseudoclavibacter	uncultured_bacterium	0	0.0777931	0	0.167481	0.146277	0.22191	0	0	0	0.32854	0.456845	0.345606	0	0	0	0	0	0.0171576	0.091591	0.187852	0.262881	0	0	0.0548152	0.111096	0.192238	0.164646	0.300566	0.110714	0	0.258191	0.245868	0.0332407	0.303666	0.248626	0.0955075	0	0	0	0.0390345	0	0	0
						uncultured_bacterium	0	0.0777931	0	0.167481	0.146277	0.22191	0	0	0	0.32854	0.456845	0.345606	0	0	0	0	0	0.0171576	0.091591	0.187852	0.262881	0	0	0.0548152	0.111096	0.192238	0.164646	0.300566	0.110714	0	0.258191	0.245868	0.0332407	0.303666	0.248626	0.0955075	0	0	0	0.0390345	0	0	0
					Pseudoclavibacter		0	0.0777931	0	0.167481	0.146277	0.22191	0	0	0	0.32854	0.456845	0.345606	0	0	0	0	0	0.0171576	0.091591	0.187852	0.262881	0	0	0.0548152	0.111096	0.192238	0.164646	0.300566	0.110714	0	0.258191	0.245868	0.0332407	0.303666	0.248626	0.0955075	0	0	0	0.0390345	0	0	0
Bacteria	Actinomycetota	Actinobacteria	Micrococcales	Microbacteriaceae	NA	NA	0	0	0	0	0.00487591	0	0	0	0	0	0	0	0	0	0	0	0	0	0	0	0	0	0	0	0	0	0	0	0	0	0	0	0	0	0	0	0	0	0	0	0	0	0
Bacteria	Actinomycetota	Actinobacteria	Micrococcales	Microbacteriaceae	NA	NA	0	0	0	0	0	0	0	0	0	0	0	0	0	0	0	0	0	0	0	0	0	0	0	0	0	0	0	0	0	0	0	0.0248981	0	0	0	0	0	0	0	0	0	0	0
Bacteria	Actinomycetota	Actinobacteria	Micrococcales	Microbacteriaceae	NA	NA	0	0	0	0	0	0	0	0	0	0	0	0	0	0	0	0	0	0	0	0	0	0	0	0	0	0	0	0	0	0	0	0	0	0	0	0	0	0	0	0	0	0	0
Bacteria	Actinomycetota	Actinobacteria	Micrococcales	Microbacteriaceae	NA	NA	0	0	0	0	0	0	0.0182299	0	0	0	0	0	0	0	0	0	0	0	0	0	0	0	0	0	0	0	0	0	0	0	0	0	0	0	0	0	0	0	0	0	0	0	0
Bacteria	Actinomycetota	Actinobacteria	Micrococcales	Microbacteriaceae	NA	NA	0	0	0	0	0	0	0	0	0	0	0	0	0	0	0	0	0	0	0	0	0	0	0	0	0	0	0	0	0.00714286	0	0	0	0	0	0	0	0	0	0	0	0	0	0
Bacteria	Actinomycetota	Actinobacteria	Micrococcales	Microbacteriaceae	NA	NA	0	0	0	0	0	0	0	0	0	0	0	0	0	0	0	0	0	0	0	0	0	0	0	0	0	0	0	0	0	0	0	0	0	0	0	0	0	0	0	0	0	0	0
Bacteria	Actinomycetota	Actinobacteria	Micrococcales	Microbacteriaceae	NA	NA	0	0	0	0	0	0	0	0	0	0	0	0	0	0	0	0	0	0	0	0	0	0	0	0	0	0	0	0	0	0	0	0	0	0	0	0	0	0	0	0	0	0	0
Bacteria	Actinomycetota	Actinobacteria	Micrococcales	Microbacteriaceae	NA	NA	0	0	0	0	0	0.0860468	0	0	0	0	0	0	0	0	0	0	0	0	0	0	0	0	0	0	0	0	0	0	0	0	0	0	0	0	0	0	0	0	0	0	0	0	0
Bacteria	Actinomycetota	Actinobacteria	Micrococcales	Microbacteriaceae	NA	NA	0	0	0	0	0	0	0	0	0	0	0	0	0	0	0	0	0	0	0	0	0	0	0	0	0	0	0	0	0	0	0	0.0217858	0	0	0	0	0	0	0	0	0	0	0
Bacteria	Actinomycetota	Actinobacteria	Micrococcales	Microbacteriaceae	NA	NA	0	0	0	0	0	0	0	0	0	0	0	0	0	0	0	0	0	0	0	0	0	0	0	0	0	0	0	0	0	0	0	0	0	0	0	0	0	0	0	0	0	0	0
Bacteria	Actinomycetota	Actinobacteria	Micrococcales	Microbacteriaceae	NA	NA	0	0	0	0.195394	0	0	0	0	0	0.107718	0.261054	0.109324	0	0	0	0	0	0	0.0321806	0	0	0	0	0	0.028885	0	0.104775	0	0.0321429	0	0	0.0186736	0	0.110424	0.0457995	0.0234264	0	0	0	0	0	0	0
Bacteria	Actinomycetota	Actinobacteria	Micrococcales	Microbacteriaceae	NA	NA	0	0	0	0	0	0	0	0	0	0	0	0.0282127	0	0	0	0	0	0	0	0	0	0	0	0	0	0	0	0	0	0	0	0	0	0	0	0.0108122	0	0	0	0	0	0	0
Bacteria	Actinomycetota	Actinobacteria	Micrococcales	Microbacteriaceae	NA	NA	0.22698	0.251331	0.123025	0.921144	0.594861	0.819709	0.437517	0.248486	0.610977	1.20644	1.66422	1.12498	0.12355	0.287278	0.196078	0	0	0.0400343	0.366364	0.453976	0.315457	0.0870752	0	0.123334	0.359952	0.264328	0.987876	0	0.217857	0.30495	0.747863	0.432604	0.0392844	0.899956	1.03376	0.392842	0.257391	0.141167	0	0.149632	0.0786782	0	0
Bacteria	Actinomycetota	Actinobacteria	Micrococcales	Microbacteriaceae	NA	NA	0	0	0	0	0	0	0	0	0	0	0	0	0	0	0	0	0	0	0	0	0	0	0	0	0	0	0	0	0	0	0	0	0	0	0	0	0	0	0	0	0	0	0.0844211
Bacteria	Actinomycetota	Actinobacteria	Micrococcales	Microbacteriaceae	NA	NA	0	0	0	0	0	0	0	0	0	0	0	0	0	0	0	0	0	0	0	0	0	0	0	0	0	0	0	0	0	0	0	0	0	0	0	0	0	0	0	0	0	0	0
Bacteria	Actinomycetota	Actinobacteria	Micrococcales	Microbacteriaceae	NA	NA	0	0	0	0	0	0	0	0	0	0	0	0	0	0	0	0	0	0	0	0	0	0	0	0	0	0	0	0	0	0	0	0	0	0	0	0	0	0	0	0	0	0	0
						NA	0.22698	0.251331	0.123025	1.11654	0.599737	0.905756	0.455747	0.248486	0.610977	1.31416	1.92527	1.26252	0.12355	0.287278	0.196078	0	0	0.0400343	0.398544	0.453976	0.315457	0.0870752	0	0.123334	0.388837	0.264328	1.09265	0	0.257143	0.30495	0.747863	0.497961	0.0392844	1.01038	1.07956	0.427081	0.257391	0.141167	0	0.149632	0.0786782	0	0.0844211
					NA		0.22698	0.251331	0.123025	1.11654	0.599737	0.905756	0.455747	0.248486	0.610977	1.31416	1.92527	1.26252	0.12355	0.287278	0.196078	0	0	0.0400343	0.398544	0.453976	0.315457	0.0870752	0	0.123334	0.388837	0.264328	1.09265	0	0.257143	0.30495	0.747863	0.497961	0.0392844	1.01038	1.07956	0.427081	0.257391	0.141167	0	0.149632	0.0786782	0	0.0844211
				Microbacteriaceae			0.337403	0.532583	0.217659	2.17725	0.96543	2.4863	0.601586	0.248486	0.842726	3.00533	3.98107	3.02229	0.12355	0.670315	0.196078	0	0	0.0571919	0.957992	0.923607	1.30564	0.16709	0	0.274076	0.866551	1.00925	2.02066	1.1669	0.767857	0.557119	1.56695	1.37251	0.139006	2.24161	2.42083	0.946065	0.416367	0.309223	0	0.234207	0.171662	0	0.168842
Bacteria	Actinomycetota	Actinobacteria	Micrococcales	Micrococcaceae	Enteractinococcus	Enteractinococcus_viverrae	0	0	0	0	0	0	0	0	0	0	0	0	0	0	0	0	0	0	0	0	0	0	0	0	0	0	0	0	0	0	0	0	0	0	0	0	0	0	0	0	0	0	0
						Enteractinococcus_viverrae	0	0	0	0	0	0	0	0	0	0	0	0	0	0	0	0	0	0	0	0	0	0	0	0	0	0	0	0	0	0	0	0	0	0	0	0	0	0	0	0	0	0	0
Bacteria	Actinomycetota	Actinobacteria	Micrococcales	Micrococcaceae	Enteractinococcus	NA	0	0	0	0	0	0	0	0	0	0	0	0	0	0	0	0	0	0	0	0	0	0	0	0	0	0	0	0	0	0	0	0	0	0	0	0	0	0	0	0	0	0	0
Bacteria	Actinomycetota	Actinobacteria	Micrococcales	Micrococcaceae	Enteractinococcus	NA	0	0	0	0	0	0	0	0	0	0	0	0	0	0	0	0	0	0	0	0	0	0	0	0	0	0	0	0	0	0	0	0	0	0	0	0	0	0	0	0	0	0	0
Bacteria	Actinomycetota	Actinobacteria	Micrococcales	Micrococcaceae	Enteractinococcus	NA	0	0	0	0	0	0	0	0	0	0	0	0	0	0	0	0	0	0	0	0	0	0	0	0	0	0	0	0	0	0	0	0	0	0	0	0	0	0	0	0	0	0	0
						NA	0	0	0	0	0	0	0	0	0	0	0	0	0	0	0	0	0	0	0	0	0	0	0	0	0	0	0	0	0	0	0	0	0	0	0	0	0	0	0	0	0	0	0
					Enteractinococcus		0	0	0	0	0	0	0	0	0	0	0	0	0	0	0	0	0	0	0	0	0	0	0	0	0	0	0	0	0	0	0	0	0	0	0	0	0	0	0	0	0	0	0
Bacteria	Actinomycetota	Actinobacteria	Micrococcales	Micrococcaceae	Glutamicibacter	Arthrobacter_sp.	0.153365	0.287236	0	0	0.316934	0.674788	0.382827	0.170834	0.442431	0.98562	0	0.860488	0	0.328317	0.143791	0	0	0	0.0940664	0.391359	0.587101	0.0823684	0	0.106204	0.446607	0	0.508906	0.247525	0.228571	0	0.836895	0	0.0906564	0.905477	0.968333	0.27571	0.189258	0.0941113	0	0.0975864	0	0	0
Bacteria	Actinomycetota	Actinobacteria	Micrococcales	Micrococcaceae	Glutamicibacter	Arthrobacter_sp.	0	0	0	0.990928	0	0.276256	0	0	0	0.333926	0	0.380872	0	0	0	0	0	0	0.160903	0	0	0	0	0	0.122206	0	0	0	0.103571	0.216983	0	0.382808	0	0.292624	0.386025	0.104518	0	0	0	0	0	0	0
Bacteria	Actinomycetota	Actinobacteria	Micrococcales	Micrococcaceae	Glutamicibacter	Arthrobacter_sp.	0	0	0	0	0	0	0	0	0	0	1.4358	0	0.199053	0	0	0	0	0	0	0	0	0	0	0	0	0.336417	0.359228	0	0	0	0	0	0	0	0	0	0	0	0	0	0	0	0.0844211
						Arthrobacter_sp.	0.153365	0.287236	0	0.990928	0.316934	0.951044	0.382827	0.170834	0.442431	1.31955	1.4358	1.24136	0.199053	0.328317	0.143791	0	0	0	0.254969	0.391359	0.587101	0.0823684	0	0.106204	0.568813	0.336417	0.868134	0.247525	0.332143	0.216983	0.836895	0.382808	0.0906564	1.1981	1.35436	0.380228	0.189258	0.0941113	0	0.0975864	0	0	0.0844211
Bacteria	Actinomycetota	Actinobacteria	Micrococcales	Micrococcaceae	Glutamicibacter	NA	0	0	0	0	0	0	0	0	0	0	0	0	0	0	0	0	0	0	0	0	0	0	0	0	0	0	0	0	0	0	0	0	0	0	0	0	0	0	0	0	0	0	0
						NA	0	0	0	0	0	0	0	0	0	0	0	0	0	0	0	0	0	0	0	0	0	0	0	0	0	0	0	0	0	0	0	0	0	0	0	0	0	0	0	0	0	0	0
					Glutamicibacter		0.153365	0.287236	0	0.990928	0.316934	0.951044	0.382827	0.170834	0.442431	1.31955	1.4358	1.24136	0.199053	0.328317	0.143791	0	0	0	0.254969	0.391359	0.587101	0.0823684	0	0.106204	0.568813	0.336417	0.868134	0.247525	0.332143	0.216983	0.836895	0.382808	0.0906564	1.1981	1.35436	0.380228	0.189258	0.0941113	0	0.0975864	0	0	0.0844211
Bacteria	Actinomycetota	Actinobacteria	Micrococcales	Micrococcaceae	Kocuria	Kocuria_rhizophila	0	0	0	0	0	0	0	0	0	0	0	0	0	0	0	0	0	0	0	0	0	0	0	0	0	0	0	0	0	0	0.16916	0	0	0	0	0	0	0	0	0	0	0	0
Bacteria	Actinomycetota	Actinobacteria	Micrococcales	Micrococcaceae	Kocuria	Kocuria_rhizophila	0	0	0	0	0	0	0	0	0	0	0	0	0	0	0	0	0	0	0	0	0	0	0	0	0	0	0	0	0	0	0	0	0	0	0	0	0	0	0	0	0	0	0
Bacteria	Actinomycetota	Actinobacteria	Micrococcales	Micrococcaceae	Kocuria	Kocuria_rhizophila	0	0.0418886	0	0	0.0731386	0.249083	0	0	0	0	0	0	0	0	0	0	0	0	0	0	0	0	0	0	0	0	0	0	0	0	0	0.0280103	0	0	0	0	0	0	0	0	0	0	0
						Kocuria_rhizophila	0	0.0418886	0	0	0.0731386	0.249083	0	0	0	0	0	0	0	0	0	0	0	0	0	0	0	0	0	0	0	0	0	0	0	0	0.16916	0.0280103	0	0	0	0	0	0	0	0	0	0	0
Bacteria	Actinomycetota	Actinobacteria	Micrococcales	Micrococcaceae	Kocuria	NA	0	0	0	0	0	0	0	0	0	0	0	0	0	0	0	0	0	0	0	0	0	0	0	0	0	0	0	0	0	0	0	0	0	0	0	0	0	0	0	0	0	0	0
						NA	0	0	0	0	0	0	0	0	0	0	0	0	0	0	0	0	0	0	0	0	0	0	0	0	0	0	0	0	0	0	0	0	0	0	0	0	0	0	0	0	0	0	0
					Kocuria		0	0.0418886	0	0	0.0731386	0.249083	0	0	0	0	0	0	0	0	0	0	0	0	0	0	0	0	0	0	0	0	0	0	0	0	0.16916	0.0280103	0	0	0	0	0	0	0	0	0	0	0
Bacteria	Actinomycetota	Actinobacteria	Micrococcales	Micrococcaceae	Micrococcus	NA	0	0	0	0	0	0.203795	0.0546896	0	0	0	0	0	0	0	0	0	0	0	0	0	0	0	0	0	0	0	0	0	0	0	0	0.108929	0	0	0	0	0	0	0	0	0	0	0
Bacteria	Actinomycetota	Actinobacteria	Micrococcales	Micrococcaceae	Micrococcus	NA	0	0	0.0851708	0.167481	0.185285	0	0	0	0	0	0.212106	0	0	0	0	0	0	0	0	0	0	0	0	0	0.0444385	0	0	0	0	0	0	0	0	0	0	0	0	0	0	0	0	0	0
						NA	0	0	0.0851708	0.167481	0.185285	0.203795	0.0546896	0	0	0	0.212106	0	0	0	0	0	0	0	0	0	0	0	0	0	0.0444385	0	0	0	0	0	0	0.108929	0	0	0	0	0	0	0	0	0	0	0
					Micrococcus		0	0	0.0851708	0.167481	0.185285	0.203795	0.0546896	0	0	0	0.212106	0	0	0	0	0	0	0	0	0	0	0	0	0	0.0444385	0	0	0	0	0	0	0.108929	0	0	0	0	0	0	0	0	0	0	0
Bacteria	Actinomycetota	Actinobacteria	Micrococcales	Micrococcaceae	Pseudarthrobacter	NA	0	0	0	0	0	0	0	0	0	0	0	0	0	0	0	0	0	0	0	0	0	0	0	0	0	0	0	0	0	0	0	0	0	0	0	0	0	0	0	0	0	0	0
Bacteria	Actinomycetota	Actinobacteria	Micrococcales	Micrococcaceae	Pseudarthrobacter	NA	0	0	0	0	0	0	0	0	0	0	0	0	0	0	0	0	0	0	0	0	0	0	0	0	0	0	0	0.0353607	0	0	0	0	0	0	0	0	0	0	0	0	0	0	0
Bacteria	Actinomycetota	Actinobacteria	Micrococcales	Micrococcaceae	Pseudarthrobacter	NA	0	0	0	0	0	0	0	0	0	0	0	0	0	0	0	0	0	0	0	0	0	0	0	0	0	0	0	0	0	0	0	0	0	0	0	0	0	0	0	0	0	0	0
Bacteria	Actinomycetota	Actinobacteria	Micrococcales	Micrococcaceae	Pseudarthrobacter	NA	0	0	0	0	0	0	0	0	0	0	0	0	0	0	0	0	0	0	0	0	0	0	0	0	0	0	0	0	0	0	0	0.0217858	0	0	0	0	0	0	0	0	0	0	0
Bacteria	Actinomycetota	Actinobacteria	Micrococcales	Micrococcaceae	Pseudarthrobacter	NA	0	0	0	0	0	0	0	0	0	0	0	0	0	0	0	0	0	0	0	0	0	0	0	0	0	0	0	0	0	0	0	0	0	0	0	0	0	0	0	0	0	0	0
Bacteria	Actinomycetota	Actinobacteria	Micrococcales	Micrococcaceae	Pseudarthrobacter	NA	0	0	0	0	0	0	0	0	0	0	0	0	0	0	0	0	0	0	0	0	0	0	0	0	0	0	0	0	0	0	0	0	0	0	0	0	0	0	0	0	0	0	0
Bacteria	Actinomycetota	Actinobacteria	Micrococcales	Micrococcaceae	Pseudarthrobacter	NA	0	0	0	0	0	0	0	0	0	0	0	0	0	0	0	0	0	0	0	0	0	0	0	0	0	0	0	0	0	0	0	0	0	0	0	0	0	0	0	0	0	0	0
Bacteria	Actinomycetota	Actinobacteria	Micrococcales	Micrococcaceae	Pseudarthrobacter	NA	0	0	0	0.0418702	0	0	0	0	0	0	0	0	0	0	0	0	0	0	0	0	0	0	0	0	0	0	0	0	0	0	0	0	0	0	0	0	0	0	0	0	0	0	0
Bacteria	Actinomycetota	Actinobacteria	Micrococcales	Micrococcaceae	Pseudarthrobacter	NA	0	0	0	0	0.0292554	0	0	0	0	0	0	0	0	0	0	0	0	0	0	0	0	0	0	0	0	0	0	0	0	0	0	0	0	0	0	0	0	0	0	0	0	0	0
Bacteria	Actinomycetota	Actinobacteria	Micrococcales	Micrococcaceae	Pseudarthrobacter	NA	0	0	0	0	0	0	0	0	0	0	0	0	0	0	0	0	0	0	0	0	0	0	0	0	0	0	0	0	0	0	0	0	0	0	0	0	0	0	0	0	0	0	0
Bacteria	Actinomycetota	Actinobacteria	Micrococcales	Micrococcaceae	Pseudarthrobacter	NA	0	0	0	0	0.0195036	0	0	0	0	0	0	0	0	0	0	0	0	0	0	0	0	0	0	0	0	0	0	0	0	0	0	0	0	0	0	0	0	0	0	0	0	0	0
Bacteria	Actinomycetota	Actinobacteria	Micrococcales	Micrococcaceae	Pseudarthrobacter	NA	0	0	0	0	0	0.0317015	0	0	0	0	0	0	0	0	0	0	0	0	0	0	0	0	0	0	0	0	0	0	0	0	0	0	0	0	0	0	0	0	0	0	0	0	0
Bacteria	Actinomycetota	Actinobacteria	Micrococcales	Micrococcaceae	Pseudarthrobacter	NA	0	0	0	0	0	0.0317015	0	0	0	0	0	0	0	0	0	0	0	0	0	0	0	0	0	0	0	0	0	0	0	0	0	0	0	0	0	0	0	0	0	0	0	0	0
Bacteria	Actinomycetota	Actinobacteria	Micrococcales	Micrococcaceae	Pseudarthrobacter	NA	0	0	0	0	0	0	0	0	0	0	0	0	0	0	0	0	0	0	0	0	0	0	0	0	0	0	0	0	0	0	0	0	0	0	0	0	0	0	0	0	0	0	0
Bacteria	Actinomycetota	Actinobacteria	Micrococcales	Micrococcaceae	Pseudarthrobacter	NA	0	0	0	0	0	0	0	0	0	0	0	0	0	0	0	0	0	0	0	0	0	0	0	0	0	0	0	0	0	0	0	0	0	0	0	0	0	0	0	0	0	0	0
						NA	0	0	0	0.0418702	0.0487591	0.0634029	0	0	0	0	0	0	0	0	0	0	0	0	0	0	0	0	0	0	0	0	0	0.0353607	0	0	0	0.0217858	0	0	0	0	0	0	0	0	0	0	0
					Pseudarthrobacter		0	0	0	0.0418702	0.0487591	0.0634029	0	0	0	0	0	0	0	0	0	0	0	0	0	0	0	0	0	0	0	0	0	0.0353607	0	0	0	0.0217858	0	0	0	0	0	0	0	0	0	0	0
Bacteria	Actinomycetota	Actinobacteria	Micrococcales	Micrococcaceae	Pseudoglutamicibacter	Pseudoglutamicibacter_albus	0	0	0	0	0	0	0	0	0	0	0	0	0	0	0	0	0	0	0	0	0	0	0	0	0	0	0	0	0	0	0	0	0.00604376	0	0	0	0	0	0	0	0	0	0
						Pseudoglutamicibacter_albus	0	0	0	0	0	0	0	0	0	0	0	0	0	0	0	0	0	0	0	0	0	0	0	0	0	0	0	0	0	0	0	0	0.00604376	0	0	0	0	0	0	0	0	0	0
Bacteria	Actinomycetota	Actinobacteria	Micrococcales	Micrococcaceae	Pseudoglutamicibacter	Pseudoglutamicibacter_cumminsii	0	0	0	0	0	0	0	0	0	0	0	0	0	0	0	0	0	0	0	0	0	0	0	0	0	0	0	0	0	0	0	0.0217858	0	0	0	0	0	0	0	0	0	0	0
						Pseudoglutamicibacter_cumminsii	0	0	0	0	0	0	0	0	0	0	0	0	0	0	0	0	0	0	0	0	0	0	0	0	0	0	0	0	0	0	0	0.0217858	0	0	0	0	0	0	0	0	0	0	0
Bacteria	Actinomycetota	Actinobacteria	Micrococcales	Micrococcaceae	Pseudoglutamicibacter	NA	0	0	0	0	0	0	0	0	0	0	0	0	0	0	0	0	0	0	0	0	0	0	0	0	0	0	0	0	0	0	0.204772	0	0	0	0	0	0	0	0	0	0	0	0
						NA	0	0	0	0	0	0	0	0	0	0	0	0	0	0	0	0	0	0	0	0	0	0	0	0	0	0	0	0	0	0	0.204772	0	0	0	0	0	0	0	0	0	0	0	0
					Pseudoglutamicibacter		0	0	0	0	0	0	0	0	0	0	0	0	0	0	0	0	0	0	0	0	0	0	0	0	0	0	0	0	0	0	0.204772	0.0217858	0.00604376	0	0	0	0	0	0	0	0	0	0
Bacteria	Actinomycetota	Actinobacteria	Micrococcales	Micrococcaceae	Rothia	Rothia_mucilaginosa	0	0	0	0	0	0	0	0	0	0	0	0	0	0	0	0	0	0	0	0	0	0	0	0	0	0	0	0	0	0	0	0	0	0	0	0	0	0	0	0	0	0	0
						Rothia_mucilaginosa	0	0	0	0	0	0	0	0	0	0	0	0	0	0	0	0	0	0	0	0	0	0	0	0	0	0	0	0	0	0	0	0	0	0	0	0	0	0	0	0	0	0	0
Bacteria	Actinomycetota	Actinobacteria	Micrococcales	Micrococcaceae	Rothia	Rothia_sp.	0	0	0	0	0	0	0	0	0	0	0	0	0	0	0	0	0	0	0	0	0	0	0	0	0	0	0	0	0	0	0	0	0	0	0	0	0	0	0	0	0	0	0
						Rothia_sp.	0	0	0	0	0	0	0	0	0	0	0	0	0	0	0	0	0	0	0	0	0	0	0	0	0	0	0	0	0	0	0	0	0	0	0	0	0	0	0	0	0	0	0
Bacteria	Actinomycetota	Actinobacteria	Micrococcales	Micrococcaceae	Rothia	NA	0	0	0	0	0	0	0	0	0	0	0	0	0	0	0	0	0	0	0	0	0	0	0	0	0	0	0	0	0	0	0	0	0	0	0	0	0	0	0	0	0	0	0
Bacteria	Actinomycetota	Actinobacteria	Micrococcales	Micrococcaceae	Rothia	NA	0	0	0	0	0	0	0	0	0	0	0	0	0	0	0	0	0	0	0	0	0	0	0	0	0	0	0	0	0	0	0	0	0	0	0	0	0	0	0	0	0	0	0
Bacteria	Actinomycetota	Actinobacteria	Micrococcales	Micrococcaceae	Rothia	NA	0	0	0	0	0	0.0951044	0	0	0	0	0	0	0	0	0	0	0	0	0	0	0	0	0	0	0	0	0	0	0	0	0	0	0	0	0	0	0	0	0	0	0	0	0
Bacteria	Actinomycetota	Actinobacteria	Micrococcales	Micrococcaceae	Rothia	NA	0	0	0	0	0	0	0	0	0	0	0	0	0	0	0	0	0	0	0	0	0	0	0	0	0	0	0	0	0	0	0	0	0	0	0	0	0	0	0	0	0	0	0
Bacteria	Actinomycetota	Actinobacteria	Micrococcales	Micrococcaceae	Rothia	NA	0	0	0	0	0	0	0	0	0	0	0	0	0	0	0	0	0	0	0	0	0	0	0	0	0	0	0	0	0	0	0	0	0	0	0	0	0	0	0	0	0	0	0
						NA	0	0	0	0	0	0.0951044	0	0	0	0	0	0	0	0	0	0	0	0	0	0	0	0	0	0	0	0	0	0	0	0	0	0	0	0	0	0	0	0	0	0	0	0	0
					Rothia		0	0	0	0	0	0.0951044	0	0	0	0	0	0	0	0	0	0	0	0	0	0	0	0	0	0	0	0	0	0	0	0	0	0	0	0	0	0	0	0	0	0	0	0	0
Bacteria	Actinomycetota	Actinobacteria	Micrococcales	Micrococcaceae	Specibacter	Arthrobacter_sp.	0	0	0	0	0	0	0	0	0	0	0	0	0	0	0	0	0	0	0.0123772	0	0	0	0	0	0	0	0	0	0.0214286	0	0	0	0	0	0	0	0	0	0	0	0	0	0
						Arthrobacter_sp.	0	0	0	0	0	0	0	0	0	0	0	0	0	0	0	0	0	0	0.0123772	0	0	0	0	0	0	0	0	0	0.0214286	0	0	0	0	0	0	0	0	0	0	0	0	0	0
					Specibacter		0	0	0	0	0	0	0	0	0	0	0	0	0	0	0	0	0	0	0.0123772	0	0	0	0	0	0	0	0	0	0.0214286	0	0	0	0	0	0	0	0	0	0	0	0	0	0
Bacteria	Actinomycetota	Actinobacteria	Micrococcales	Micrococcaceae	NA	NA	0	0	0	0	0	0	0	0	0	0	0	0.0105798	0	0	0	0	0	0	0	0	0	0	0	0	0	0	0	0	0	0	0	0	0	0	0	0	0	0	0	0	0	0	0
Bacteria	Actinomycetota	Actinobacteria	Micrococcales	Micrococcaceae	NA	NA	0	0	0	0	0	0	0	0	0	0	0	0	0	0	0	0	0	0	0	0	0	0	0	0	0	0	0	0	0	0	0	0	0	0	0	0	0	0	0	0	0	0	0
Bacteria	Actinomycetota	Actinobacteria	Micrococcales	Micrococcaceae	NA	NA	0	0	0	0	0	0	0	0	0	0	0	0	0	0	0	0	0	0	0	0	0	0	0	0	0	0	0	0	0	0	0	0	0	0	0	0	0	0	0	0	0	0	0
Bacteria	Actinomycetota	Actinobacteria	Micrococcales	Micrococcaceae	NA	NA	0	0	0	0	0	0	0	0	0	0	0	0	0	0	0	0	0	0	0	0	0	0	0	0	0	0	0	0	0	0	0	0	0	0	0	0	0	0	0	0	0	0	0
Bacteria	Actinomycetota	Actinobacteria	Micrococcales	Micrococcaceae	NA	NA	0	0	0	0	0	0	0	0	0	0	0	0	0	0	0	0	0	0	0	0	0	0	0	0	0	0	0	0	0	0	0	0	0	0	0	0	0	0	0	0	0	0	0
Bacteria	Actinomycetota	Actinobacteria	Micrococcales	Micrococcaceae	NA	NA	0	0	0	0	0	0.0181151	0	0	0	0	0	0	0	0	0	0	0	0	0	0	0	0	0	0	0	0	0	0	0	0	0	0	0	0	0	0	0	0	0	0	0	0	0
Bacteria	Actinomycetota	Actinobacteria	Micrococcales	Micrococcaceae	NA	NA	0	0	0	0	0	0	0	0	0	0	0	0	0	0	0	0	0	0	0	0	0	0	0	0	0	0	0	0	0	0	0	0	0	0	0	0	0	0	0	0.0130115	0	0	0
Bacteria	Actinomycetota	Actinobacteria	Micrococcales	Micrococcaceae	NA	NA	0	0	0	0	0	0	0	0	0	0	0	0	0	0	0	0	0	0	0	0	0	0	0	0	0	0	0	0	0	0	0	0.0248981	0	0	0	0	0	0	0	0	0	0	0
Bacteria	Actinomycetota	Actinobacteria	Micrococcales	Micrococcaceae	NA	NA	0	0	0	0	0	0	0	0	0	0	0	0	0	0	0	0	0	0	0	0	0	0	0	0	0	0	0	0	0	0	0	0	0	0	0	0	0	0	0	0	0	0	0
Bacteria	Actinomycetota	Actinobacteria	Micrococcales	Micrococcaceae	NA	NA	0	0	0	0	0	0	0	0	0	0	0	0	0	0	0	0	0	0	0	0	0	0	0	0	0	0	0	0	0	0	0	0	0	0	0	0	0	0	0	0.0130115	0	0	0
Bacteria	Actinomycetota	Actinobacteria	Micrococcales	Micrococcaceae	NA	NA	0	0	0	0	0	0	0	0	0	0	0	0	0	0	0	0	0	0	0	0	0	0	0	0	0	0	0	0	0	0	0	0	0	0	0	0	0	0.0134445	0	0	0	0	0
Bacteria	Actinomycetota	Actinobacteria	Micrococcales	Micrococcaceae	NA	NA	0	0	0	0	0	0.040759	0	0	0	0	0	0	0	0	0	0	0	0	0	0	0	0	0	0	0	0	0	0	0	0	0	0	0	0	0	0	0	0	0	0	0	0	0
Bacteria	Actinomycetota	Actinobacteria	Micrococcales	Micrococcaceae	NA	NA	0	0	0	0	0	0	0	0	0	0	0	0	0	0	0	0	0	0	0	0	0	0	0	0	0	0	0	0	0	0	0.0534188	0	0	0	0	0	0	0	0	0	0	0	0
Bacteria	Actinomycetota	Actinobacteria	Micrococcales	Micrococcaceae	NA	NA	0	0	0	0	0	0	0	0	0	0	0	0	0.0137278	0	0	0	0	0	0	0	0	0	0	0	0	0	0	0	0	0	0	0	0	0	0	0	0	0	0	0	0	0	0
Bacteria	Actinomycetota	Actinobacteria	Micrococcales	Micrococcaceae	NA	NA	0	0	0	0	0	0.0271727	0	0	0	0	0	0	0	0	0	0	0	0	0	0	0	0	0	0	0	0	0	0	0	0	0	0	0	0	0	0	0	0	0	0	0	0	0
Bacteria	Actinomycetota	Actinobacteria	Micrococcales	Micrococcaceae	NA	NA	0	0	0	0	0	0	0.0273448	0	0	0	0	0	0	0	0	0	0	0	0	0	0	0	0	0	0	0	0	0	0	0	0	0	0	0	0	0	0	0	0	0	0	0	0
Bacteria	Actinomycetota	Actinobacteria	Micrococcales	Micrococcaceae	NA	NA	0	0	0	0	0	0	0	0	0	0	0	0	0	0	0	0	0	0	0	0	0	0	0	0	0	0	0	0	0	0	0	0	0	0.0110424	0	0	0	0	0	0	0	0	0
Bacteria	Actinomycetota	Actinobacteria	Micrococcales	Micrococcaceae	NA	NA	0	0	0	0	0	0	0	0	0	0	0	0	0	0	0	0	0	0	0	0	0	0	0	0	0	0	0	0	0	0	0	0	0	0	0	0	0	0	0	0	0	0	0
Bacteria	Actinomycetota	Actinobacteria	Micrococcales	Micrococcaceae	NA	NA	0	0	0	0.0837404	0	0	0	0	0	0	0	0	0	0	0	0	0	0	0	0	0	0	0	0	0	0	0	0	0	0	0	0	0	0	0	0	0	0	0	0	0	0	0
Bacteria	Actinomycetota	Actinobacteria	Micrococcales	Micrococcaceae	NA	NA	0	0	0	0	0	0	0	0	0	0	0	0	0	0	0	0	0	0	0	0	0	0	0	0	0	0	0	0	0	0	0	0	0	0	0	0	0	0	0	0	0	0	0
Bacteria	Actinomycetota	Actinobacteria	Micrococcales	Micrococcaceae	NA	NA	0	0	0	0	0	0	0	0	0	0	0	0	0	0	0	0	0	0	0	0	0	0.0847218	0	0	0	0	0	0	0	0	0	0	0	0	0	0	0	0	0	0	0	0	0
Bacteria	Actinomycetota	Actinobacteria	Micrococcales	Micrococcaceae	NA	NA	0	0	0	0	0	0	0	0	0	0	0	0	0	0	0	0	0	0	0	0	0	0	0	0	0	0	0	0	0	0	0	0	0	0	0.0130856	0	0	0	0	0	0	0	0
Bacteria	Actinomycetota	Actinobacteria	Micrococcales	Micrococcaceae	NA	NA	0	0	0	0	0	0	0	0	0	0	0	0	0	0	0	0	0	0	0	0	0	0	0	0	0	0	0	0	0	0	0	0	0	0	0	0.00901015	0	0	0	0	0	0	0
Bacteria	Actinomycetota	Actinobacteria	Micrococcales	Micrococcaceae	NA	NA	0	0	0	0	0	0	0	0	0	0	0	0	0	0	0	0	0	0	0	0	0	0	0	0	0	0	0	0	0	0.0117288	0	0	0	0	0	0	0	0	0	0	0	0	0
Bacteria	Actinomycetota	Actinobacteria	Micrococcales	Micrococcaceae	NA	NA	0	0	0	0	0	0	0	0	0	0	0	0	0	0	0	0	0	0	0	0	0	0	0	0	0	0	0	0	0	0	0	0	0	0	0	0	0	0	0	0	0	0	0
Bacteria	Actinomycetota	Actinobacteria	Micrococcales	Micrococcaceae	NA	NA	0	0	0	0	0	0	0	0	0	0	0	0	0	0	0	0	0	0	0	0	0	0	0	0	0	0	0	0	0.0107143	0	0	0	0	0	0	0	0	0	0	0	0	0	0
Bacteria	Actinomycetota	Actinobacteria	Micrococcales	Micrococcaceae	NA	NA	0	0	0	0	0	0	0	0	0	0	0	0.0282127	0	0	0	0	0	0	0	0	0	0	0	0	0	0	0	0	0	0	0	0	0	0	0	0	0	0	0	0	0	0	0
Bacteria	Actinomycetota	Actinobacteria	Micrococcales	Micrococcaceae	NA	NA	0	0	0	0	0	0.0498166	0	0	0	0	0	0	0	0	0	0	0	0	0	0	0	0	0	0	0	0	0	0	0	0	0	0	0	0	0	0	0	0	0	0	0	0	0
Bacteria	Actinomycetota	Actinobacteria	Micrococcales	Micrococcaceae	NA	NA	0	0	0	0	0	0	0	0	0	0	0	0	0	0	0	0	0	0	0.00495086	0	0	0	0	0	0	0	0	0	0	0	0	0	0	0	0	0	0	0	0	0	0	0	0
Bacteria	Actinomycetota	Actinobacteria	Micrococcales	Micrococcaceae	NA	NA	0	0	0	0	0	0	0	0	0	0	0	0	0	0	0	0	0	0	0	0	0	0	0	0	0	0	0	0	0	0	0	0	0	0	0.0130856	0	0	0	0	0	0	0	0
Bacteria	Actinomycetota	Actinobacteria	Micrococcales	Micrococcaceae	NA	NA	0	0	0	0	0	0	0	0	0	0	0	0	0	0	0	0	0	0	0	0	0	0	0	0	0	0	0	0	0	0	0	0	0	0	0	0	0	0	0	0	0	0	0
Bacteria	Actinomycetota	Actinobacteria	Micrococcales	Micrococcaceae	NA	NA	0	0	0	0	0	0	0	0	0	0	0	0	0	0	0	0	0	0	0	0	0	0	0	0	0	0	0	0	0	0	0	0	0	0	0	0	0	0	0	0	0	0	0
Bacteria	Actinomycetota	Actinobacteria	Micrococcales	Micrococcaceae	NA	NA	0	0	0	0	0	0	0	0	0	0	0	0	0	0	0	0	0	0	0	0	0	0	0	0	0	0	0	0	0	0	0	0.00933678	0	0	0	0	0	0	0	0	0	0	0
Bacteria	Actinomycetota	Actinobacteria	Micrococcales	Micrococcaceae	NA	NA	0	0	0	0	0	0.0543454	0	0	0	0	0	0	0	0	0	0	0	0	0	0	0	0	0	0	0	0	0	0	0	0	0	0	0	0	0	0	0	0	0	0	0	0	0
Bacteria	Actinomycetota	Actinobacteria	Micrococcales	Micrococcaceae	NA	NA	0	0	0	0	0	0	0	0	0.0421363	0	0	0	0	0	0	0	0	0	0	0	0	0	0	0	0	0	0	0	0	0	0	0	0	0	0	0	0	0	0	0	0	0	0
Bacteria	Actinomycetota	Actinobacteria	Micrococcales	Micrococcaceae	NA	NA	0	0	0	0.0279135	0	0	0	0	0	0	0	0	0	0	0	0	0	0	0	0	0	0	0	0	0	0	0	0	0	0	0	0	0	0	0	0	0	0	0	0	0	0	0
Bacteria	Actinomycetota	Actinobacteria	Micrococcales	Micrococcaceae	NA	NA	0	0	0	0	0	0	0	0	0	0	0	0	0	0	0	0	0	0	0	0	0	0	0	0	0	0	0	0	0	0	0	0	0	0	0	0	0	0	0	0	0	0	0
Bacteria	Actinomycetota	Actinobacteria	Micrococcales	Micrococcaceae	NA	NA	0	0	0	0	0	0	0	0	0	0	0	0	0	0	0	0	0	0	0	0	0	0	0	0	0	0	0	0	0	0	0	0	0	0	0	0	0	0	0	0	0	0	0
Bacteria	Actinomycetota	Actinobacteria	Micrococcales	Micrococcaceae	NA	NA	0	0	0	0	0	0	0	0	0	0	0	0	0	0	0	0	0	0	0	0	0	0	0	0	0	0	0	0	0	0	0	0	0	0	0	0	0	0	0	0	0	0	0
Bacteria	Actinomycetota	Actinobacteria	Micrococcales	Micrococcaceae	NA	NA	0	0	0	0	0	0	0	0	0	0	0	0	0	0	0	0	0	0	0.0767384	0	0	0	0	0	0	0	0	0	0	0	0	0	0	0	0	0	0	0	0	0	0	0	0
Bacteria	Actinomycetota	Actinobacteria	Micrococcales	Micrococcaceae	NA	NA	0	0	0	0	0	0	0	0	0	0	0	0	0	0	0	0	0	0	0	0	0	0	0	0	0	0	0	0	0	0	0	0	0	0	0	0.0144162	0	0	0	0	0	0	0
Bacteria	Actinomycetota	Actinobacteria	Micrococcales	Micrococcaceae	NA	NA	2.55199	3.4229	1.85483	10.9421	4.57848	8.06576	3.47279	2.62463	3.45518	9.66769	12.5795	10.5762	4.09088	8.07114	3.20261	0	0.0546312	0.49185	9.46357	9.9092	12.2678	0.738963	0.105993	1.41492	3.21513	5.39469	6.9301	13.7199	13.975	8.40957	4.90563	2.94731	0.794754	8.94987	7.83172	14.7586	2.26352	1.20328	0	1.30115	0.915528	0.463723	1.48062
						NA	2.55199	3.4229	1.85483	11.0537	4.57848	8.25597	3.50014	2.62463	3.49731	9.66769	12.5795	10.615	4.10461	8.07114	3.20261	0	0.0546312	0.49185	9.54526	9.9092	12.2678	0.823684	0.105993	1.41492	3.21513	5.39469	6.9301	13.7199	13.9857	8.4213	4.95905	2.98154	0.794754	8.96091	7.85789	14.782	2.26352	1.21672	0	1.32717	0.915528	0.463723	1.48062
					NA		2.55199	3.4229	1.85483	11.0537	4.57848	8.25597	3.50014	2.62463	3.49731	9.66769	12.5795	10.615	4.10461	8.07114	3.20261	0	0.0546312	0.49185	9.54526	9.9092	12.2678	0.823684	0.105993	1.41492	3.21513	5.39469	6.9301	13.7199	13.9857	8.4213	4.95905	2.98154	0.794754	8.96091	7.85789	14.782	2.26352	1.21672	0	1.32717	0.915528	0.463723	1.48062
				Micrococcaceae			2.70536	3.75202	1.94	12.254	5.20259	9.8184	3.93765	2.79547	3.93975	10.9872	14.2274	11.8564	4.30366	8.39945	3.34641	0	0.0546312	0.49185	9.81261	10.3006	12.8549	0.906053	0.105993	1.52112	3.82838	5.73111	7.79823	14.0028	14.3393	8.63828	6.16987	3.54486	0.891454	10.159	9.21225	15.1623	2.45278	1.31084	0	1.42476	0.915528	0.463723	1.56504
Bacteria	Actinomycetota	Actinobacteria	Micrococcales	Micrococcales_Incertae_Sedis	Populibacterium	Jonesia_sp.	0	0	0	0	0	0	0	0	0	0	0	0	0	0	0	0	0	0	0	0	0	0	0	0	0	0	0	0	0	0	0	0	0	0	0	0	0	0	0	0	0	0	0
Bacteria	Actinomycetota	Actinobacteria	Micrococcales	Micrococcales_Incertae_Sedis	Populibacterium	Jonesia_sp.	0	0	0	0	0	0	0	0	0	0	0	0	0	0	0	0	0	0	0	0	0	0	0	0	0	0	0	0	0	0	0	0	0	0	0	0	0	0	0	0	0	0	0
Bacteria	Actinomycetota	Actinobacteria	Micrococcales	Micrococcales_Incertae_Sedis	Populibacterium	Jonesia_sp.	0	0	0	0	0	0	0	0	0	0	0	0	0	0.0410397	0	0	0	0	0	0	0	0	0	0	0	0	0	0	0	0	0	0	0	0	0	0	0	0	0	0	0	0	0
Bacteria	Actinomycetota	Actinobacteria	Micrococcales	Micrococcales_Incertae_Sedis	Populibacterium	Jonesia_sp.	0	0	0	0	0	0	0	0	0	0.0592449	0.0815794	0.0458457	0	0	0	0	0	0	0.017328	0	0	0	0	0.0102778	0.0199973	0	0	0	0	0	0.124644	0.0529084	0	0.0331272	0.0654279	0.0126142	0	0	0	0	0	0	0
Bacteria	Actinomycetota	Actinobacteria	Micrococcales	Micrococcales_Incertae_Sedis	Populibacterium	Jonesia_sp.	0	0	0	0	0	0	0	0	0	0	0	0	0	0	0	0	0	0	0	0	0	0	0	0	0	0	0	0	0	0	0	0	0	0	0	0	0	0	0	0	0	0	0
						Jonesia_sp.	0	0	0	0	0	0	0	0	0	0.0592449	0.0815794	0.0458457	0	0.0410397	0	0	0	0	0.017328	0	0	0	0	0.0102778	0.0199973	0	0	0	0	0	0.124644	0.0529084	0	0.0331272	0.0654279	0.0126142	0	0	0	0	0	0	0
					Populibacterium		0	0	0	0	0	0	0	0	0	0.0592449	0.0815794	0.0458457	0	0.0410397	0	0	0	0	0.017328	0	0	0	0	0.0102778	0.0199973	0	0	0	0	0	0.124644	0.0529084	0	0.0331272	0.0654279	0.0126142	0	0	0	0	0	0	0
				Micrococcales_Incertae_Sedis			0	0	0	0	0	0	0	0	0	0.0592449	0.0815794	0.0458457	0	0.0410397	0	0	0	0	0.017328	0	0	0	0	0.0102778	0.0199973	0	0	0	0	0	0.124644	0.0529084	0	0.0331272	0.0654279	0.0126142	0	0	0	0	0	0	0
Bacteria	Actinomycetota	Actinobacteria	Micrococcales	Promicromonosporaceae	Cellulosimicrobium	NA	0	0	0	0	0	0.040759	0	0	0	0	0	0	0	0	0	0	0	0	0	0	0	0	0	0	0	0	0	0	0	0	0	0	0	0	0	0	0	0	0	0	0	0	0
Bacteria	Actinomycetota	Actinobacteria	Micrococcales	Promicromonosporaceae	Cellulosimicrobium	NA	0	0	0	0	0.0146277	0	0	0	0	0	0	0	0	0	0	0	0	0	0	0	0	0	0	0	0	0	0	0	0	0	0	0	0	0	0	0	0	0	0	0	0	0	0
Bacteria	Actinomycetota	Actinobacteria	Micrococcales	Promicromonosporaceae	Cellulosimicrobium	NA	0	0	0	0.0976971	0	0	0	0	0	0.102332	0.163159	0.0670052	0	0	0	0	0	0	0	0	0.0788644	0.0164737	0	0	0.0799893	0	0	0	0.0464286	0.0293221	0	0	0.0271969	0.115945	0.0850563	0.0558629	0	0	0	0	0	0	0
						NA	0	0	0	0.0976971	0.0146277	0.040759	0	0	0	0.102332	0.163159	0.0670052	0	0	0	0	0	0	0	0	0.0788644	0.0164737	0	0	0.0799893	0	0	0	0.0464286	0.0293221	0	0	0.0271969	0.115945	0.0850563	0.0558629	0	0	0	0	0	0	0
					Cellulosimicrobium		0	0	0	0.0976971	0.0146277	0.040759	0	0	0	0.102332	0.163159	0.0670052	0	0	0	0	0	0	0	0	0.0788644	0.0164737	0	0	0.0799893	0	0	0	0.0464286	0.0293221	0	0	0.0271969	0.115945	0.0850563	0.0558629	0	0	0	0	0	0	0
Bacteria	Actinomycetota	Actinobacteria	Micrococcales	Promicromonosporaceae	Isoptericola	NA	0	0	0	0	0	0	0	0	0	0	0	0	0	0	0	0	0	0	0	0	0	0	0	0	0	0	0	0	0	0	0	0	0	0	0	0	0	0	0	0	0	0	0
						NA	0	0	0	0	0	0	0	0	0	0	0	0	0	0	0	0	0	0	0	0	0	0	0	0	0	0	0	0	0	0	0	0	0	0	0	0	0	0	0	0	0	0	0
					Isoptericola		0	0	0	0	0	0	0	0	0	0	0	0	0	0	0	0	0	0	0	0	0	0	0	0	0	0	0	0	0	0	0	0	0	0	0	0	0	0	0	0	0	0	0
Bacteria	Actinomycetota	Actinobacteria	Micrococcales	Promicromonosporaceae	Promicromonospora	NA	0	0	0	0	0	0	0	0	0	0	0	0	0	0	0	0	0	0	0	0	0	0	0	0	0	0	0	0	0	0	0	0	0	0	0	0	0	0	0	0	0	0	0
						NA	0	0	0	0	0	0	0	0	0	0	0	0	0	0	0	0	0	0	0	0	0	0	0	0	0	0	0	0	0	0	0	0	0	0	0	0	0	0	0	0	0	0	0
					Promicromonospora		0	0	0	0	0	0	0	0	0	0	0	0	0	0	0	0	0	0	0	0	0	0	0	0	0	0	0	0	0	0	0	0	0	0	0	0	0	0	0	0	0	0	0
				Promicromonosporaceae			0	0	0	0.0976971	0.0146277	0.040759	0	0	0	0.102332	0.163159	0.0670052	0	0	0	0	0	0	0	0	0.0788644	0.0164737	0	0	0.0799893	0	0	0	0.0464286	0.0293221	0	0	0.0271969	0.115945	0.0850563	0.0558629	0	0	0	0	0	0	0
Bacteria	Actinomycetota	Actinobacteria	Micrococcales	Sanguibacteraceae	Flavimobilis	uncultured_bacterium	0	0	0	0	0	0.0724605	0	0	0	0	0	0	0	0	0	0	0	0	0	0	0	0	0	0	0	0	0	0	0	0	0	0	0	0	0	0	0	0	0	0	0	0	0
Bacteria	Actinomycetota	Actinobacteria	Micrococcales	Sanguibacteraceae	Flavimobilis	uncultured_bacterium	0	0	0	0	0	0	0	0	0	0	0	0.0881648	0	0	0	0	0	0	0	0	0	0	0	0	0	0	0	0	0	0	0.382835	0.0684697	0	0	0	0	0	0	0	0	0	0	0
Bacteria	Actinomycetota	Actinobacteria	Micrococcales	Sanguibacteraceae	Flavimobilis	uncultured_bacterium	0	0	0	0	0	0	0	0	0	0	0	0	0	0	0	0	0	0	0	0	0	0	0	0	0	0	0	0	0	0	0	0	0	0	0	0	0	0	0	0	0	0	0
						uncultured_bacterium	0	0	0	0	0	0.0724605	0	0	0	0	0	0.0881648	0	0	0	0	0	0	0	0	0	0	0	0	0	0	0	0	0	0	0.382835	0.0684697	0	0	0	0	0	0	0	0	0	0	0
					Flavimobilis		0	0	0	0	0	0.0724605	0	0	0	0	0	0.0881648	0	0	0	0	0	0	0	0	0	0	0	0	0	0	0	0	0	0	0.382835	0.0684697	0	0	0	0	0	0	0	0	0	0	0
				Sanguibacteraceae			0	0	0	0	0	0.0724605	0	0	0	0	0	0.0881648	0	0	0	0	0	0	0	0	0	0	0	0	0	0	0	0	0	0	0.382835	0.0684697	0	0	0	0	0	0	0	0	0	0	0
Bacteria	Actinomycetota	Actinobacteria	Micrococcales	NA	NA	NA	0	0	0	0	0.0292554	0	0	0	0	0	0	0	0	0	0	0	0	0	0	0	0	0	0	0	0	0	0	0	0	0	0	0	0	0	0	0	0	0	0	0	0	0	0
Bacteria	Actinomycetota	Actinobacteria	Micrococcales	NA	NA	NA	0	0	0	0	0	0	0	0	0	0	0	0	0	0	0	0	0	0	0.00495086	0	0	0	0	0	0	0	0	0	0	0	0	0	0	0	0	0	0	0	0	0	0	0	0
Bacteria	Actinomycetota	Actinobacteria	Micrococcales	NA	NA	NA	0	0	0	0	0	0	0	0	0	0	0	0	0	0	0	0	0	0	0	0	0	0	0	0	0	0	0	0	0	0.0117288	0	0	0	0	0	0	0	0	0	0	0	0	0
Bacteria	Actinomycetota	Actinobacteria	Micrococcales	NA	NA	NA	0	0	0	0	0	0	0	0	0.0210682	0	0	0	0	0	0	0	0	0	0	0	0	0	0	0	0	0	0	0	0	0	0	0	0	0	0	0	0	0	0	0	0	0	0
Bacteria	Actinomycetota	Actinobacteria	Micrococcales	NA	NA	NA	0	0	0	0	0	0	0	0	0	0	0	0	0	0	0	0	0	0	0	0	0	0	0	0	0	0	0	0	0	0	0	0	0	0	0	0	0	0	0	0	0	0	0
Bacteria	Actinomycetota	Actinobacteria	Micrococcales	NA	NA	NA	0	0	0	0	0	0	0	0	0	0	0	0	0	0	0	0	0	0	0	0	0	0	0	0	0	0	0	0	0	0	0	0	0	0	0	0	0	0	0	0	0	0	0
Bacteria	Actinomycetota	Actinobacteria	Micrococcales	NA	NA	NA	0	0	0	0	0	0.0769893	0	0	0	0.0915603	0	0.077585	0	0	0	0	0	0	0	0	0	0	0	0	0.0199973	0	0.0449035	0	0	0	0	0	0	0.055212	0.0719707	0.0504568	0	0	0	0	0	0	0
Bacteria	Actinomycetota	Actinobacteria	Micrococcales	NA	NA	NA	0	0	0	0	0	0	0	0	0	0	0	0	0	0	0	0	0	0	0	0	0	0	0	0	0	0	0	0	0	0	0	0	0	0	0	0	0	0	0	0	0	0	0
Bacteria	Actinomycetota	Actinobacteria	Micrococcales	NA	NA	NA	0	0	0	0	0	0.0588741	0	0	0	0	0	0	0	0	0	0	0	0	0	0	0	0	0	0	0	0	0	0	0	0	0	0	0	0	0	0	0	0	0	0	0	0	0
Bacteria	Actinomycetota	Actinobacteria	Micrococcales	NA	NA	NA	0	0	0	0	0	0	0	0	0	0	0.0326318	0	0	0	0	0	0	0	0	0	0	0	0	0	0	0	0	0	0	0	0	0	0	0	0	0	0	0	0	0	0	0	0
Bacteria	Actinomycetota	Actinobacteria	Micrococcales	NA	NA	NA	0	0	0	0	0	0.0362302	0	0	0	0	0	0	0	0	0	0	0	0	0	0	0	0	0	0	0	0	0	0	0	0	0	0	0	0	0	0	0	0	0	0	0	0	0
Bacteria	Actinomycetota	Actinobacteria	Micrococcales	NA	NA	NA	0	0	0	0	0	0	0	0	0	0	0	0	0	0	0	0	0	0	0	0	0	0	0	0	0	0	0	0	0	0	0	0.00933678	0	0	0	0	0	0	0	0	0	0	0
Bacteria	Actinomycetota	Actinobacteria	Micrococcales	NA	NA	NA	0	0	0	0	0	0.0498166	0	0	0	0	0	0	0	0	0	0	0	0	0	0	0	0	0	0	0	0	0	0	0	0	0	0	0	0	0	0	0	0	0	0	0	0	0
Bacteria	Actinomycetota	Actinobacteria	Micrococcales	NA	NA	NA	0	0	0	0	0	0.0181151	0	0	0	0	0	0	0	0	0	0	0	0	0	0	0	0	0	0	0	0	0	0	0	0	0	0	0	0	0	0	0	0	0	0	0	0	0
Bacteria	Actinomycetota	Actinobacteria	Micrococcales	NA	NA	NA	0.0184038	0	0	0	0	0	0	0	0	0	0	0	0	0	0	0	0	0	0	0	0	0	0	0	0	0	0	0	0	0	0	0	0	0	0	0	0	0	0	0	0	0	0
Bacteria	Actinomycetota	Actinobacteria	Micrococcales	NA	NA	NA	0	0	0	0	0	0	0	0	0	0	0	0	0	0	0	0	0	0	0	0	0	0	0	0	0	0	0	0	0.0142857	0	0	0	0	0	0	0	0	0	0	0	0	0	0
Bacteria	Actinomycetota	Actinobacteria	Micrococcales	NA	NA	NA	0	0	0	0	0	0	0	0	0	0	0	0	0	0	0	0	0	0	0	0	0	0	0	0	0	0	0	0	0	0	0	0.0217858	0	0	0	0	0	0	0	0	0	0	0
Bacteria	Actinomycetota	Actinobacteria	Micrococcales	NA	NA	NA	0	0	0	0	0	0	0	0	0	0	0	0	0	0	0	0	0	0	0	0	0	0	0	0	0	0	0	0	0.0321429	0	0	0	0	0	0	0	0	0	0	0	0	0	0
						NA	0.0184038	0	0	0	0.0292554	0.240025	0	0	0.0210682	0.0915603	0.0326318	0.077585	0	0	0	0	0	0	0.00495086	0	0	0	0	0	0.0199973	0	0.0449035	0	0.0464286	0.0117288	0	0.0311226	0	0.055212	0.0719707	0.0504568	0	0	0	0	0	0	0
					NA		0.0184038	0	0	0	0.0292554	0.240025	0	0	0.0210682	0.0915603	0.0326318	0.077585	0	0	0	0	0	0	0.00495086	0	0	0	0	0	0.0199973	0	0.0449035	0	0.0464286	0.0117288	0	0.0311226	0	0.055212	0.0719707	0.0504568	0	0	0	0	0	0	0
				NA			0.0184038	0	0	0	0.0292554	0.240025	0	0	0.0210682	0.0915603	0.0326318	0.077585	0	0	0	0	0	0	0.00495086	0	0	0	0	0	0.0199973	0	0.0449035	0	0.0464286	0.0117288	0	0.0311226	0	0.055212	0.0719707	0.0504568	0	0	0	0	0	0	0
			Micrococcales				3.82799	5.35575	2.6403	17.5017	7.83071	15.0537	6.19816	3.58751	6.25724	18.1774	23.5928	18.9448	5.1891	10.725	3.80392	0	0.0546312	0.70346	12.5876	13.3062	16.5177	1.48969	0.105993	2.39474	6.11474	8.53058	12.7077	17.4328	17.1786	10.4621	11.6364	7.21422	1.24501	15.8017	14.6558	18.0924	3.64889	1.95617	0	2.08184	1.27316	0.521689	2.02611
Bacteria	Actinomycetota	Actinobacteria	Micromonosporales	Micromonosporaceae	Actinoplanes	NA	0	0	0	0	0	0	0	0	0	0	0	0	0	0	0	0	0	0	0	0	0	0	0	0	0	0	0	0	0	0	0	0	0	0	0	0	0	0	0	0	0	0	0
						NA	0	0	0	0	0	0	0	0	0	0	0	0	0	0	0	0	0	0	0	0	0	0	0	0	0	0	0	0	0	0	0	0	0	0	0	0	0	0	0	0	0	0	0
					Actinoplanes		0	0	0	0	0	0	0	0	0	0	0	0	0	0	0	0	0	0	0	0	0	0	0	0	0	0	0	0	0	0	0	0	0	0	0	0	0	0	0	0	0	0	0
Bacteria	Actinomycetota	Actinobacteria	Micromonosporales	Micromonosporaceae	Luedemannella	uncultured_bacterium	0	0	0	0	0	0	0	0	0	0	0	0	0	0	0	0	0	0	0	0	0	0	0	0	0	0	0	0	0	0	0	0	0	0	0	0	0	0	0	0	0	0	0
						uncultured_bacterium	0	0	0	0	0	0	0	0	0	0	0	0	0	0	0	0	0	0	0	0	0	0	0	0	0	0	0	0	0	0	0	0	0	0	0	0	0	0	0	0	0	0	0
					Luedemannella		0	0	0	0	0	0	0	0	0	0	0	0	0	0	0	0	0	0	0	0	0	0	0	0	0	0	0	0	0	0	0	0	0	0	0	0	0	0	0	0	0	0	0
Bacteria	Actinomycetota	Actinobacteria	Micromonosporales	Micromonosporaceae	Micromonospora	uncultured_actinobacterium	0	0	0	0	0	0	0	0	0	0	0	0	0	0	0	0	0	0	0	0	0	0	0	0	0	0	0	0	0	0	0	0	0	0	0	0	0	0	0	0	0	0	0
Bacteria	Actinomycetota	Actinobacteria	Micromonosporales	Micromonosporaceae	Micromonospora	uncultured_actinobacterium	0	0	0	0	0	0	0	0	0	0	0	0	0	0	0	0	0	0	0	0	0	0	0	0	0	0	0	0	0	0	0	0	0	0	0	0	0	0	0	0	0	0	0
						uncultured_actinobacterium	0	0	0	0	0	0	0	0	0	0	0	0	0	0	0	0	0	0	0	0	0	0	0	0	0	0	0	0	0	0	0	0	0	0	0	0	0	0	0	0	0	0	0
					Micromonospora		0	0	0	0	0	0	0	0	0	0	0	0	0	0	0	0	0	0	0	0	0	0	0	0	0	0	0	0	0	0	0	0	0	0	0	0	0	0	0	0	0	0	0
Bacteria	Actinomycetota	Actinobacteria	Micromonosporales	Micromonosporaceae	Salinispora	uncultured_bacterium	0	0	0	0	0	0	0	0	0	0	0	0	0	0	0	0	0	0	0	0	0	0	0	0	0	0	0	0	0	0	0	0	0	0	0	0	0	0	0	0	0	0	0
						uncultured_bacterium	0	0	0	0	0	0	0	0	0	0	0	0	0	0	0	0	0	0	0	0	0	0	0	0	0	0	0	0	0	0	0	0	0	0	0	0	0	0	0	0	0	0	0
					Salinispora		0	0	0	0	0	0	0	0	0	0	0	0	0	0	0	0	0	0	0	0	0	0	0	0	0	0	0	0	0	0	0	0	0	0	0	0	0	0	0	0	0	0	0
Bacteria	Actinomycetota	Actinobacteria	Micromonosporales	Micromonosporaceae	NA	NA	0	0	0	0	0	0	0	0	0	0	0	0	0	0	0	0	0	0	0	0	0	0	0	0	0	0	0	0	0	0	0	0	0	0	0	0	0	0	0	0	0	0	0
Bacteria	Actinomycetota	Actinobacteria	Micromonosporales	Micromonosporaceae	NA	NA	0	0	0	0	0	0	0	0	0	0	0	0	0	0	0	0	0	0	0	0	0	0	0	0	0	0	0	0	0	0	0	0	0	0	0	0	0	0	0	0	0	0	0
						NA	0	0	0	0	0	0	0	0	0	0	0	0	0	0	0	0	0	0	0	0	0	0	0	0	0	0	0	0	0	0	0	0	0	0	0	0	0	0	0	0	0	0	0
					NA		0	0	0	0	0	0	0	0	0	0	0	0	0	0	0	0	0	0	0	0	0	0	0	0	0	0	0	0	0	0	0	0	0	0	0	0	0	0	0	0	0	0	0
				Micromonosporaceae			0	0	0	0	0	0	0	0	0	0	0	0	0	0	0	0	0	0	0	0	0	0	0	0	0	0	0	0	0	0	0	0	0	0	0	0	0	0	0	0	0	0	0
			Micromonosporales				0	0	0	0	0	0	0	0	0	0	0	0	0	0	0	0	0	0	0	0	0	0	0	0	0	0	0	0	0	0	0	0	0	0	0	0	0	0	0	0	0	0	0
Bacteria	Actinomycetota	Actinobacteria	Mycobacteriales	Corynebacteriaceae	Corynebacterium	Corynebacterium_aurimucosum	0	0	0	0	0	0	0	0	0	0	0	0	0	0	0	0	0	0	0	0	0	0	0	0	0	0	0	0	0	0	0.195869	0.0466839	0	0	0	0	0	0	0	0	0	0	0
						Corynebacterium_aurimucosum	0	0	0	0	0	0	0	0	0	0	0	0	0	0	0	0	0	0	0	0	0	0	0	0	0	0	0	0	0	0	0.195869	0.0466839	0	0	0	0	0	0	0	0	0	0	0
Bacteria	Actinomycetota	Actinobacteria	Mycobacteriales	Corynebacteriaceae	Corynebacterium	Corynebacterium_casei	0	0	0	0	0	0	0	0	0	0	0	0	0	0	0	0	0	0	0	0	0	0	0	0	0	0	0	0	0	0	0	0	0	0	0	0	0	0	0	0	0	0	0
						Corynebacterium_casei	0	0	0	0	0	0	0	0	0	0	0	0	0	0	0	0	0	0	0	0	0	0	0	0	0	0	0	0	0	0	0	0	0	0	0	0	0	0	0	0	0	0	0
Bacteria	Actinomycetota	Actinobacteria	Mycobacteriales	Corynebacteriaceae	Corynebacterium	Corynebacterium_glutamicum	0	0.0478727	0	0	0.10727	0.0271727	0.100264	0	0	0	0.310002	0.017633	0	0	0	0	0	0	0	0	0.105152	0	0	0	0	0	0	0	0	0	0.00890313	0.00622452	0.0362625	0	0	0	0.0340664	0	0	0	0	0	0
Bacteria	Actinomycetota	Actinobacteria	Mycobacteriales	Corynebacteriaceae	Corynebacterium	Corynebacterium_glutamicum	0	0	0	0	0	0	0	0	0	0	0	0.0141064	0	0	0	0	0	0	0	0	0	0	0	0	0	0	0	0	0	0	0	0	0	0	0	0	0	0	0	0	0	0	0
Bacteria	Actinomycetota	Actinobacteria	Mycobacteriales	Corynebacteriaceae	Corynebacterium	Corynebacterium_glutamicum	0	0	0	0.418702	0	0	0	0	0	0.258523	0	0.137537	0	0	0	0	0	0	0.0792138	0	0	0.0141203	0	0	0.0777674	0.0841043	0.239485	0	0.0607143	0	0.267094	0.136939	0	0.242933	0.327139	0.0846954	0	0	0	0	0	0	0
Bacteria	Actinomycetota	Actinobacteria	Mycobacteriales	Corynebacteriaceae	Corynebacterium	Corynebacterium_glutamicum	0	0	0	0	0	0	0	0	0	0	0	0.077585	0	0	0	0	0	0	0	0.10958	0	0	0	0.0342595	0	0	0	0	0	0	0	0	0	0	0	0	0	0	0	0	0	0	0
						Corynebacterium_glutamicum	0	0.0478727	0	0.418702	0.10727	0.0271727	0.100264	0	0	0.258523	0.310002	0.246861	0	0	0	0	0	0	0.0792138	0.10958	0.105152	0.0141203	0	0.0342595	0.0777674	0.0841043	0.239485	0	0.0607143	0	0.275997	0.143164	0.0362625	0.242933	0.327139	0.0846954	0.0340664	0	0	0	0	0	0
Bacteria	Actinomycetota	Actinobacteria	Mycobacteriales	Corynebacteriaceae	Corynebacterium	Corynebacterium_humireducens	0	0	0	0	0	0	0	0	0	0	0	0	0	0	0	0	0	0	0	0	0	0	0	0	0	0	0	0	0	0	0	0	0	0	0	0	0	0	0	0	0	0	0
						Corynebacterium_humireducens	0	0	0	0	0	0	0	0	0	0	0	0	0	0	0	0	0	0	0	0	0	0	0	0	0	0	0	0	0	0	0	0	0	0	0	0	0	0	0	0	0	0	0
Bacteria	Actinomycetota	Actinobacteria	Mycobacteriales	Corynebacteriaceae	Corynebacterium	Corynebacterium_jeikeium	0	0	0	0	0	0	0	0	0	0	0	0	0	0	0	0	0	0	0	0	0	0	0	0	0	0	0	0	0	0	0	0	0	0	0	0	0	0	0	0	0	0	0
						Corynebacterium_jeikeium	0	0	0	0	0	0	0	0	0	0	0	0	0	0	0	0	0	0	0	0	0	0	0	0	0	0	0	0	0	0	0	0	0	0	0	0	0	0	0	0	0	0	0
Bacteria	Actinomycetota	Actinobacteria	Mycobacteriales	Corynebacteriaceae	Corynebacterium	Corynebacterium_kroppenstedtii	0	0	0	0	0	0	0	0	0	0	0	0	0	0	0	0	0	0	0	0	0	0	0	0	0	0	0	0	0	0	0	0	0	0	0	0	0	0	0	0	0	0	0
Bacteria	Actinomycetota	Actinobacteria	Mycobacteriales	Corynebacteriaceae	Corynebacterium	Corynebacterium_kroppenstedtii	0	0	0	0	0	0	0	0	0	0	0	0	0	0	0	0	0	0	0	0	0	0	0	0	0	0	0	0	0	0	0.0979345	0	0	0	0	0	0	0	0	0	0	0	0
						Corynebacterium_kroppenstedtii	0	0	0	0	0	0	0	0	0	0	0	0	0	0	0	0	0	0	0	0	0	0	0	0	0	0	0	0	0	0	0.0979345	0	0	0	0	0	0	0	0	0	0	0	0
Bacteria	Actinomycetota	Actinobacteria	Mycobacteriales	Corynebacteriaceae	Corynebacterium	Corynebacterium_lipophiloflavum	0	0.0957453	0	0	0.0585109	0	0	0	0	0.0484731	0.0978953	0	0	0	0	0	0	0	0	0	0	0	0	0	0.0199973	0	0	0	0	0	0	0	0	0	0	0	0	0	0	0	0	0	0
Bacteria	Actinomycetota	Actinobacteria	Mycobacteriales	Corynebacteriaceae	Corynebacterium	Corynebacterium_lipophiloflavum	0	0	0	0	0	0.0996332	0	0	0	0	0	0	0	0	0	0	0	0	0	0	0	0	0	0	0	0	0	0	0	0	0	0	0	0	0	0	0	0	0	0	0	0	0
						Corynebacterium_lipophiloflavum	0	0.0957453	0	0	0.0585109	0.0996332	0	0	0	0.0484731	0.0978953	0	0	0	0	0	0	0	0	0	0	0	0	0	0.0199973	0	0	0	0	0	0	0	0	0	0	0	0	0	0	0	0	0	0
Bacteria	Actinomycetota	Actinobacteria	Mycobacteriales	Corynebacteriaceae	Corynebacterium	Corynebacterium_maris	0	0	0	0	0	0	0	0	0	0	0	0	0	0	0	0	0	0	0	0	0	0	0	0	0	0	0	0	0	0	0	0	0	0	0	0	0	0	0	0	0	0	0
						Corynebacterium_maris	0	0	0	0	0	0	0	0	0	0	0	0	0	0	0	0	0	0	0	0	0	0	0	0	0	0	0	0	0	0	0	0	0	0	0	0	0	0	0	0	0	0	0
Bacteria	Actinomycetota	Actinobacteria	Mycobacteriales	Corynebacteriaceae	Corynebacterium	Corynebacterium_massiliense	0	0	0	0	0	0	0	0	0	0	0	0	0	0	0	0	0	0	0	0	0	0	0	0	0	0	0	0	0	0	0	0	0	0	0	0	0	0	0	0	0	0	0
						Corynebacterium_massiliense	0	0	0	0	0	0	0	0	0	0	0	0	0	0	0	0	0	0	0	0	0	0	0	0	0	0	0	0	0	0	0	0	0	0	0	0	0	0	0	0	0	0	0
Bacteria	Actinomycetota	Actinobacteria	Mycobacteriales	Corynebacteriaceae	Corynebacterium	Corynebacterium_propinquum	0.0245384	0.0359045	0	0	0	0.040759	0	0	0	0	0.0815794	0.0105798	0	0	0	0	0	0	0	0	0	0	0	0	0	0	0	0	0	0	0	0.0871433	0.00906564	0	0	0	0	0	0	0	0	0	0
Bacteria	Actinomycetota	Actinobacteria	Mycobacteriales	Corynebacteriaceae	Corynebacterium	Corynebacterium_propinquum	0	0	0	0	0	0	0	0	0	0	0	0	0	0	0	0	0	0	0	0	0	0	0	0	0	0	0	0	0	0	0	0	0	0	0	0	0	0	0	0	0	0	0
						Corynebacterium_propinquum	0.0245384	0.0359045	0	0	0	0.040759	0	0	0	0	0.0815794	0.0105798	0	0	0	0	0	0	0	0	0	0	0	0	0	0	0	0	0	0	0	0.0871433	0.00906564	0	0	0	0	0	0	0	0	0	0
Bacteria	Actinomycetota	Actinobacteria	Mycobacteriales	Corynebacteriaceae	Corynebacterium	Corynebacterium_stationis	0	0	0	0	0	0	0	0	0	0	0	0	0	0	0	0	0	0	0	0	0	0	0	0	0	0	0	0	0	0	0	0	0	0	0	0	0	0	0	0	0	0	0
Bacteria	Actinomycetota	Actinobacteria	Mycobacteriales	Corynebacteriaceae	Corynebacterium	Corynebacterium_stationis	0	0	0	0	0	0	0.346368	0	0	0	0	0	0	0	0	0	0	0	0	0	0	0	0	0	0	0	0	0	0	0	0	0.248981	0	0	0	0	0	0	0	0	0	0	0
Bacteria	Actinomycetota	Actinobacteria	Mycobacteriales	Corynebacteriaceae	Corynebacterium	Corynebacterium_stationis	0	0	0	0	0.0926423	0.122277	0	0	0	0	0.685267	0	0.0480472	0	0	0	0	0	0	0	0.131441	0	0	0	0	0	0	0	0	0	0.391738	0.108929	0	0	0	0	0	0.0672224	0	0	0	0	0
Bacteria	Actinomycetota	Actinobacteria	Mycobacteriales	Corynebacteriaceae	Corynebacterium	Corynebacterium_stationis	0.0429422	0.0478727	0	0	0	0.117748	0	0	0	0	0	0.14459	0	0	0	0	0	0	0	0	0	0	0	0	0	0	0	0	0	0	0.917023	0	0.0604376	0	0	0	0	0	0	0	0	0	0
						Corynebacterium_stationis	0.0429422	0.0478727	0	0	0.0926423	0.240025	0.346368	0	0	0	0.685267	0.14459	0.0480472	0	0	0	0	0	0	0	0.131441	0	0	0	0	0	0	0	0	0	1.30876	0.35791	0.0604376	0	0	0	0	0.0672224	0	0	0	0	0
Bacteria	Actinomycetota	Actinobacteria	Mycobacteriales	Corynebacteriaceae	Corynebacterium	Corynebacterium_tuberculostearicum	0	0	0	0	0.0731386	0.18568	0	0	0	0	0.195791	0	0	0	0	0	0	0	0	0	0	0	0	0	0.0422166	0	0	0	0	0	0	0.102705	0	0	0	0	0	0	0	0	0.0286103	0	0
						Corynebacterium_tuberculostearicum	0	0	0	0	0.0731386	0.18568	0	0	0	0	0.195791	0	0	0	0	0	0	0	0	0	0	0	0	0	0.0422166	0	0	0	0	0	0	0.102705	0	0	0	0	0	0	0	0	0.0286103	0	0
Bacteria	Actinomycetota	Actinobacteria	Mycobacteriales	Corynebacteriaceae	Corynebacterium	NA	0	0	0	0	0	0	0	0	0	0	0	0	0	0	0	0	0	0	0	0	0	0	0	0	0	0	0	0	0	0	0	0	0	0	0	0	0	0	0	0	0	0	0
Bacteria	Actinomycetota	Actinobacteria	Mycobacteriales	Corynebacteriaceae	Corynebacterium	NA	0	0	0	0	0	0	0	0	0.0210682	0	0	0	0	0	0	0	0	0	0	0	0	0	0	0	0	0	0	0	0	0	0	0	0	0	0	0	0	0	0	0	0	0	0
Bacteria	Actinomycetota	Actinobacteria	Mycobacteriales	Corynebacteriaceae	Corynebacterium	NA	0	0	0	0	0	0	0	0	0	0	0	0	0	0	0	0	0	0	0	0	0	0	0	0	0	0	0	0	0	0	0	0	0	0	0	0	0	0	0	0	0	0	0
Bacteria	Actinomycetota	Actinobacteria	Mycobacteriales	Corynebacteriaceae	Corynebacterium	NA	0	0	0	0	0	0	0	0	0	0	0	0	0	0	0	0	0	0	0	0	0	0	0	0	0	0	0	0	0	0	0	0	0	0	0	0	0	0	0	0	0	0	0
Bacteria	Actinomycetota	Actinobacteria	Mycobacteriales	Corynebacteriaceae	Corynebacterium	NA	0	0	0	0	0	0	0	0	0	0	0	0	0	0	0	0	0	0	0	0	0	0	0	0	0	0	0	0	0	0	0	0	0	0	0	0	0	0	0	0	0	0	0
Bacteria	Actinomycetota	Actinobacteria	Mycobacteriales	Corynebacteriaceae	Corynebacterium	NA	0	0	0	0	0	0	0	0	0	0	0	0	0	0	0	0	0	0	0	0	0	0	0	0	0	0	0	0	0	0	0	0	0	0	0	0	0	0	0	0	0	0	0
Bacteria	Actinomycetota	Actinobacteria	Mycobacteriales	Corynebacteriaceae	Corynebacterium	NA	0	0	0	0	0	0	0	0	0	0	0	0	0	0	0	0	0	0	0	0	0	0	0	0	0	0	0	0	0	0	0	0	0	0	0	0	0	0	0	0	0	0	0
Bacteria	Actinomycetota	Actinobacteria	Mycobacteriales	Corynebacteriaceae	Corynebacterium	NA	0	0	0	0	0	0	0	0	0	0	0	0	0	0	0	0	0	0	0	0	0	0	0	0	0	0	0	0	0	0	0	0	0	0	0	0	0	0	0	0	0	0	0
Bacteria	Actinomycetota	Actinobacteria	Mycobacteriales	Corynebacteriaceae	Corynebacterium	NA	0	0	0	0	0	0	0	0	0	0	0	0	0	0	0	0	0	0	0	0	0	0	0	0	0	0	0	0	0	0	0	0	0	0	0	0	0	0	0	0	0	0	0
Bacteria	Actinomycetota	Actinobacteria	Mycobacteriales	Corynebacteriaceae	Corynebacterium	NA	0	0	0	0	0	0	0	0	0	0	0	0	0	0	0	0	0	0	0	0	0	0	0	0	0	0	0	0	0	0	0	0	0	0	0	0	0	0	0	0	0	0	0
Bacteria	Actinomycetota	Actinobacteria	Mycobacteriales	Corynebacteriaceae	Corynebacterium	NA	0	0	0	0	0	0	0	0	0.0526704	0	0	0	0	0	0	0	0	0	0	0	0	0	0	0	0	0	0	0	0	0	0	0	0	0	0	0	0	0	0	0	0	0	0
Bacteria	Actinomycetota	Actinobacteria	Mycobacteriales	Corynebacteriaceae	Corynebacterium	NA	0	0	0	0	0	0	0	0	0	0	0	0	0	0	0	0	0	0	0	0	0	0	0	0	0	0	0	0	0	0	0	0	0	0	0	0	0	0	0	0	0	0	0
Bacteria	Actinomycetota	Actinobacteria	Mycobacteriales	Corynebacteriaceae	Corynebacterium	NA	0	0	0	0	0	0	0	0	0	0	0	0	0	0	0	0	0	0	0	0	0	0	0	0	0	0	0	0	0	0	0	0	0	0	0	0	0	0	0	0	0	0	0
Bacteria	Actinomycetota	Actinobacteria	Mycobacteriales	Corynebacteriaceae	Corynebacterium	NA	0	0	0	0	0	0	0	0	0	0	0	0	0	0	0	0	0	0	0	0	0	0	0	0	0	0	0	0	0	0	0	0	0	0	0	0	0	0	0	0	0	0	0
Bacteria	Actinomycetota	Actinobacteria	Mycobacteriales	Corynebacteriaceae	Corynebacterium	NA	0	0	0	0	0	0	0	0	0	0	0	0	0	0	0	0	0	0	0	0	0	0	0	0	0	0	0	0	0	0	0	0	0	0	0	0	0	0	0	0	0	0	0
Bacteria	Actinomycetota	Actinobacteria	Mycobacteriales	Corynebacteriaceae	Corynebacterium	NA	0	0	0	0	0	0.0226439	0	0	0	0	0	0	0	0	0	0	0	0	0	0	0	0	0	0	0	0	0	0	0	0	0	0	0	0	0	0	0	0	0	0	0	0	0
Bacteria	Actinomycetota	Actinobacteria	Mycobacteriales	Corynebacteriaceae	Corynebacterium	NA	0	0	0	0	0	0	0	0	0	0	0	0	0	0	0	0	0	0	0	0	0	0	0	0	0	0	0	0	0	0	0	0	0	0	0	0	0	0	0	0	0	0	0
Bacteria	Actinomycetota	Actinobacteria	Mycobacteriales	Corynebacteriaceae	Corynebacterium	NA	0	0	0	0	0	0	0	0	0	0	0	0	0	0	0	0	0	0	0	0	0	0	0	0	0	0	0	0	0	0	0	0	0	0	0	0	0	0	0	0	0	0	0
Bacteria	Actinomycetota	Actinobacteria	Mycobacteriales	Corynebacteriaceae	Corynebacterium	NA	0	0	0	0	0	0	0	0	0	0	0	0	0	0	0	0	0	0	0	0	0	0	0	0	0	0	0	0	0	0	0	0	0	0	0	0	0	0	0	0	0	0	0
Bacteria	Actinomycetota	Actinobacteria	Mycobacteriales	Corynebacteriaceae	Corynebacterium	NA	0	0	0	0	0	0	0	0	0	0	0	0	0	0	0	0	0	0	0	0	0	0	0	0	0	0	0	0	0	0	0	0	0	0	0	0	0	0	0	0	0	0	0
Bacteria	Actinomycetota	Actinobacteria	Mycobacteriales	Corynebacteriaceae	Corynebacterium	NA	0	0	0	0	0	0	0	0	0	0	0	0	0	0	0	0	0	0	0	0	0	0	0	0	0	0	0	0	0	0	0	0	0	0	0	0	0	0	0	0	0	0	0
Bacteria	Actinomycetota	Actinobacteria	Mycobacteriales	Corynebacteriaceae	Corynebacterium	NA	0	0	0	0	0	0	0	0	0	0	0	0	0	0	0	0	0	0	0	0	0	0	0	0	0	0	0	0	0	0	0	0	0	0	0	0	0	0	0	0	0	0	0
Bacteria	Actinomycetota	Actinobacteria	Mycobacteriales	Corynebacteriaceae	Corynebacterium	NA	0	0	0	0	0	0	0	0	0	0	0	0	0	0	0	0	0	0	0	0	0	0	0	0	0	0	0	0	0	0	0	0	0	0	0	0	0	0	0	0	0	0	0
Bacteria	Actinomycetota	Actinobacteria	Mycobacteriales	Corynebacteriaceae	Corynebacterium	NA	0	0	0	0	0	0	0	0	0	0	0	0	0	0	0	0	0	0	0	0	0	0	0	0	0	0	0	0	0	0	0.124644	0.0404594	0	0	0	0	0	0	0	0	0	0	0
Bacteria	Actinomycetota	Actinobacteria	Mycobacteriales	Corynebacteriaceae	Corynebacterium	NA	0	0	0	0	0	0	0	0	0	0	0	0	0	0	0	0	0	0	0	0	0	0	0	0	0	0	0	0	0	0	0	0	0	0	0	0	0	0	0	0	0	0	0
Bacteria	Actinomycetota	Actinobacteria	Mycobacteriales	Corynebacteriaceae	Corynebacterium	NA	0	0	0	0	0	0	0	0	0	0	0	0	0	0	0	0	0	0	0	0	0	0	0	0	0	0	0	0	0	0	0	0	0	0	0	0	0	0	0	0	0	0	0
Bacteria	Actinomycetota	Actinobacteria	Mycobacteriales	Corynebacteriaceae	Corynebacterium	NA	0	0	0	0	0	0	0	0	0	0	0	0	0	0	0	0	0	0	0	0	0	0	0	0	0	0	0	0	0	0	0.0979345	0.071582	0	0	0	0	0	0	0	0	0	0	0
Bacteria	Actinomycetota	Actinobacteria	Mycobacteriales	Corynebacteriaceae	Corynebacterium	NA	0	0	0	0	0.0828904	0	0	0	0.158011	0	0	0.059952	0	0	0	0	0	0	0	0	0	0	0	0	0	0	0	0	0	0	0	0.108929	0	0	0	0	0	0	0	0	0	0	0
Bacteria	Actinomycetota	Actinobacteria	Mycobacteriales	Corynebacteriaceae	Corynebacterium	NA	0	0.0837772	0	0.195394	0	0.366831	0	0	0	0.0323154	0	0	0	0	0	0	0	0	0	0	0	0	0	0	0.0466604	0	0	0	0	0	0	0	0	0	0	0	0	0	0	0	0	0	0
Bacteria	Actinomycetota	Actinobacteria	Mycobacteriales	Corynebacteriaceae	Corynebacterium	NA	0	0	0	0	0	0	0	0	0	0	0	0	0	0	0	0	0	0	0	0	0	0	0	0	0	0	0	0	0	0	0	0	0	0	0	0	0	0	0	0	0	0	0.0194818
Bacteria	Actinomycetota	Actinobacteria	Mycobacteriales	Corynebacteriaceae	Corynebacterium	NA	0	0	0	0.153524	0	0	0	0	0	0	0	0	0	0	0	0	0	0	0	0	0	0	0	0.0239816	0	0	0	0	0.0321429	0	0	0	0	0.121466	0.0719707	0	0	0	0	0	0	0	0
Bacteria	Actinomycetota	Actinobacteria	Mycobacteriales	Corynebacteriaceae	Corynebacterium	NA	0	0	0	0	0	0	0	0	0	0	0	0	0	0	0	0	0	0	0	0	0	0	0	0	0	0	0	0	0	0	0	0	0	0	0	0	0	0	0	0	0	0	0
Bacteria	Actinomycetota	Actinobacteria	Mycobacteriales	Corynebacteriaceae	Corynebacterium	NA	0	0	0	0	0	0	0	0	0	0	0	0	0	0	0	0	0	0	0	0	0	0	0	0	0	0	0	0	0	0	0	0	0	0	0	0	0	0	0	0	0	0	0
Bacteria	Actinomycetota	Actinobacteria	Mycobacteriales	Corynebacteriaceae	Corynebacterium	NA	0	0	0	0	0	0	0	0	0	0	0	0	0	0	0	0	0	0	0	0	0	0	0	0	0	0	0	0	0	0	0	0	0	0	0	0	0	0	0	0	0	0	0
Bacteria	Actinomycetota	Actinobacteria	Mycobacteriales	Corynebacteriaceae	Corynebacterium	NA	0	0	0	0	0	0	0	0	0	0.0915603	0	0.00705318	0	0	0	0	0	0	0.0569349	0	0	0	0	0	0	0	0	0	0	0	0.0178063	0	0	0	0	0.0414467	0	0	0	0	0	0	0
						NA	0	0.0837772	0	0.348918	0.0828904	0.389475	0	0	0.23175	0.123876	0	0.0670052	0	0	0	0	0	0	0.0569349	0	0	0	0	0.0239816	0.0466604	0	0	0	0.0321429	0	0.240385	0.22097	0	0.121466	0.0719707	0.0414467	0	0	0	0	0	0	0.0194818
					Corynebacterium		0.0674805	0.311172	0	0.76762	0.414452	0.982745	0.446632	0	0.23175	0.430872	1.37053	0.469037	0.0480472	0	0	0	0	0	0.136149	0.10958	0.236593	0.0141203	0	0.0582411	0.186642	0.0841043	0.239485	0	0.0928571	0	2.11895	0.958576	0.105766	0.364399	0.39911	0.126142	0.0340664	0.0672224	0	0	0.0286103	0	0.0194818
Bacteria	Actinomycetota	Actinobacteria	Mycobacteriales	Corynebacteriaceae	Lawsonella	uncultured_bacterium	0	0	0.0473171	0	0	0.0996332	0.118494	0	0	0.0754026	0	0.0352659	0	0	0	0	0	0	0	0	0	0	0	0	0	0	0.13471	0	0	0	0	0.108929	0.0543938	0	0	0	0	0	0	0	0	0	0
Bacteria	Actinomycetota	Actinobacteria	Mycobacteriales	Corynebacteriaceae	Lawsonella	uncultured_bacterium	0.0245384	0	0	0	0	0	0	0	0	0	0	0	0	0	0	0	0	0	0	0	0	0	0	0	0	0	0	0	0	0	0	0	0	0	0	0	0	0	0	0	0	0	0
Bacteria	Actinomycetota	Actinobacteria	Mycobacteriales	Corynebacteriaceae	Lawsonella	uncultured_bacterium	0	0.0538567	0	0.167481	0.151153	0.11322	0	0	0.0842726	0	0.130527	0	0	0	0	0	0	0	0.0321806	0	0	0	0	0	0.0711016	0	0	0	0	0	0	0.227195	0	0	0	0	0.0302812	0.0806668	0	0	0	0	0
						uncultured_bacterium	0.0245384	0.0538567	0.0473171	0.167481	0.151153	0.212853	0.118494	0	0.0842726	0.0754026	0.130527	0.0352659	0	0	0	0	0	0	0.0321806	0	0	0	0	0	0.0711016	0	0.13471	0	0	0	0	0.336124	0.0543938	0	0	0	0.0302812	0.0806668	0	0	0	0	0
Bacteria	Actinomycetota	Actinobacteria	Mycobacteriales	Corynebacteriaceae	Lawsonella	NA	0	0	0	0	0.0292554	0	0	0	0	0	0	0	0	0	0	0	0	0	0	0	0	0	0	0	0	0	0	0	0	0	0	0	0	0	0	0	0	0	0	0	0	0	0
						NA	0	0	0	0	0.0292554	0	0	0	0	0	0	0	0	0	0	0	0	0	0	0	0	0	0	0	0	0	0	0	0	0	0	0	0	0	0	0	0	0	0	0	0	0	0
					Lawsonella		0.0245384	0.0538567	0.0473171	0.167481	0.180409	0.212853	0.118494	0	0.0842726	0.0754026	0.130527	0.0352659	0	0	0	0	0	0	0.0321806	0	0	0	0	0	0.0711016	0	0.13471	0	0	0	0	0.336124	0.0543938	0	0	0	0.0302812	0.0806668	0	0	0	0	0
				Corynebacteriaceae			0.0920189	0.365029	0.0473171	0.935101	0.594861	1.1956	0.565126	0	0.316022	0.506275	1.50106	0.504302	0.0480472	0	0	0	0	0	0.168329	0.10958	0.236593	0.0141203	0	0.0582411	0.257743	0.0841043	0.374195	0	0.0928571	0	2.11895	1.2947	0.16016	0.364399	0.39911	0.126142	0.0643476	0.147889	0	0	0.0286103	0	0.0194818
Bacteria	Actinomycetota	Actinobacteria	Mycobacteriales	Dietziaceae	Dietzia	NA	0	0.0538567	0	0	0	0	0	0	0	0	0	0	0	0	0	0	0	0	0	0	0	0	0	0	0	0	0	0	0	0	0	0	0	0	0	0	0	0	0	0	0	0	0
Bacteria	Actinomycetota	Actinobacteria	Mycobacteriales	Dietziaceae	Dietzia	NA	0	0	0	0	0	0	0	0	0	0	0	0	0	0	0	0	0	0	0	0	0	0	0	0	0	0	0	0	0	0	0	0	0	0	0	0	0	0	0	0	0	0	0
Bacteria	Actinomycetota	Actinobacteria	Mycobacteriales	Dietziaceae	Dietzia	NA	0	0	0	0	0.13165	0.0452878	0	0	0	0.247751	0.163159	0.197489	0.0480472	0	0	0	0	0.0228768	0.0396069	0.0313087	0.122678	0	0	0	0	0	0.119743	0	0.0535714	0.0351865	0.186966	0.118266	0.0120875	0.160115	0.189741	0.0738832	0	0	0	0	0	0	0
Bacteria	Actinomycetota	Actinobacteria	Mycobacteriales	Dietziaceae	Dietzia	NA	0	0	0	0	0	0	0.0455747	0	0	0	0	0	0	0	0	0	0	0	0	0	0	0	0	0	0	0	0	0	0	0	0	0	0	0	0	0	0	0	0	0	0	0	0
Bacteria	Actinomycetota	Actinobacteria	Mycobacteriales	Dietziaceae	Dietzia	NA	0	0	0	0	0	0	0	0.0465911	0	0	0	0	0	0	0	0	0	0	0	0	0	0	0	0	0	0	0	0	0	0	0	0	0	0	0	0	0	0	0	0	0	0	0
Bacteria	Actinomycetota	Actinobacteria	Mycobacteriales	Dietziaceae	Dietzia	NA	0	0	0	0.0837404	0	0	0	0	0	0	0	0	0	0	0	0	0	0	0	0	0	0	0	0	0	0	0	0	0	0	0	0	0	0	0	0	0	0	0	0	0	0	0
Bacteria	Actinomycetota	Actinobacteria	Mycobacteriales	Dietziaceae	Dietzia	NA	0	0	0	0	0	0	0	0	0	0	0	0	0	0	0	0	0	0	0	0	0	0	0	0	0	0	0	0	0	0	0	0	0	0	0	0	0	0	0	0	0	0	0
						NA	0	0.0538567	0	0.0837404	0.13165	0.0452878	0.0455747	0.0465911	0	0.247751	0.163159	0.197489	0.0480472	0	0	0	0	0.0228768	0.0396069	0.0313087	0.122678	0	0	0	0	0	0.119743	0	0.0535714	0.0351865	0.186966	0.118266	0.0120875	0.160115	0.189741	0.0738832	0	0	0	0	0	0	0
					Dietzia		0	0.0538567	0	0.0837404	0.13165	0.0452878	0.0455747	0.0465911	0	0.247751	0.163159	0.197489	0.0480472	0	0	0	0	0.0228768	0.0396069	0.0313087	0.122678	0	0	0	0	0	0.119743	0	0.0535714	0.0351865	0.186966	0.118266	0.0120875	0.160115	0.189741	0.0738832	0	0	0	0	0	0	0
				Dietziaceae			0	0.0538567	0	0.0837404	0.13165	0.0452878	0.0455747	0.0465911	0	0.247751	0.163159	0.197489	0.0480472	0	0	0	0	0.0228768	0.0396069	0.0313087	0.122678	0	0	0	0	0	0.119743	0	0.0535714	0.0351865	0.186966	0.118266	0.0120875	0.160115	0.189741	0.0738832	0	0	0	0	0	0	0
Bacteria	Actinomycetota	Actinobacteria	Mycobacteriales	Mycobacteriaceae	Mycobacterium	Mycobacterium_abscessus	0	0	0	0	0	0	0	0	0	0	0	0	0	0	0	0	0	0	0	0	0	0	0	0	0	0	0	0	0	0	0	0	0	0	0	0	0	0	0	0	0	0	0
						Mycobacterium_abscessus	0	0	0	0	0	0	0	0	0	0	0	0	0	0	0	0	0	0	0	0	0	0	0	0	0	0	0	0	0	0	0	0	0	0	0	0	0	0	0	0	0	0	0
					Mycobacterium		0	0	0	0	0	0	0	0	0	0	0	0	0	0	0	0	0	0	0	0	0	0	0	0	0	0	0	0	0	0	0	0	0	0	0	0	0	0	0	0	0	0	0
				Mycobacteriaceae			0	0	0	0	0	0	0	0	0	0	0	0	0	0	0	0	0	0	0	0	0	0	0	0	0	0	0	0	0	0	0	0	0	0	0	0	0	0	0	0	0	0	0
Bacteria	Actinomycetota	Actinobacteria	Mycobacteriales	Nocardiaceae	Gordonia	NA	0	0	0	0	0	0	0	0	0	0	0	0	0	0	0	0	0	0	0	0	0	0	0	0	0	0	0	0	0	0	0	0.0186736	0	0	0	0	0	0	0	0	0	0	0
						NA	0	0	0	0	0	0	0	0	0	0	0	0	0	0	0	0	0	0	0	0	0	0	0	0	0	0	0	0	0	0	0	0.0186736	0	0	0	0	0	0	0	0	0	0	0
					Gordonia		0	0	0	0	0	0	0	0	0	0	0	0	0	0	0	0	0	0	0	0	0	0	0	0	0	0	0	0	0	0	0	0.0186736	0	0	0	0	0	0	0	0	0	0	0
Bacteria	Actinomycetota	Actinobacteria	Mycobacteriales	Nocardiaceae	Nocardia	NA	0	0	0	0	0	0	0	0	0	0	0	0	0	0	0	0	0	0	0	0	0	0	0	0	0	0	0	0	0	0	0	0.0280103	0	0	0	0	0	0	0	0	0	0	0
Bacteria	Actinomycetota	Actinobacteria	Mycobacteriales	Nocardiaceae	Nocardia	NA	0	0	0	0	0	0	0	0	0	0	0	0	0	0	0	0	0	0	0	0	0	0	0	0	0	0	0	0	0	0	0	0	0	0	0	0	0	0	0	0	0	0	0
Bacteria	Actinomycetota	Actinobacteria	Mycobacteriales	Nocardiaceae	Nocardia	NA	0	0	0	0	0	0	0	0	0	0	0	0	0	0	0	0	0	0	0	0	0	0	0	0	0	0	0	0	0	0	0	0	0	0	0	0	0	0	0	0	0	0	0
Bacteria	Actinomycetota	Actinobacteria	Mycobacteriales	Nocardiaceae	Nocardia	NA	0	0	0	0	0	0	0	0	0.0210682	0	0	0	0	0	0	0	0	0	0	0	0	0	0	0	0	0	0	0	0	0	0	0	0	0	0	0	0	0	0	0	0	0	0
Bacteria	Actinomycetota	Actinobacteria	Mycobacteriales	Nocardiaceae	Nocardia	NA	0	0	0	0	0	0	0	0	0.0316022	0	0	0	0	0	0	0	0	0	0	0	0	0	0	0	0	0	0	0	0	0	0	0	0	0	0	0	0	0	0	0	0	0	0
Bacteria	Actinomycetota	Actinobacteria	Mycobacteriales	Nocardiaceae	Nocardia	NA	0	0	0	0	0	0	0	0	0	0	0	0	0	0	0	0	0	0	0	0	0	0	0	0.0068519	0	0	0	0	0	0	0	0	0	0	0	0	0	0	0	0	0	0	0
Bacteria	Actinomycetota	Actinobacteria	Mycobacteriales	Nocardiaceae	Nocardia	NA	0	0	0	0	0	0	0	0	0	0	0	0	0	0	0	0	0	0	0	0	0	0	0	0	0	0	0	0	0	0	0	0	0	0	0	0	0	0	0	0	0	0	0
Bacteria	Actinomycetota	Actinobacteria	Mycobacteriales	Nocardiaceae	Nocardia	NA	0	0	0	0	0	0	0	0	0	0	0	0	0	0	0	0	0	0	0	0	0	0	0	0	0	0	0	0	0	0	0	0	0	0	0	0	0	0	0	0	0	0	0
Bacteria	Actinomycetota	Actinobacteria	Mycobacteriales	Nocardiaceae	Nocardia	NA	0	0	0	0	0	0	0	0	0	0	0	0	0	0	0	0	0	0	0	0	0	0	0	0	0	0	0	0	0	0	0	0.0373471	0	0	0	0	0	0	0	0	0	0	0
Bacteria	Actinomycetota	Actinobacteria	Mycobacteriales	Nocardiaceae	Nocardia	NA	0	0	0	0	0	0	0	0	0	0	0	0	0	0	0	0	0	0	0	0	0	0	0	0	0	0	0	0	0	0	0	0	0	0	0	0	0	0	0	0	0	0	0
Bacteria	Actinomycetota	Actinobacteria	Mycobacteriales	Nocardiaceae	Nocardia	NA	0	0	0	0	0	0	0.0820345	0	0	0	0	0	0	0	0	0	0	0	0	0	0	0	0	0	0	0	0	0	0	0	0	0	0	0	0	0	0	0	0	0	0	0	0
Bacteria	Actinomycetota	Actinobacteria	Mycobacteriales	Nocardiaceae	Nocardia	NA	0.0490767	0.0957453	0	0.362875	0.243795	0.285313	0	0.155304	0.126409	0.339312	0.652635	0.342079	0.102958	0.136799	0.0653595	0	0	0	0.282199	0.344396	0.429373	0.00706015	0	0.0342595	0.108874	0.192238	0.164646	0.424328	0.589286	0.322543	0.213675	0.133827	0.00906564	0.253975	0.300968	0.500964	0.0681328	0.0336112	0	0	0	0	0.110397
						NA	0.0490767	0.0957453	0	0.362875	0.243795	0.285313	0.0820345	0.155304	0.179079	0.339312	0.652635	0.342079	0.102958	0.136799	0.0653595	0	0	0	0.282199	0.344396	0.429373	0.00706015	0	0.0411114	0.108874	0.192238	0.164646	0.424328	0.589286	0.322543	0.213675	0.199185	0.00906564	0.253975	0.300968	0.500964	0.0681328	0.0336112	0	0	0	0	0.110397
					Nocardia		0.0490767	0.0957453	0	0.362875	0.243795	0.285313	0.0820345	0.155304	0.179079	0.339312	0.652635	0.342079	0.102958	0.136799	0.0653595	0	0	0	0.282199	0.344396	0.429373	0.00706015	0	0.0411114	0.108874	0.192238	0.164646	0.424328	0.589286	0.322543	0.213675	0.199185	0.00906564	0.253975	0.300968	0.500964	0.0681328	0.0336112	0	0	0	0	0.110397
Bacteria	Actinomycetota	Actinobacteria	Mycobacteriales	Nocardiaceae	Rhodococcus	NA	0	0	0	0	0	0	0	0	0	0	0	0	0	0	0	0	0	0	0	0	0	0	0	0	0	0	0	0	0	0	0	0	0	0	0	0	0	0	0	0	0	0	0
Bacteria	Actinomycetota	Actinobacteria	Mycobacteriales	Nocardiaceae	Rhodococcus	NA	0	0	0	0	0	0	0	0	0	0	0	0	0	0	0	0	0	0	0	0	0	0	0	0	0	0	0	0	0	0	0	0	0	0	0	0	0	0	0	0	0	0	0
Bacteria	Actinomycetota	Actinobacteria	Mycobacteriales	Nocardiaceae	Rhodococcus	NA	0	0	0	0	0	0	0	0	0	0	0	0	0	0	0	0	0	0	0	0	0	0	0	0	0	0	0	0.194484	0	0	0	0	0	0	0	0	0	0	0	0	0	0	0
Bacteria	Actinomycetota	Actinobacteria	Mycobacteriales	Nocardiaceae	Rhodococcus	NA	0	0	0	0	0	0	0	0	0	0	0	0	0	0	0	0	0	0	0	0	0	0	0	0	0	0	0	0	0	0	0	0	0	0	0	0	0	0	0	0	0	0	0
						NA	0	0	0	0	0	0	0	0	0	0	0	0	0	0	0	0	0	0	0	0	0	0	0	0	0	0	0	0.194484	0	0	0	0	0	0	0	0	0	0	0	0	0	0	0
					Rhodococcus		0	0	0	0	0	0	0	0	0	0	0	0	0	0	0	0	0	0	0	0	0	0	0	0	0	0	0	0.194484	0	0	0	0	0	0	0	0	0	0	0	0	0	0	0
Bacteria	Actinomycetota	Actinobacteria	Mycobacteriales	Nocardiaceae	Williamsia	NA	0	0	0	0	0	0	0	0	0	0	0	0	0	0	0	0	0	0	0	0	0	0	0	0	0	0	0	0	0	0	0	0	0	0	0	0	0	0	0	0	0	0	0
						NA	0	0	0	0	0	0	0	0	0	0	0	0	0	0	0	0	0	0	0	0	0	0	0	0	0	0	0	0	0	0	0	0	0	0	0	0	0	0	0	0	0	0	0
					Williamsia		0	0	0	0	0	0	0	0	0	0	0	0	0	0	0	0	0	0	0	0	0	0	0	0	0	0	0	0	0	0	0	0	0	0	0	0	0	0	0	0	0	0	0
				Nocardiaceae			0.0490767	0.0957453	0	0.362875	0.243795	0.285313	0.0820345	0.155304	0.179079	0.339312	0.652635	0.342079	0.102958	0.136799	0.0653595	0	0	0	0.282199	0.344396	0.429373	0.00706015	0	0.0411114	0.108874	0.192238	0.164646	0.618812	0.589286	0.322543	0.213675	0.217858	0.00906564	0.253975	0.300968	0.500964	0.0681328	0.0336112	0	0	0	0	0.110397
			Mycobacteriales				0.141096	0.514631	0.0473171	1.38172	0.970306	1.5262	0.692735	0.201895	0.495102	1.09334	2.31685	1.04387	0.199053	0.136799	0.0653595	0	0	0.0228768	0.490135	0.485285	0.788644	0.0211805	0	0.0993525	0.366618	0.276343	0.658584	0.618812	0.735714	0.357729	2.51959	1.63082	0.181313	0.778489	0.889819	0.700989	0.13248	0.1815	0	0	0.0286103	0	0.129879
Bacteria	Actinomycetota	Actinobacteria	Propionibacteriales	Nocardioidaceae	Aeromicrobium	Aeromicrobium_camelliae	0	0	0	0	0	0	0	0	0	0	0	0	0	0	0	0	0	0	0	0	0	0	0	0	0	0	0	0	0	0	0	0	0	0	0	0	0	0	0	0	0	0	0
Bacteria	Actinomycetota	Actinobacteria	Propionibacteriales	Nocardioidaceae	Aeromicrobium	Aeromicrobium_camelliae	0	0	0	0	0	0	0	0	0	0	0	0.00705318	0	0	0	0	0	0	0	0	0	0	0	0	0	0	0	0	0	0	0	0	0	0	0	0	0	0	0	0	0	0	0
Bacteria	Actinomycetota	Actinobacteria	Propionibacteriales	Nocardioidaceae	Aeromicrobium	Aeromicrobium_camelliae	0	0	0	0	0	0	0	0	0	0	0	0	0	0	0	0	0	0	0	0	0	0	0	0	0	0	0	0	0	0	0	0	0	0	0	0	0	0	0	0	0	0	0
						Aeromicrobium_camelliae	0	0	0	0	0	0	0	0	0	0	0	0.00705318	0	0	0	0	0	0	0	0	0	0	0	0	0	0	0	0	0	0	0	0	0	0	0	0	0	0	0	0	0	0	0
Bacteria	Actinomycetota	Actinobacteria	Propionibacteriales	Nocardioidaceae	Aeromicrobium	NA	0	0	0	0	0	0	0	0	0	0	0	0	0	0	0	0	0	0	0	0	0	0	0	0	0	0	0	0	0	0	0	0	0	0	0	0	0	0	0	0	0	0	0
						NA	0	0	0	0	0	0	0	0	0	0	0	0	0	0	0	0	0	0	0	0	0	0	0	0	0	0	0	0	0	0	0	0	0	0	0	0	0	0	0	0	0	0	0
					Aeromicrobium		0	0	0	0	0	0	0	0	0	0	0	0.00705318	0	0	0	0	0	0	0	0	0	0	0	0	0	0	0	0	0	0	0	0	0	0	0	0	0	0	0	0	0	0	0
Bacteria	Actinomycetota	Actinobacteria	Propionibacteriales	Nocardioidaceae	Marmoricola	NA	0	0	0	0.0697837	0	0	0	0	0	0	0	0	0	0	0	0	0	0	0	0	0	0	0	0	0	0	0	0	0	0	0	0	0	0	0	0	0	0	0	0	0	0	0
						NA	0	0	0	0.0697837	0	0	0	0	0	0	0	0	0	0	0	0	0	0	0	0	0	0	0	0	0	0	0	0	0	0	0	0	0	0	0	0	0	0	0	0	0	0	0
					Marmoricola		0	0	0	0.0697837	0	0	0	0	0	0	0	0	0	0	0	0	0	0	0	0	0	0	0	0	0	0	0	0	0	0	0	0	0	0	0	0	0	0	0	0	0	0	0
Bacteria	Actinomycetota	Actinobacteria	Propionibacteriales	Nocardioidaceae	Nocardioides	Nocardioides_albus	0	0	0	0	0	0	0	0	0	0	0	0	0	0	0	0	0	0	0	0	0	0	0	0	0	0	0	0	0	0	0	0	0	0	0	0	0	0	0	0	0	0	0
						Nocardioides_albus	0	0	0	0	0	0	0	0	0	0	0	0	0	0	0	0	0	0	0	0	0	0	0	0	0	0	0	0	0	0	0	0	0	0	0	0	0	0	0	0	0	0	0
Bacteria	Actinomycetota	Actinobacteria	Propionibacteriales	Nocardioidaceae	Nocardioides	NA	0	0	0	0	0	0	0	0	0.0210682	0	0	0	0	0	0	0	0	0	0	0	0	0	0	0	0	0	0	0	0	0	0	0	0	0	0	0	0	0	0	0	0	0	0
Bacteria	Actinomycetota	Actinobacteria	Propionibacteriales	Nocardioidaceae	Nocardioides	NA	0	0	0	0	0	0	0	0	0	0	0	0	0	0	0	0	0	0	0	0	0	0	0	0	0	0	0	0	0	0	0	0	0	0	0	0	0	0	0	0	0	0	0
Bacteria	Actinomycetota	Actinobacteria	Propionibacteriales	Nocardioidaceae	Nocardioides	NA	0	0	0	0	0	0	0	0.0776518	0	0	0	0	0	0	0	0	0	0	0	0	0	0	0	0	0.0111096	0	0	0	0	0	0	0	0	0	0.0196284	0	0	0	0	0	0	0	0
Bacteria	Actinomycetota	Actinobacteria	Propionibacteriales	Nocardioidaceae	Nocardioides	NA	0	0	0	0	0.00975182	0	0	0	0	0	0	0	0	0	0	0	0	0	0	0	0	0	0	0	0	0	0	0	0	0	0	0	0	0	0	0	0	0	0	0	0	0	0
Bacteria	Actinomycetota	Actinobacteria	Propionibacteriales	Nocardioidaceae	Nocardioides	NA	0	0	0	0	0	0	0	0	0	0	0	0	0	0	0	0	0	0	0	0	0	0	0	0	0	0	0	0	0	0	0	0	0	0	0	0	0	0	0	0	0	0	0
Bacteria	Actinomycetota	Actinobacteria	Propionibacteriales	Nocardioidaceae	Nocardioides	NA	0	0	0	0	0	0	0	0	0	0	0	0	0	0	0	0	0	0	0	0	0	0	0	0	0	0	0	0	0.00714286	0	0	0	0	0	0	0	0	0	0	0	0	0	0
Bacteria	Actinomycetota	Actinobacteria	Propionibacteriales	Nocardioidaceae	Nocardioides	NA	0	0	0	0	0.00975182	0	0	0	0	0	0	0	0	0	0	0	0	0	0	0	0	0	0	0	0	0	0	0	0	0	0	0	0	0	0	0	0	0	0	0	0	0	0
Bacteria	Actinomycetota	Actinobacteria	Propionibacteriales	Nocardioidaceae	Nocardioides	NA	0	0	0	0	0	0	0	0	0	0	0	0	0	0	0	0	0	0	0	0	0	0	0	0	0	0	0	0	0	0	0	0	0	0	0	0	0	0	0	0	0	0	0
						NA	0	0	0	0	0.0195036	0	0	0.0776518	0.0210682	0	0	0	0	0	0	0	0	0	0	0	0	0	0	0	0.0111096	0	0	0	0.00714286	0	0	0	0	0	0.0196284	0	0	0	0	0	0	0	0
					Nocardioides		0	0	0	0	0.0195036	0	0	0.0776518	0.0210682	0	0	0	0	0	0	0	0	0	0	0	0	0	0	0	0.0111096	0	0	0	0.00714286	0	0	0	0	0	0.0196284	0	0	0	0	0	0	0	0
				Nocardioidaceae			0	0	0	0.0697837	0.0195036	0	0	0.0776518	0.0210682	0	0	0.00705318	0	0	0	0	0	0	0	0	0	0	0	0	0.0111096	0	0	0	0.00714286	0	0	0	0	0	0.0196284	0	0	0	0	0	0	0	0
Bacteria	Actinomycetota	Actinobacteria	Propionibacteriales	Propionibacteriaceae	Cutibacterium	Cutibacterium_granulosum	0	0	0	0	0	0	0	0	0	0	0	0	0	0	0	0	0	0	0	0	0	0	0	0	0	0	0	0	0	0	0	0	0	0	0	0	0	0	0	0	0	0	0
						Cutibacterium_granulosum	0	0	0	0	0	0	0	0	0	0	0	0	0	0	0	0	0	0	0	0	0	0	0	0	0	0	0	0	0	0	0	0	0	0	0	0	0	0	0	0	0	0	0
Bacteria	Actinomycetota	Actinobacteria	Propionibacteriales	Propionibacteriaceae	Cutibacterium	NA	0	0	0	0	0	0	0	0	0	0	0	0	0	0	0	0	0	0	0	0	0	0	0	0	0	0	0	0	0	0	0	0	0	0	0	0	0	0	0	0	0	0	0
Bacteria	Actinomycetota	Actinobacteria	Propionibacteriales	Propionibacteriaceae	Cutibacterium	NA	0	0	0	0	0	0	0	0	0	0	0	0	0	0	0	0	0	0	0	0	0	0	0	0	0	0	0	0	0	0	0	0	0	0	0	0	0	0	0	0	0	0	0
Bacteria	Actinomycetota	Actinobacteria	Propionibacteriales	Propionibacteriaceae	Cutibacterium	NA	0	0	0	0	0	0	0.0364598	0	0	0	0	0	0	0	0	0	0	0	0	0	0	0	0	0	0	0	0	0	0	0	0	0	0.0120875	0	0	0	0	0	0	0	0	0	0
Bacteria	Actinomycetota	Actinobacteria	Propionibacteriales	Propionibacteriaceae	Cutibacterium	NA	0	0	0	0	0	0	0	0	0	0	0	0	0.0205917	0	0	0	0	0	0	0	0	0	0	0	0	0	0	0	0	0	0	0	0	0	0	0	0	0	0	0	0	0	0
Bacteria	Actinomycetota	Actinobacteria	Propionibacteriales	Propionibacteriaceae	Cutibacterium	NA	0.0368076	0.0478727	0.0567805	0.181438	0.0633868	0.176622	0	0	0.0421363	0.0484731	0.130527	0.0352659	0	0	0	0	0	0	0.0148526	0	0	0	0	0	0.0666578	0	0	0	0	0	0.0979345	0.0778065	0	0	0	0.00720812	0.0189258	0.0403334	0	0	0	0	0
						NA	0.0368076	0.0478727	0.0567805	0.181438	0.0633868	0.176622	0.0364598	0	0.0421363	0.0484731	0.130527	0.0352659	0.0205917	0	0	0	0	0	0.0148526	0	0	0	0	0	0.0666578	0	0	0	0	0	0.0979345	0.0778065	0.0120875	0	0	0.00720812	0.0189258	0.0403334	0	0	0	0	0
					Cutibacterium		0.0368076	0.0478727	0.0567805	0.181438	0.0633868	0.176622	0.0364598	0	0.0421363	0.0484731	0.130527	0.0352659	0.0205917	0	0	0	0	0	0.0148526	0	0	0	0	0	0.0666578	0	0	0	0	0	0.0979345	0.0778065	0.0120875	0	0	0.00720812	0.0189258	0.0403334	0	0	0	0	0
Bacteria	Actinomycetota	Actinobacteria	Propionibacteriales	Propionibacteriaceae	Tessaracoccus	uncultured_bacterium	0	0	0	0	0	0	0	0	0	0.0269295	0.0652635	0.0211595	0	0	0	0	0	0	0.00990173	0	0.0350508	0	0	0.0102778	0	0	0	0	0	0	0	0	0	0	0.0392567	0.0180203	0	0	0	0	0	0	0
						uncultured_bacterium	0	0	0	0	0	0	0	0	0	0.0269295	0.0652635	0.0211595	0	0	0	0	0	0	0.00990173	0	0.0350508	0	0	0.0102778	0	0	0	0	0	0	0	0	0	0	0.0392567	0.0180203	0	0	0	0	0	0	0
Bacteria	Actinomycetota	Actinobacteria	Propionibacteriales	Propionibacteriaceae	Tessaracoccus	NA	0	0	0	0	0	0	0	0	0	0	0	0	0	0	0	0	0	0	0	0	0	0	0	0	0	0	0	0	0	0	0	0	0	0	0	0	0	0	0	0	0	0	0
Bacteria	Actinomycetota	Actinobacteria	Propionibacteriales	Propionibacteriaceae	Tessaracoccus	NA	0	0	0	0	0	0	0	0	0	0	0	0	0	0	0	0	0	0	0	0	0	0	0	0	0	0	0	0	0	0	0	0	0	0	0	0	0	0	0	0	0	0	0
						NA	0	0	0	0	0	0	0	0	0	0	0	0	0	0	0	0	0	0	0	0	0	0	0	0	0	0	0	0	0	0	0	0	0	0	0	0	0	0	0	0	0	0	0
					Tessaracoccus		0	0	0	0	0	0	0	0	0	0.0269295	0.0652635	0.0211595	0	0	0	0	0	0	0.00990173	0	0.0350508	0	0	0.0102778	0	0	0	0	0	0	0	0	0	0	0.0392567	0.0180203	0	0	0	0	0	0	0
Bacteria	Actinomycetota	Actinobacteria	Propionibacteriales	Propionibacteriaceae	NA	NA	0	0	0	0	0	0	0	0	0	0	0	0.0105798	0	0	0	0	0	0	0	0	0	0	0	0	0	0	0	0	0	0	0	0	0	0	0	0	0	0	0	0	0	0	0
Bacteria	Actinomycetota	Actinobacteria	Propionibacteriales	Propionibacteriaceae	NA	NA	0	0	0	0	0	0	0	0	0	0	0.0815794	0	0	0	0	0	0	0	0	0	0	0	0	0	0	0	0	0	0	0	0	0	0	0	0	0	0	0	0	0	0	0	0
						NA	0	0	0	0	0	0	0	0	0	0	0.0815794	0.0105798	0	0	0	0	0	0	0	0	0	0	0	0	0	0	0	0	0	0	0	0	0	0	0	0	0	0	0	0	0	0	0
					NA		0	0	0	0	0	0	0	0	0	0	0.0815794	0.0105798	0	0	0	0	0	0	0	0	0	0	0	0	0	0	0	0	0	0	0	0	0	0	0	0	0	0	0	0	0	0	0
				Propionibacteriaceae			0.0368076	0.0478727	0.0567805	0.181438	0.0633868	0.176622	0.0364598	0	0.0421363	0.0754026	0.27737	0.0670052	0.0205917	0	0	0	0	0	0.0247543	0	0.0350508	0	0	0.0102778	0.0666578	0	0	0	0	0	0.0979345	0.0778065	0.0120875	0	0.0392567	0.0252284	0.0189258	0.0403334	0	0	0	0	0
			Propionibacteriales				0.0368076	0.0478727	0.0567805	0.251221	0.0828904	0.176622	0.0364598	0.0776518	0.0632045	0.0754026	0.27737	0.0740584	0.0205917	0	0	0	0	0	0.0247543	0	0.0350508	0	0	0.0102778	0.0777674	0	0	0	0.00714286	0	0.0979345	0.0778065	0.0120875	0	0.0588851	0.0252284	0.0189258	0.0403334	0	0	0	0	0
Bacteria	Actinomycetota	Actinobacteria	Pseudonocardiales	Pseudonocardiaceae	Amycolatopsis	Amycolatopsis_coloradensis	0	0	0	0	0	0	0	0	0	0	0	0	0	0	0	0	0	0	0	0	0	0	0	0	0	0	0	0	0	0	0	0	0	0	0	0	0	0	0	0	0	0	0
						Amycolatopsis_coloradensis	0	0	0	0	0	0	0	0	0	0	0	0	0	0	0	0	0	0	0	0	0	0	0	0	0	0	0	0	0	0	0	0	0	0	0	0	0	0	0	0	0	0	0
Bacteria	Actinomycetota	Actinobacteria	Pseudonocardiales	Pseudonocardiaceae	Amycolatopsis	NA	0	0	0	0	0	0	0	0	0	0	0	0	0	0	0	0	0	0	0	0	0	0	0	0	0	0	0	0	0	0	0	0	0	0	0	0	0	0	0	0	0	0	0
Bacteria	Actinomycetota	Actinobacteria	Pseudonocardiales	Pseudonocardiaceae	Amycolatopsis	NA	0	0	0	0	0	0.0226439	0	0	0	0	0	0	0	0	0	0	0	0	0	0	0	0	0	0	0	0	0	0	0	0	0	0	0	0	0	0	0	0	0	0	0	0	0
Bacteria	Actinomycetota	Actinobacteria	Pseudonocardiales	Pseudonocardiaceae	Amycolatopsis	NA	0	0	0	0	0	0	0	0	0	0	0	0	0	0	0	0	0	0	0	0	0	0	0	0	0	0	0	0	0	0	0	0	0	0	0	0	0	0	0	0	0	0	0
Bacteria	Actinomycetota	Actinobacteria	Pseudonocardiales	Pseudonocardiaceae	Amycolatopsis	NA	0	0	0	0	0	0	0	0	0	0	0	0	0	0	0	0	0	0	0	0	0	0	0	0	0	0	0	0	0	0	0	0	0	0	0	0	0	0	0	0	0	0	0
Bacteria	Actinomycetota	Actinobacteria	Pseudonocardiales	Pseudonocardiaceae	Amycolatopsis	NA	0.0429422	0	0	0	0.0828904	0	0	0	0	0	0	0	0	0	0	0	0	0	0	0	0	0	0	0	0	0	0	0	0.0428571	0	0	0	0	0.0165636	0	0.0414467	0	0	0	0	0	0	0
Bacteria	Actinomycetota	Actinobacteria	Pseudonocardiales	Pseudonocardiaceae	Amycolatopsis	NA	0	0.0119682	0	0	0	0	0	0	0	0	0	0	0	0	0	0	0	0	0	0	0	0	0	0	0	0	0	0	0	0	0	0	0	0	0	0	0	0	0	0	0	0	0
Bacteria	Actinomycetota	Actinobacteria	Pseudonocardiales	Pseudonocardiaceae	Amycolatopsis	NA	0	0	0	0	0	0	0	0	0	0	0	0	0	0.123119	0	0	0	0	0	0	0	0	0	0	0	0	0	0	0	0	0	0	0	0	0	0	0	0	0	0	0	0	0
Bacteria	Actinomycetota	Actinobacteria	Pseudonocardiales	Pseudonocardiaceae	Amycolatopsis	NA	0	0	0	0	0	0	0	0	0	0	0	0	0	0	0	0	0	0	0	0	0	0	0	0	0	0	0	0	0	0	0	0	0	0	0	0	0	0	0	0	0	0	0
Bacteria	Actinomycetota	Actinobacteria	Pseudonocardiales	Pseudonocardiaceae	Amycolatopsis	NA	0	0	0	0.139567	0	0	0	0	0	0	0	0	0	0	0	0	0	0	0	0	0	0	0	0	0	0	0	0	0	0	0	0	0	0	0	0	0	0	0	0	0	0	0
Bacteria	Actinomycetota	Actinobacteria	Pseudonocardiales	Pseudonocardiaceae	Amycolatopsis	NA	0	0	0	0	0	0	0	0	0	0	0	0	0	0	0	0	0	0	0	0.10958	0	0	0	0	0	0	0	0	0	0	0	0	0	0	0	0	0	0	0	0	0	0	0
Bacteria	Actinomycetota	Actinobacteria	Pseudonocardiales	Pseudonocardiaceae	Amycolatopsis	NA	0	0	0	0	0	0	0.0364598	0	0	0	0.179475	0	0.0686389	0	0	0	0	0	0	0	0	0	0	0	0	0	0	0	0	0	0	0	0	0	0	0	0	0	0	0	0	0	0
Bacteria	Actinomycetota	Actinobacteria	Pseudonocardiales	Pseudonocardiaceae	Amycolatopsis	NA	0	0	0	0	0	0	0	0	0	0.0807885	0	0.116377	0	0	0	0	0	0	0.106444	0	0.0876271	0	0	0	0.028885	0.0961192	0	0.212164	0.139286	0.0645086	0.0712251	0	0	0.0883392	0.0588851	0.118934	0	0	0	0	0	0	0
Bacteria	Actinomycetota	Actinobacteria	Pseudonocardiales	Pseudonocardiaceae	Amycolatopsis	NA	0	0	0	0	0	0	0	0	0	0	0	0	0	0	0	0	0	0	0	0	0	0	0	0	0	0	0	0	0	0	0	0	0	0	0	0	0	0	0	0	0	0	0
Bacteria	Actinomycetota	Actinobacteria	Pseudonocardiales	Pseudonocardiaceae	Amycolatopsis	NA	0	0	0	0	0	0	0	0	0	0	0	0	0	0	0	0	0	0	0	0	0	0	0	0	0	0	0	0	0	0	0	0	0	0	0	0	0.0227109	0	0	0	0	0	0
						NA	0.0429422	0.0119682	0	0.139567	0.0828904	0.0226439	0.0364598	0	0	0.0807885	0.179475	0.116377	0.0686389	0.123119	0	0	0	0	0.106444	0.10958	0.0876271	0	0	0	0.028885	0.0961192	0	0.212164	0.182143	0.0645086	0.0712251	0	0	0.104903	0.0588851	0.160381	0.0227109	0	0	0	0	0	0
					Amycolatopsis		0.0429422	0.0119682	0	0.139567	0.0828904	0.0226439	0.0364598	0	0	0.0807885	0.179475	0.116377	0.0686389	0.123119	0	0	0	0	0.106444	0.10958	0.0876271	0	0	0	0.028885	0.0961192	0	0.212164	0.182143	0.0645086	0.0712251	0	0	0.104903	0.0588851	0.160381	0.0227109	0	0	0	0	0	0
Bacteria	Actinomycetota	Actinobacteria	Pseudonocardiales	Pseudonocardiaceae	Pseudonocardia	uncultured_bacterium	0	0	0	0	0	0	0	0	0	0	0	0	0	0	0	0	0	0	0	0	0	0	0	0	0	0	0	0	0	0	0	0	0	0	0	0	0	0	0	0	0	0	0
						uncultured_bacterium	0	0	0	0	0	0	0	0	0	0	0	0	0	0	0	0	0	0	0	0	0	0	0	0	0	0	0	0	0	0	0	0	0	0	0	0	0	0	0	0	0	0	0
Bacteria	Actinomycetota	Actinobacteria	Pseudonocardiales	Pseudonocardiaceae	Pseudonocardia	NA	0	0	0	0	0	0	0	0	0	0	0	0	0	0	0	0	0	0	0	0	0	0	0	0	0	0	0	0	0	0	0	0	0	0	0	0	0	0	0	0	0	0	0
						NA	0	0	0	0	0	0	0	0	0	0	0	0	0	0	0	0	0	0	0	0	0	0	0	0	0	0	0	0	0	0	0	0	0	0	0	0	0	0	0	0	0	0	0
					Pseudonocardia		0	0	0	0	0	0	0	0	0	0	0	0	0	0	0	0	0	0	0	0	0	0	0	0	0	0	0	0	0	0	0	0	0	0	0	0	0	0	0	0	0	0	0
Bacteria	Actinomycetota	Actinobacteria	Pseudonocardiales	Pseudonocardiaceae	Saccharopolyspora	NA	0	0	0	0	0	0	0	0	0	0	0	0	0	0	0	0	0	0	0	0	0	0	0	0	0	0	0	0	0	0	0	0	0	0	0	0	0	0	0	0	0	0	0
						NA	0	0	0	0	0	0	0	0	0	0	0	0	0	0	0	0	0	0	0	0	0	0	0	0	0	0	0	0	0	0	0	0	0	0	0	0	0	0	0	0	0	0	0
					Saccharopolyspora		0	0	0	0	0	0	0	0	0	0	0	0	0	0	0	0	0	0	0	0	0	0	0	0	0	0	0	0	0	0	0	0	0	0	0	0	0	0	0	0	0	0	0
Bacteria	Actinomycetota	Actinobacteria	Pseudonocardiales	Pseudonocardiaceae	Saccharothrix	NA	0	0	0	0	0	0	0	0	0	0	0	0	0	0	0	0	0	0	0	0	0	0	0	0	0	0	0	0	0	0	0	0	0	0	0	0	0	0	0	0	0	0	0
Bacteria	Actinomycetota	Actinobacteria	Pseudonocardiales	Pseudonocardiaceae	Saccharothrix	NA	0	0	0	0	0	0	0	0	0	0	0	0	0	0	0	0	0	0	0	0	0	0	0	0	0	0	0	0	0	0	0	0	0	0	0	0	0	0	0	0	0	0	0
Bacteria	Actinomycetota	Actinobacteria	Pseudonocardiales	Pseudonocardiaceae	Saccharothrix	NA	0	0	0	0	0	0	0	0	0	0	0	0	0	0	0	0	0	0	0	0	0	0	0	0	0	0	0	0	0	0	0	0	0	0	0	0	0	0	0	0	0	0	0
Bacteria	Actinomycetota	Actinobacteria	Pseudonocardiales	Pseudonocardiaceae	Saccharothrix	NA	0	0	0	0	0	0	0	0	0	0	0	0	0	0	0	0	0	0	0	0	0	0	0	0	0	0	0	0	0	0	0	0	0	0	0	0	0	0	0	0	0	0	0
Bacteria	Actinomycetota	Actinobacteria	Pseudonocardiales	Pseudonocardiaceae	Saccharothrix	NA	0	0	0	0	0	0	0	0	0	0	0	0	0	0	0	0	0	0	0	0	0	0	0	0	0	0	0	0	0	0	0	0	0	0	0	0	0	0	0	0	0	0	0
Bacteria	Actinomycetota	Actinobacteria	Pseudonocardiales	Pseudonocardiaceae	Saccharothrix	NA	0	0	0	0	0	0	0	0	0	0	0	0	0	0	0	0	0	0	0	0	0	0	0	0	0	0	0	0	0	0	0	0.0155613	0	0	0	0	0	0	0	0	0	0	0
						NA	0	0	0	0	0	0	0	0	0	0	0	0	0	0	0	0	0	0	0	0	0	0	0	0	0	0	0	0	0	0	0	0.0155613	0	0	0	0	0	0	0	0	0	0	0
					Saccharothrix		0	0	0	0	0	0	0	0	0	0	0	0	0	0	0	0	0	0	0	0	0	0	0	0	0	0	0	0	0	0	0	0.0155613	0	0	0	0	0	0	0	0	0	0	0
				Pseudonocardiaceae			0.0429422	0.0119682	0	0.139567	0.0828904	0.0226439	0.0364598	0	0	0.0807885	0.179475	0.116377	0.0686389	0.123119	0	0	0	0	0.106444	0.10958	0.0876271	0	0	0	0.028885	0.0961192	0	0.212164	0.182143	0.0645086	0.0712251	0.0155613	0	0.104903	0.0588851	0.160381	0.0227109	0	0	0	0	0	0
			Pseudonocardiales				0.0429422	0.0119682	0	0.139567	0.0828904	0.0226439	0.0364598	0	0	0.0807885	0.179475	0.116377	0.0686389	0.123119	0	0	0	0	0.106444	0.10958	0.0876271	0	0	0	0.028885	0.0961192	0	0.212164	0.182143	0.0645086	0.0712251	0.0155613	0	0.104903	0.0588851	0.160381	0.0227109	0	0	0	0	0	0
Bacteria	Actinomycetota	Actinobacteria	Streptosporangiales	Streptosporangiaceae	Microbispora	NA	0	0	0	0	0	0	0	0	0	0	0	0	0	0	0	0	0	0	0	0	0	0	0	0	0	0	0	0	0	0	0	0	0	0	0	0	0	0	0	0	0	0	0
Bacteria	Actinomycetota	Actinobacteria	Streptosporangiales	Streptosporangiaceae	Microbispora	NA	0	0	0	0.0279135	0	0	0	0	0	0	0	0	0	0	0	0	0	0	0	0	0	0	0	0	0	0	0	0	0	0	0	0	0	0	0	0	0	0	0	0	0	0	0
						NA	0	0	0	0.0279135	0	0	0	0	0	0	0	0	0	0	0	0	0	0	0	0	0	0	0	0	0	0	0	0	0	0	0	0	0	0	0	0	0	0	0	0	0	0	0
					Microbispora		0	0	0	0.0279135	0	0	0	0	0	0	0	0	0	0	0	0	0	0	0	0	0	0	0	0	0	0	0	0	0	0	0	0	0	0	0	0	0	0	0	0	0	0	0
				Streptosporangiaceae			0	0	0	0.0279135	0	0	0	0	0	0	0	0	0	0	0	0	0	0	0	0	0	0	0	0	0	0	0	0	0	0	0	0	0	0	0	0	0	0	0	0	0	0	0
Bacteria	Actinomycetota	Actinobacteria	Streptosporangiales	Thermomonosporaceae	Actinomadura	NA	0	0	0	0	0	0	0	0	0	0	0	0	0	0	0	0	0	0	0	0	0	0	0	0	0	0	0	0	0	0	0	0	0	0	0	0	0	0	0	0	0	0	0
Bacteria	Actinomycetota	Actinobacteria	Streptosporangiales	Thermomonosporaceae	Actinomadura	NA	0	0	0	0	0	0.0226439	0	0	0	0	0	0	0	0	0	0	0	0	0	0	0	0	0	0	0	0	0	0	0	0	0	0	0	0	0	0	0	0	0	0	0	0	0
						NA	0	0	0	0	0	0.0226439	0	0	0	0	0	0	0	0	0	0	0	0	0	0	0	0	0	0	0	0	0	0	0	0	0	0	0	0	0	0	0	0	0	0	0	0	0
					Actinomadura		0	0	0	0	0	0.0226439	0	0	0	0	0	0	0	0	0	0	0	0	0	0	0	0	0	0	0	0	0	0	0	0	0	0	0	0	0	0	0	0	0	0	0	0	0
Bacteria	Actinomycetota	Actinobacteria	Streptosporangiales	Thermomonosporaceae	Thermobispora	Thermobispora_bispora	0.0368076	0	0	0	0	0	0	0	0	0	0	0	0	0	0	0	0	0	0	0	0	0	0	0	0	0	0	0	0	0	0	0	0	0	0	0	0	0	0	0	0	0	0
						Thermobispora_bispora	0.0368076	0	0	0	0	0	0	0	0	0	0	0	0	0	0	0	0	0	0	0	0	0	0	0	0	0	0	0	0	0	0	0	0	0	0	0	0	0	0	0	0	0	0
					Thermobispora		0.0368076	0	0	0	0	0	0	0	0	0	0	0	0	0	0	0	0	0	0	0	0	0	0	0	0	0	0	0	0	0	0	0	0	0	0	0	0	0	0	0	0	0	0
				Thermomonosporaceae			0.0368076	0	0	0	0	0.0226439	0	0	0	0	0	0	0	0	0	0	0	0	0	0	0	0	0	0	0	0	0	0	0	0	0	0	0	0	0	0	0	0	0	0	0	0	0
			Streptosporangiales				0.0368076	0	0	0.0279135	0	0.0226439	0	0	0	0	0	0	0	0	0	0	0	0	0	0	0	0	0	0	0	0	0	0	0	0	0	0	0	0	0	0	0	0	0	0	0	0	0
Bacteria	Actinomycetota	Actinobacteria	NA	NA	NA	NA	0	0	0	0	0	0	0	0	0	0	0	0	0	0	0	0	0	0	0	0	0	0	0	0	0	0	0	0	0	0	0	0	0	0	0	0	0	0	0	0	0	0	0
						NA	0	0	0	0	0	0	0	0	0	0	0	0	0	0	0	0	0	0	0	0	0	0	0	0	0	0	0	0	0	0	0	0	0	0	0	0	0	0	0	0	0	0	0
					NA		0	0	0	0	0	0	0	0	0	0	0	0	0	0	0	0	0	0	0	0	0	0	0	0	0	0	0	0	0	0	0	0	0	0	0	0	0	0	0	0	0	0	0
				NA			0	0	0	0	0	0	0	0	0	0	0	0	0	0	0	0	0	0	0	0	0	0	0	0	0	0	0	0	0	0	0	0	0	0	0	0	0	0	0	0	0	0	0
			NA				0	0	0	0	0	0	0	0	0	0	0	0	0	0	0	0	0	0	0	0	0	0	0	0	0	0	0	0	0	0	0	0	0	0	0	0	0	0	0	0	0	0	0
		Actinobacteria					6.62536	9.33517	3.90839	28.6392	13.5111	24.5867	9.74387	5.91707	10.2181	30.5865	39.1418	31.2244	9.55453	18.5636	6.3268	0	0.119195	1.02373	22.2442	24.0138	27.5762	2.20041	0.105993	3.87817	9.42319	14.502	21.374	32.1429	33.125	19.7572	20.2101	12.0289	1.7678	26.0877	24.7317	32.0329	5.98811	3.10567	0.0217979	3.09674	2.08855	0.705246	3.59764
Bacteria	Actinomycetota	MB-A2-108	Incertae_Sedis	Incertae_Sedis	Incertae_Sedis	uncultured_actinobacterium	0	0	0	0	0	0	0	0	0	0	0	0	0	0	0	0	0	0	0	0	0	0	0	0	0	0	0	0	0	0	0	0	0	0	0	0	0	0	0	0	0	0	0
						uncultured_actinobacterium	0	0	0	0	0	0	0	0	0	0	0	0	0	0	0	0	0	0	0	0	0	0	0	0	0	0	0	0	0	0	0	0	0	0	0	0	0	0	0	0	0	0	0
					Incertae_Sedis		0	0	0	0	0	0	0	0	0	0	0	0	0	0	0	0	0	0	0	0	0	0	0	0	0	0	0	0	0	0	0	0	0	0	0	0	0	0	0	0	0	0	0
				Incertae_Sedis			0	0	0	0	0	0	0	0	0	0	0	0	0	0	0	0	0	0	0	0	0	0	0	0	0	0	0	0	0	0	0	0	0	0	0	0	0	0	0	0	0	0	0
			Incertae_Sedis				0	0	0	0	0	0	0	0	0	0	0	0	0	0	0	0	0	0	0	0	0	0	0	0	0	0	0	0	0	0	0	0	0	0	0	0	0	0	0	0	0	0	0
		MB-A2-108					0	0	0	0	0	0	0	0	0	0	0	0	0	0	0	0	0	0	0	0	0	0	0	0	0	0	0	0	0	0	0	0	0	0	0	0	0	0	0	0	0	0	0
Bacteria	Actinomycetota	Rubrobacteria	Rubrobacterales	Rubrobacteriaceae	Rubrobacter	uncultured_bacterium	0	0	0	0.167481	0	0	0	0	0	0	0	0	0	0	0	0	0	0	0	0	0	0	0	0	0	0	0	0	0	0	0	0	0	0	0	0	0	0	0	0	0	0	0
						uncultured_bacterium	0	0	0	0.167481	0	0	0	0	0	0	0	0	0	0	0	0	0	0	0	0	0	0	0	0	0	0	0	0	0	0	0	0	0	0	0	0	0	0	0	0	0	0	0
					Rubrobacter		0	0	0	0.167481	0	0	0	0	0	0	0	0	0	0	0	0	0	0	0	0	0	0	0	0	0	0	0	0	0	0	0	0	0	0	0	0	0	0	0	0	0	0	0
				Rubrobacteriaceae			0	0	0	0.167481	0	0	0	0	0	0	0	0	0	0	0	0	0	0	0	0	0	0	0	0	0	0	0	0	0	0	0	0	0	0	0	0	0	0	0	0	0	0	0
			Rubrobacterales				0	0	0	0.167481	0	0	0	0	0	0	0	0	0	0	0	0	0	0	0	0	0	0	0	0	0	0	0	0	0	0	0	0	0	0	0	0	0	0	0	0	0	0	0
		Rubrobacteria					0	0	0	0.167481	0	0	0	0	0	0	0	0	0	0	0	0	0	0	0	0	0	0	0	0	0	0	0	0	0	0	0	0	0	0	0	0	0	0	0	0	0	0	0
Bacteria	Actinomycetota	Thermoleophilia	Gaiellales	Incertae_Sedis	Incertae_Sedis	uncultured_bacterium	0	0	0	0	0	0	0	0	0	0	0	0	0	0	0	0	0	0	0	0	0	0	0	0	0	0	0	0	0	0	0	0	0	0	0	0	0	0	0	0	0	0	0
						uncultured_bacterium	0	0	0	0	0	0	0	0	0	0	0	0	0	0	0	0	0	0	0	0	0	0	0	0	0	0	0	0	0	0	0	0	0	0	0	0	0	0	0	0	0	0	0
					Incertae_Sedis		0	0	0	0	0	0	0	0	0	0	0	0	0	0	0	0	0	0	0	0	0	0	0	0	0	0	0	0	0	0	0	0	0	0	0	0	0	0	0	0	0	0	0
				Incertae_Sedis			0	0	0	0	0	0	0	0	0	0	0	0	0	0	0	0	0	0	0	0	0	0	0	0	0	0	0	0	0	0	0	0	0	0	0	0	0	0	0	0	0	0	0
			Gaiellales				0	0	0	0	0	0	0	0	0	0	0	0	0	0	0	0	0	0	0	0	0	0	0	0	0	0	0	0	0	0	0	0	0	0	0	0	0	0	0	0	0	0	0
Bacteria	Actinomycetota	Thermoleophilia	Solirubrobacterales	67-14	Incertae_Sedis	uncultured_bacterium	0	0	0	0	0	0	0	0	0	0	0	0	0	0	0	0	0	0	0	0	0	0	0	0	0	0	0	0	0	0	0	0	0	0	0	0	0	0	0	0	0	0	0
						uncultured_bacterium	0	0	0	0	0	0	0	0	0	0	0	0	0	0	0	0	0	0	0	0	0	0	0	0	0	0	0	0	0	0	0	0	0	0	0	0	0	0	0	0	0	0	0
					Incertae_Sedis		0	0	0	0	0	0	0	0	0	0	0	0	0	0	0	0	0	0	0	0	0	0	0	0	0	0	0	0	0	0	0	0	0	0	0	0	0	0	0	0	0	0	0
				67-14			0	0	0	0	0	0	0	0	0	0	0	0	0	0	0	0	0	0	0	0	0	0	0	0	0	0	0	0	0	0	0	0	0	0	0	0	0	0	0	0	0	0	0
Bacteria	Actinomycetota	Thermoleophilia	Solirubrobacterales	Solirubrobacteraceae	Conexibacter	uncultured_Conexibacteraceae	0	0	0	0	0	0	0	0	0	0	0	0	0	0	0	0	0	0	0	0	0	0	0	0	0	0.0240298	0	0	0	0	0	0	0	0	0	0	0	0	0	0	0	0	0
						uncultured_Conexibacteraceae	0	0	0	0	0	0	0	0	0	0	0	0	0	0	0	0	0	0	0	0	0	0	0	0	0	0.0240298	0	0	0	0	0	0	0	0	0	0	0	0	0	0	0	0	0
Bacteria	Actinomycetota	Thermoleophilia	Solirubrobacterales	Solirubrobacteraceae	Conexibacter	uncultured_actinobacterium	0	0	0	0	0	0	0	0	0	0	0	0	0	0	0	0	0	0	0	0	0	0	0	0	0	0	0	0	0	0	0	0	0	0	0	0	0	0	0	0	0	0	0
						uncultured_actinobacterium	0	0	0	0	0	0	0	0	0	0	0	0	0	0	0	0	0	0	0	0	0	0	0	0	0	0	0	0	0	0	0	0	0	0	0	0	0	0	0	0	0	0	0
					Conexibacter		0	0	0	0	0	0	0	0	0	0	0	0	0	0	0	0	0	0	0	0	0	0	0	0	0	0.0240298	0	0	0	0	0	0	0	0	0	0	0	0	0	0	0	0	0
Bacteria	Actinomycetota	Thermoleophilia	Solirubrobacterales	Solirubrobacteraceae	Incertae_Sedis	NA	0	0	0	0.0279135	0	0	0	0	0	0	0	0	0	0	0	0	0	0	0	0	0	0	0	0	0	0	0	0	0	0	0	0	0	0	0	0	0	0	0	0	0	0	0
						NA	0	0	0	0.0279135	0	0	0	0	0	0	0	0	0	0	0	0	0	0	0	0	0	0	0	0	0	0	0	0	0	0	0	0	0	0	0	0	0	0	0	0	0	0	0
					Incertae_Sedis		0	0	0	0.0279135	0	0	0	0	0	0	0	0	0	0	0	0	0	0	0	0	0	0	0	0	0	0	0	0	0	0	0	0	0	0	0	0	0	0	0	0	0	0	0
Bacteria	Actinomycetota	Thermoleophilia	Solirubrobacterales	Solirubrobacteraceae	Patulibacter	uncultured_Patulibacter	0	0	0	0	0	0	0	0	0	0	0	0	0	0	0	0	0	0	0	0	0	0	0	0	0	0	0	0	0	0	0	0	0	0	0	0	0	0	0	0	0	0	0
						uncultured_Patulibacter	0	0	0	0	0	0	0	0	0	0	0	0	0	0	0	0	0	0	0	0	0	0	0	0	0	0	0	0	0	0	0	0	0	0	0	0	0	0	0	0	0	0	0
					Patulibacter		0	0	0	0	0	0	0	0	0	0	0	0	0	0	0	0	0	0	0	0	0	0	0	0	0	0	0	0	0	0	0	0	0	0	0	0	0	0	0	0	0	0	0
Bacteria	Actinomycetota	Thermoleophilia	Solirubrobacterales	Solirubrobacteraceae	Solirubrobacter	uncultured_bacterium	0	0	0	0	0	0	0	0	0	0	0	0	0	0	0	0	0	0	0	0	0	0	0	0	0	0	0	0	0	0	0	0	0	0	0	0	0	0	0	0	0	0	0
						uncultured_bacterium	0	0	0	0	0	0	0	0	0	0	0	0	0	0	0	0	0	0	0	0	0	0	0	0	0	0	0	0	0	0	0	0	0	0	0	0	0	0	0	0	0	0	0
Bacteria	Actinomycetota	Thermoleophilia	Solirubrobacterales	Solirubrobacteraceae	Solirubrobacter	NA	0	0	0	0	0	0	0	0	0	0	0	0	0	0	0	0	0	0	0	0	0	0	0	0	0	0	0	0	0	0	0	0	0	0	0	0	0	0	0	0	0	0	0
						NA	0	0	0	0	0	0	0	0	0	0	0	0	0	0	0	0	0	0	0	0	0	0	0	0	0	0	0	0	0	0	0	0	0	0	0	0	0	0	0	0	0	0	0
					Solirubrobacter		0	0	0	0	0	0	0	0	0	0	0	0	0	0	0	0	0	0	0	0	0	0	0	0	0	0	0	0	0	0	0	0	0	0	0	0	0	0	0	0	0	0	0
Bacteria	Actinomycetota	Thermoleophilia	Solirubrobacterales	Solirubrobacteraceae	NA	NA	0	0	0	0	0	0	0	0	0	0	0	0	0	0	0	0	0	0	0	0	0	0	0	0	0	0	0	0	0	0	0	0	0	0	0	0	0	0	0	0	0	0	0
						NA	0	0	0	0	0	0	0	0	0	0	0	0	0	0	0	0	0	0	0	0	0	0	0	0	0	0	0	0	0	0	0	0	0	0	0	0	0	0	0	0	0	0	0
					NA		0	0	0	0	0	0	0	0	0	0	0	0	0	0	0	0	0	0	0	0	0	0	0	0	0	0	0	0	0	0	0	0	0	0	0	0	0	0	0	0	0	0	0
				Solirubrobacteraceae			0	0	0	0.0279135	0	0	0	0	0	0	0	0	0	0	0	0	0	0	0	0	0	0	0	0	0	0.0240298	0	0	0	0	0	0	0	0	0	0	0	0	0	0	0	0	0
			Solirubrobacterales				0	0	0	0.0279135	0	0	0	0	0	0	0	0	0	0	0	0	0	0	0	0	0	0	0	0	0	0.0240298	0	0	0	0	0	0	0	0	0	0	0	0	0	0	0	0	0
		Thermoleophilia					0	0	0	0.0279135	0	0	0	0	0	0	0	0	0	0	0	0	0	0	0	0	0	0	0	0	0	0.0240298	0	0	0	0	0	0	0	0	0	0	0	0	0	0	0	0	0
	Actinomycetota						6.63763	9.33517	3.90839	28.8346	13.5501	24.6049	9.74387	5.91707	10.2181	30.5865	39.1418	31.2244	9.55453	18.5636	6.3268	0	0.119195	1.02373	22.2442	24.0138	27.5762	2.20041	0.105993	3.87817	9.42319	14.526	21.374	32.1429	33.125	19.7572	20.2101	12.0289	1.77989	26.0877	24.7317	32.0329	5.98811	3.10567	0.0217979	3.09674	2.08855	0.705246	3.59764
Bacteria	Armatimonadota	Armatimonadia	Armatimonadales	Armatimonadaceae	Incertae_Sedis	uncultured_Armatimonadetes	0	0	0	0	0	0	0	0	0	0	0	0	0	0	0	0	0	0	0	0	0	0	0	0	0	0	0	0	0	0	0	0	0	0	0	0	0	0	0	0	0	0	0
						uncultured_Armatimonadetes	0	0	0	0	0	0	0	0	0	0	0	0	0	0	0	0	0	0	0	0	0	0	0	0	0	0	0	0	0	0	0	0	0	0	0	0	0	0	0	0	0	0	0
					Incertae_Sedis		0	0	0	0	0	0	0	0	0	0	0	0	0	0	0	0	0	0	0	0	0	0	0	0	0	0	0	0	0	0	0	0	0	0	0	0	0	0	0	0	0	0	0
				Armatimonadaceae			0	0	0	0	0	0	0	0	0	0	0	0	0	0	0	0	0	0	0	0	0	0	0	0	0	0	0	0	0	0	0	0	0	0	0	0	0	0	0	0	0	0	0
			Armatimonadales				0	0	0	0	0	0	0	0	0	0	0	0	0	0	0	0	0	0	0	0	0	0	0	0	0	0	0	0	0	0	0	0	0	0	0	0	0	0	0	0	0	0	0
		Armatimonadia					0	0	0	0	0	0	0	0	0	0	0	0	0	0	0	0	0	0	0	0	0	0	0	0	0	0	0	0	0	0	0	0	0	0	0	0	0	0	0	0	0	0	0
	Armatimonadota						0	0	0	0	0	0	0	0	0	0	0	0	0	0	0	0	0	0	0	0	0	0	0	0	0	0	0	0	0	0	0	0	0	0	0	0	0	0	0	0	0	0	0
Bacteria	Bacillota	Bacilli	Acholeplasmatales	Acholeplasmataceae	Acholeplasma	NA	0	0	0	0	0	0	0	0	0	0	0	0	0	0	0	0	0	0	0	0	0	0	0	0	0	0	0	0	0	0	0	0	0	0	0	0.0108122	0	0	0	0	0	0	0
						NA	0	0	0	0	0	0	0	0	0	0	0	0	0	0	0	0	0	0	0	0	0	0	0	0	0	0	0	0	0	0	0	0	0	0	0	0.0108122	0	0	0	0	0	0	0
					Acholeplasma		0	0	0	0	0	0	0	0	0	0	0	0	0	0	0	0	0	0	0	0	0	0	0	0	0	0	0	0	0	0	0	0	0	0	0	0.0108122	0	0	0	0	0	0	0
				Acholeplasmataceae			0	0	0	0	0	0	0	0	0	0	0	0	0	0	0	0	0	0	0	0	0	0	0	0	0	0	0	0	0	0	0	0	0	0	0	0.0108122	0	0	0	0	0	0	0
			Acholeplasmatales				0	0	0	0	0	0	0	0	0	0	0	0	0	0	0	0	0	0	0	0	0	0	0	0	0	0	0	0	0	0	0	0	0	0	0	0.0108122	0	0	0	0	0	0	0
Bacteria	Bacillota	Bacilli	Alicyclobacillales	Alicyclobacillaceae	Alicyclobacillus	Alicyclobacillus_macrosporangiidus	0	0	0	0	0	0	0	0	0	0	0	0	0	0	0	0	0	0	0	0	0	0	0	0	0	0	0	0	0	0	0	0	0	0	0	0	0	0	0	0	0	0	0
						Alicyclobacillus_macrosporangiidus	0	0	0	0	0	0	0	0	0	0	0	0	0	0	0	0	0	0	0	0	0	0	0	0	0	0	0	0	0	0	0	0	0	0	0	0	0	0	0	0	0	0	0
					Alicyclobacillus		0	0	0	0	0	0	0	0	0	0	0	0	0	0	0	0	0	0	0	0	0	0	0	0	0	0	0	0	0	0	0	0	0	0	0	0	0	0	0	0	0	0	0
Bacteria	Bacillota	Bacilli	Alicyclobacillales	Alicyclobacillaceae	Tumebacillus	NA	0	0	0	0	0	0	0	0	0	0	0	0	0	0	0	0	0	0	0	0	0	0	0	0	0	0	0	0	0	0	0	0	0	0	0	0	0	0	0	0	0	0	0
						NA	0	0	0	0	0	0	0	0	0	0	0	0	0	0	0	0	0	0	0	0	0	0	0	0	0	0	0	0	0	0	0	0	0	0	0	0	0	0	0	0	0	0	0
					Tumebacillus		0	0	0	0	0	0	0	0	0	0	0	0	0	0	0	0	0	0	0	0	0	0	0	0	0	0	0	0	0	0	0	0	0	0	0	0	0	0	0	0	0	0	0
				Alicyclobacillaceae			0	0	0	0	0	0	0	0	0	0	0	0	0	0	0	0	0	0	0	0	0	0	0	0	0	0	0	0	0	0	0	0	0	0	0	0	0	0	0	0	0	0	0
			Alicyclobacillales				0	0	0	0	0	0	0	0	0	0	0	0	0	0	0	0	0	0	0	0	0	0	0	0	0	0	0	0	0	0	0	0	0	0	0	0	0	0	0	0	0	0	0
Bacteria	Bacillota	Bacilli	Bacillales	Bacillaceae	Amphibacillus	uncultured_bacterium	0	0	0	0	0	0	0	0	0	0	0	0	0	0	0	0	0	0	0	0	0	0	0	0	0	0	0	0	0	0	0	0	0	0	0	0	0	0	0	0	0	0	0
Bacteria	Bacillota	Bacilli	Bacillales	Bacillaceae	Amphibacillus	uncultured_bacterium	0	0	0	0	0	0	0	0	0	0	0	0	0	0	0	0	0	0	0	0	0	0	0	0	0	0	0	0	0	0	0	0	0	0	0	0	0	0	0	0	0	0	0
						uncultured_bacterium	0	0	0	0	0	0	0	0	0	0	0	0	0	0	0	0	0	0	0	0	0	0	0	0	0	0	0	0	0	0	0	0	0	0	0	0	0	0	0	0	0	0	0
Bacteria	Bacillota	Bacilli	Bacillales	Bacillaceae	Amphibacillus	NA	0	0	0	0	0	0	0	0	0	0	0	0	0	0	0	0	0	0	0	0	0	0	0	0	0	0	0.0748391	0	0.00714286	0	0	0	0	0	0	0	0	0	0	0	0	0	0
Bacteria	Bacillota	Bacilli	Bacillales	Bacillaceae	Amphibacillus	NA	0	0	0	0	0	0	0	0	0	0.285453	0	0	0	0	0	0	0	0	0	0	0	0	0	0	0	0	0	0	0	0	0	0	0	0	0	0	0.00757031	0	0	0	0	0	0
Bacteria	Bacillota	Bacilli	Bacillales	Bacillaceae	Amphibacillus	NA	0	0	0	0	0	0	0	0	0	0	0	0	0	0	0	0	0	0	0	0	0	0	0	0	0	0	0	0	0	0	0	0	0	0	0	0	0	0	0	0	0	0	0
Bacteria	Bacillota	Bacilli	Bacillales	Bacillaceae	Amphibacillus	NA	0	0	0	0	0	0	0	0	0	0	0	0	0	0	0	0	0	0	0	0	0	0	0	0	0	0.0360447	0	0	0	0	0	0	0	0	0	0	0	0	0	0	0	0	0
Bacteria	Bacillota	Bacilli	Bacillales	Bacillaceae	Amphibacillus	NA	0	0	0	0	0	0	0	0	0	0	0	0	0	0	0	0	0	0	0	0	0	0	0	0	0	0	0	0	0	0	0	0	0	0	0	0	0	0	0	0	0	0	0
						NA	0	0	0	0	0	0	0	0	0	0.285453	0	0	0	0	0	0	0	0	0	0	0	0	0	0	0	0.0360447	0.0748391	0	0.00714286	0	0	0	0	0	0	0	0.00757031	0	0	0	0	0	0
					Amphibacillus		0	0	0	0	0	0	0	0	0	0.285453	0	0	0	0	0	0	0	0	0	0	0	0	0	0	0	0.0360447	0.0748391	0	0.00714286	0	0	0	0	0	0	0	0.00757031	0	0	0	0	0	0
Bacteria	Bacillota	Bacilli	Bacillales	Bacillaceae	Anoxybacillus	uncultured_bacterium	0	0	0	0	0	0	0	0	0	0	0	0	0	0	0	0	0	0	0	0	0	0	0	0	0	0	0	0	0	0	0	0	0	0	0	0	0	0	0	0	0	0	0
						uncultured_bacterium	0	0	0	0	0	0	0	0	0	0	0	0	0	0	0	0	0	0	0	0	0	0	0	0	0	0	0	0	0	0	0	0	0	0	0	0	0	0	0	0	0	0	0
					Anoxybacillus		0	0	0	0	0	0	0	0	0	0	0	0	0	0	0	0	0	0	0	0	0	0	0	0	0	0	0	0	0	0	0	0	0	0	0	0	0	0	0	0	0	0	0
Bacteria	Bacillota	Bacilli	Bacillales	Bacillaceae	Bacillus	Bacillus_badius	0	0	0	0	0	0	0	0	0	0	0	0	0	0	0	0	0	0	0	0	0	0	0	0	0	0	0	0	0	0	0	0	0	0	0	0	0	0	0	0	0	0	0
						Bacillus_badius	0	0	0	0	0	0	0	0	0	0	0	0	0	0	0	0	0	0	0	0	0	0	0	0	0	0	0	0	0	0	0	0	0	0	0	0	0	0	0	0	0	0	0
Bacteria	Bacillota	Bacilli	Bacillales	Bacillaceae	Bacillus	Bacillus_thermoamylovorans	0	0	0	0	0	0	0	0	0	0	0	0	0	0	0	0	0	0	0	0	0	0	0	0	0	0	0	0	0	0	0.0356125	0	0	0	0	0	0	0	0	0	0	0	0
						Bacillus_thermoamylovorans	0	0	0	0	0	0	0	0	0	0	0	0	0	0	0	0	0	0	0	0	0	0	0	0	0	0	0	0	0	0	0.0356125	0	0	0	0	0	0	0	0	0	0	0	0
Bacteria	Bacillota	Bacilli	Bacillales	Bacillaceae	Bacillus	Thermobacillus_sp.	0	0	0	0	0	0	0	0	0	0	0	0	0	0	0	0	0	0	0	0	0	0	0	0	0	0	0	0	0	0	0	0	0	0	0	0	0	0	0	0	0	0	0
						Thermobacillus_sp.	0	0	0	0	0	0	0	0	0	0	0	0	0	0	0	0	0	0	0	0	0	0	0	0	0	0	0	0	0	0	0	0	0	0	0	0	0	0	0	0	0	0	0
Bacteria	Bacillota	Bacilli	Bacillales	Bacillaceae	Bacillus	NA	0	0	0	0	0	0	0	0	0	0	0	0	0	0	0	0	0	0	0	0	0	0	0	0	0	0	0	0	0	0	0	0	0	0	0	0	0	0	0	0	0	0	0
Bacteria	Bacillota	Bacilli	Bacillales	Bacillaceae	Bacillus	NA	0	0	0	0	0	0	0	0	0	0	0	0	0	0	0	0	0	0	0	0	0	0	0	0	0	0	0	0	0	0	0	0	0	0	0	0	0	0	0	0	0	0	0
Bacteria	Bacillota	Bacilli	Bacillales	Bacillaceae	Bacillus	NA	0	0	0	0	0	0	0	0	0	0.0215436	0	0	0	0	0	0	0	0	0	0	0	0	0	0	0	0	0	0	0	0	0	0	0	0	0	0	0	0	0	0	0	0	0
Bacteria	Bacillota	Bacilli	Bacillales	Bacillaceae	Bacillus	NA	0	0	0	0	0	0.0543454	0	0	0	0	0	0	0	0	0	0	0	0	0	0	0	0	0	0	0	0	0	0	0	0	0	0	0	0	0	0	0	0	0	0	0	0	0
Bacteria	Bacillota	Bacilli	Bacillales	Bacillaceae	Bacillus	NA	0	0	0	0	0	0	0	0	0	0	0	0	0	0	0	0	0	0	0	0	0	0	0	0	0	0	0	0	0	0	0	0.0311226	0	0	0	0	0	0	0	0	0	0	0
Bacteria	Bacillota	Bacilli	Bacillales	Bacillaceae	Bacillus	NA	0	0	0	0	0	0	0	0	0	0	0	0	0	0	0	0	0	0	0	0	0	0	0	0	0	0	0	0	0	0	0	0	0	0	0	0	0	0	0	0	0	0	0
Bacteria	Bacillota	Bacilli	Bacillales	Bacillaceae	Bacillus	NA	0	0	0	0	0	0	0	0	0	0	0	0	0	0	0	0	0	0	0	0	0	0	0	0	0	0	0	0	0	0	0	0	0	0	0	0	0	0	0	0	0	0	0
Bacteria	Bacillota	Bacilli	Bacillales	Bacillaceae	Bacillus	NA	0	0.0418886	0	0.139567	0.0243795	0.0543454	0	0	0	0.102332	0.244738	0.141064	0	0	0	0	0	0	0.0470332	0.0626174	0	0	0	0	0.0266631	0	0.104775	1.06082	0.139286	0.0410509	0.0623219	0.168062	0	0.0662544	0.11777	0.111726	0.0227109	0	0	0	0	0	0
Bacteria	Bacillota	Bacilli	Bacillales	Bacillaceae	Bacillus	NA	0	0	0	0	0	0	0	0	0	0	0	0.0246861	0	0	0	0	0	0	0	0	0	0	0	0	0	0	0	0	0	0	0.0445157	0	0	0	0	0	0	0	0	0	0	0	0
Bacteria	Bacillota	Bacilli	Bacillales	Bacillaceae	Bacillus	NA	0	0	0	0	0	0.0271727	0	0	0	0	0	0	0	0	0	0	0	0	0	0	0	0	0	0	0	0	0	0	0	0	0	0	0	0	0	0	0	0	0	0	0	0	0
Bacteria	Bacillota	Bacilli	Bacillales	Bacillaceae	Bacillus	NA	0	0	0	0	0	0	0	0	0	0	0	0	0	0	0	0	0	0	0	0	0	0	0	0	0	0	0	0	0	0	0	0	0	0	0	0	0	0	0	0	0	0	0
Bacteria	Bacillota	Bacilli	Bacillales	Bacillaceae	Bacillus	NA	0	0	0	0	0	0	0	0	0	0	0	0	0	0	0	0	0	0	0	0	0	0	0	0	0	0	0	0	0	0	0	0	0	0	0	0	0	0	0	0	0	0	0
Bacteria	Bacillota	Bacilli	Bacillales	Bacillaceae	Bacillus	NA	0	0	0	0	0	0	0	0	0	0	0	0	0	0	0	0	0	0	0	0	0	0	0	0	0	0	0	0	0	0	0	0	0	0	0	0	0	0	0	0	0	0	0
Bacteria	Bacillota	Bacilli	Bacillales	Bacillaceae	Bacillus	NA	0	0	0	0	0	0	0	0	0	0	0	0	0	0	0	0	0	0	0	0	0	0	0	0	0	0	0	0	0	0	0	0	0	0	0	0	0	0	0	0	0	0	0
Bacteria	Bacillota	Bacilli	Bacillales	Bacillaceae	Bacillus	NA	0	0	0	0	0	0.0226439	0	0	0	0	0	0	0	0	0	0	0	0	0	0	0	0	0	0	0	0	0	0.106082	0	0.0175932	0	0	0	0	0	0	0	0	0	0	0	0	0
						NA	0	0.0418886	0	0.139567	0.0243795	0.158507	0	0	0	0.123876	0.244738	0.16575	0	0	0	0	0	0	0.0470332	0.0626174	0	0	0	0	0.0266631	0	0.104775	1.1669	0.139286	0.0586441	0.106838	0.199185	0	0.0662544	0.11777	0.111726	0.0227109	0	0	0	0	0	0
					Bacillus		0	0.0418886	0	0.139567	0.0243795	0.158507	0	0	0	0.123876	0.244738	0.16575	0	0	0	0	0	0	0.0470332	0.0626174	0	0	0	0	0.0266631	0	0.104775	1.1669	0.139286	0.0586441	0.14245	0.199185	0	0.0662544	0.11777	0.111726	0.0227109	0	0	0	0	0	0
Bacteria	Bacillota	Bacilli	Bacillales	Bacillaceae	Fictibacillus	NA	0	0	0	0	0	0	0	0	0	0	0	0	0	0	0	0	0	0	0	0	0	0	0	0	0	0	0	0	0	0	0	0	0	0	0	0	0	0	0	0	0	0	0
						NA	0	0	0	0	0	0	0	0	0	0	0	0	0	0	0	0	0	0	0	0	0	0	0	0	0	0	0	0	0	0	0	0	0	0	0	0	0	0	0	0	0	0	0
					Fictibacillus		0	0	0	0	0	0	0	0	0	0	0	0	0	0	0	0	0	0	0	0	0	0	0	0	0	0	0	0	0	0	0	0	0	0	0	0	0	0	0	0	0	0	0
Bacteria	Bacillota	Bacilli	Bacillales	Bacillaceae	Geobacillus	NA	0	0	0	0	0.0243795	0	0	0	0	0	0	0	0	0	0	0	0	0	0	0	0	0	0	0	0	0	0	0	0	0	0	0	0	0	0	0	0	0	0	0	0	0	0
Bacteria	Bacillota	Bacilli	Bacillales	Bacillaceae	Geobacillus	NA	0	0	0	0	0	0	0	0	0	0	0	0	0	0	0	0	0	0	0	0	0	0	0	0	0	0	0	0	0	0	0	0	0	0	0	0	0	0	0	0	0	0	0
Bacteria	Bacillota	Bacilli	Bacillales	Bacillaceae	Geobacillus	NA	0	0	0	0	0	0	0	0	0	0	0	0	0	0	0	0	0	0	0	0	0	0	0	0	0	0	0	0	0	0	0	0	0	0	0	0	0	0	0	0	0	0	0
						NA	0	0	0	0	0.0243795	0	0	0	0	0	0	0	0	0	0	0	0	0	0	0	0	0	0	0	0	0	0	0	0	0	0	0	0	0	0	0	0	0	0	0	0	0	0
					Geobacillus		0	0	0	0	0.0243795	0	0	0	0	0	0	0	0	0	0	0	0	0	0	0	0	0	0	0	0	0	0	0	0	0	0	0	0	0	0	0	0	0	0	0	0	0	0
Bacteria	Bacillota	Bacilli	Bacillales	Bacillaceae	Incertae_Sedis	uncultured_compost	0	0	0	0	0	0	0	0	0	0	0	0	0	0	0	0	0	0	0	0	0	0	0	0	0	0	0	0	0	0	0	0	0	0	0	0	0	0	0	0	0	0	0
						uncultured_compost	0	0	0	0	0	0	0	0	0	0	0	0	0	0	0	0	0	0	0	0	0	0	0	0	0	0	0	0	0	0	0	0	0	0	0	0	0	0	0	0	0	0	0
					Incertae_Sedis		0	0	0	0	0	0	0	0	0	0	0	0	0	0	0	0	0	0	0	0	0	0	0	0	0	0	0	0	0	0	0	0	0	0	0	0	0	0	0	0	0	0	0
Bacteria	Bacillota	Bacilli	Bacillales	Bacillaceae	Lederbergia	uncultured_bacterium	0	0	0	0	0	0	0	0	0	0	0	0	0	0	0	0	0	0	0	0	0	0	0	0	0	0	0	0	0	0	0	0	0	0	0	0	0	0	0	0	0	0	0
						uncultured_bacterium	0	0	0	0	0	0	0	0	0	0	0	0	0	0	0	0	0	0	0	0	0	0	0	0	0	0	0	0	0	0	0	0	0	0	0	0	0	0	0	0	0	0	0
Bacteria	Bacillota	Bacilli	Bacillales	Bacillaceae	Lederbergia	uncultured_compost	0	0	0	0	0	0	0	0	0	0	0	0	0	0	0	0	0	0	0	0	0	0	0	0	0	0	0	0	0	0	0	0	0	0	0	0	0	0	0	0	0	0	0
Bacteria	Bacillota	Bacilli	Bacillales	Bacillaceae	Lederbergia	uncultured_compost	0	0	0	0	0.0438832	0.0996332	0	0	0.0632045	0.231594	0.342633	0.239808	0	0.0820793	0	0	0	0	0.0544595	0.156544	0.0701016	0.0188271	0	0	0.128872	0.0720894	0	0.212164	0.210714	0.0879662	0	0	0	0.292624	0.327139	0.147766	0.0302812	0	0	0	0	0	0
Bacteria	Bacillota	Bacilli	Bacillales	Bacillaceae	Lederbergia	uncultured_compost	0	0	0	0	0	0	0	0	0	0	0	0	0	0	0	0	0	0	0	0	0	0	0	0	0	0	0.0598713	0	0	0	0	0	0	0	0	0	0	0	0	0	0	0	0
Bacteria	Bacillota	Bacilli	Bacillales	Bacillaceae	Lederbergia	uncultured_compost	0	0.0299204	0	0	0	0	0	0	0	0	0	0	0	0	0	0	0	0	0	0	0	0	0	0	0	0	0	0	0	0	0	0	0	0	0	0	0	0	0	0	0	0	0
Bacteria	Bacillota	Bacilli	Bacillales	Bacillaceae	Lederbergia	uncultured_compost	0	0	0	0	0	0	0	0	0	0	0	0	0	0	0	0	0	0	0	0	0	0	0	0	0	0	0	0	0	0	0	0	0	0	0	0	0	0	0	0	0	0	0
Bacteria	Bacillota	Bacilli	Bacillales	Bacillaceae	Lederbergia	uncultured_compost	0.0245384	0	0	0	0	0	0	0	0	0	0	0	0	0	0	0	0	0	0	0	0	0	0	0	0	0	0	0	0	0	0.560897	0.149388	0	0	0	0	0	0	0	0	0	0	0
Bacteria	Bacillota	Bacilli	Bacillales	Bacillaceae	Lederbergia	uncultured_compost	0	0	0	0.153524	0	0	0	0	0	0	0	0.102271	0	0	0	0	0	0	0	0	0	0	0	0	0	0	0	0	0	0	0	0	0	0	0	0	0	0	0	0	0	0	0
Bacteria	Bacillota	Bacilli	Bacillales	Bacillaceae	Lederbergia	uncultured_compost	0	0	0	0	0	0	0	0	0	0	0	0	0	0	0	0	0	0	0	0	0	0	0	0	0	0	0	0	0	0	0	0	0	0	0	0	0	0	0	0.026023	0	0	0
Bacteria	Bacillota	Bacilli	Bacillales	Bacillaceae	Lederbergia	uncultured_compost	0	0	0	0	0	0	0	0.0465911	0	0	0	0	0	0	0	0	0	0	0	0	0	0	0	0	0	0	0	0	0	0	0	0	0	0	0	0	0	0	0	0	0	0	0
Bacteria	Bacillota	Bacilli	Bacillales	Bacillaceae	Lederbergia	uncultured_compost	0	0	0	0	0	0	0	0.0465911	0	0	0	0	0	0	0	0	0	0	0	0	0	0	0	0	0	0	0	0	0	0	0	0	0	0	0	0	0	0	0	0	0	0	0
						uncultured_compost	0.0245384	0.0299204	0	0.153524	0.0438832	0.0996332	0	0.0931822	0.0632045	0.231594	0.342633	0.342079	0	0.0820793	0	0	0	0	0.0544595	0.156544	0.0701016	0.0188271	0	0	0.128872	0.0720894	0.0598713	0.212164	0.210714	0.0879662	0.560897	0.149388	0	0.292624	0.327139	0.147766	0.0302812	0	0	0.026023	0	0	0
Bacteria	Bacillota	Bacilli	Bacillales	Bacillaceae	Lederbergia	NA	0	0	0	0	0	0	0	0	0	0	0	0	0	0	0	0	0	0	0	0	0	0	0	0	0	0	0	0	0	0	0	0	0	0.0220848	0.0261712	0.0108122	0	0	0	0	0	0	0
Bacteria	Bacillota	Bacilli	Bacillales	Bacillaceae	Lederbergia	NA	0	0	0	0	0	0	0	0	0	0	0	0	0	0	0	0	0	0	0	0	0	0	0	0	0	0	0	0	0	0	0	0	0	0	0	0	0	0	0	0	0	0	0
Bacteria	Bacillota	Bacilli	Bacillales	Bacillaceae	Lederbergia	NA	0	0	0	0	0	0	0	0	0	0	0	0	0	0	0	0	0	0	0	0	0	0	0	0	0	0	0	0	0	0	0	0	0	0	0	0	0	0	0	0	0	0	0
Bacteria	Bacillota	Bacilli	Bacillales	Bacillaceae	Lederbergia	NA	0	0	0	0	0	0	0	0	0	0	0	0	0	0	0	0	0	0	0	0	0	0	0	0	0	0	0	0	0	0	0	0	0	0	0	0	0	0	0	0	0	0	0
						NA	0	0	0	0	0	0	0	0	0	0	0	0	0	0	0	0	0	0	0	0	0	0	0	0	0	0	0	0	0	0	0	0	0	0.0220848	0.0261712	0.0108122	0	0	0	0	0	0	0
					Lederbergia		0.0245384	0.0299204	0	0.153524	0.0438832	0.0996332	0	0.0931822	0.0632045	0.231594	0.342633	0.342079	0	0.0820793	0	0	0	0	0.0544595	0.156544	0.0701016	0.0188271	0	0	0.128872	0.0720894	0.0598713	0.212164	0.210714	0.0879662	0.560897	0.149388	0	0.314708	0.353311	0.158579	0.0302812	0	0	0.026023	0	0	0
Bacteria	Bacillota	Bacilli	Bacillales	Bacillaceae	Niallia	NA	0	0	0	0	0	0	0	0	0	0	0	0	0	0	0	0	0	0	0	0	0	0	0	0	0	0	0	0	0	0	0	0	0	0	0	0	0	0	0	0	0	0	0
						NA	0	0	0	0	0	0	0	0	0	0	0	0	0	0	0	0	0	0	0	0	0	0	0	0	0	0	0	0	0	0	0	0	0	0	0	0	0	0	0	0	0	0	0
					Niallia		0	0	0	0	0	0	0	0	0	0	0	0	0	0	0	0	0	0	0	0	0	0	0	0	0	0	0	0	0	0	0	0	0	0	0	0	0	0	0	0	0	0	0
Bacteria	Bacillota	Bacilli	Bacillales	Bacillaceae	Oceanobacillus	Oceanobacillus_caeni	0	0	0	0	0	0	0	0	0	0	0	0	0	0	0	0	0	0	0	0	0	0	0	0	0	0	0	0	0	0	0	0	0	0	0	0	0	0	0	0	0	0	0
						Oceanobacillus_caeni	0	0	0	0	0	0	0	0	0	0	0	0	0	0	0	0	0	0	0	0	0	0	0	0	0	0	0	0	0	0	0	0	0	0	0	0	0	0	0	0	0	0	0
Bacteria	Bacillota	Bacilli	Bacillales	Bacillaceae	Oceanobacillus	NA	0	0	0	0	0	0	0	0	0	0	0	0	0	0	0	0	0	0	0	0	0	0	0	0	0	0	0	0	0	0	0	0	0	0	0	0	0	0	0	0	0	0	0
						NA	0	0	0	0	0	0	0	0	0	0	0	0	0	0	0	0	0	0	0	0	0	0	0	0	0	0	0	0	0	0	0	0	0	0	0	0	0	0	0	0	0	0	0
					Oceanobacillus		0	0	0	0	0	0	0	0	0	0	0	0	0	0	0	0	0	0	0	0	0	0	0	0	0	0	0	0	0	0	0	0	0	0	0	0	0	0	0	0	0	0	0
Bacteria	Bacillota	Bacilli	Bacillales	Bacillaceae	Peribacillus	NA	0	0	0	0	0	0	0	0	0	0	0	0	0	0	0	0	0	0	0	0	0	0	0	0	0	0	0	0	0	0	0	0	0	0	0	0.00540609	0	0	0	0	0	0	0
Bacteria	Bacillota	Bacilli	Bacillales	Bacillaceae	Peribacillus	NA	0	0	0	0	0	0	0	0	0	0	0	0	0	0	0	0	0	0	0	0	0	0	0	0	0	0	0	0	0	0	0	0	0	0	0	0	0	0	0	0	0	0	0
Bacteria	Bacillota	Bacilli	Bacillales	Bacillaceae	Peribacillus	NA	0	0	0	0	0	0	0	0	0	0	0	0	0	0	0	0	0	0	0	0	0	0	0	0	0	0	0	0	0	0	0	0	0	0.027606	0	0	0	0	0	0	0	0	0
Bacteria	Bacillota	Bacilli	Bacillales	Bacillaceae	Peribacillus	NA	0	0	0	0	0	0	0	0	0	0	0	0	0	0	0	0	0	0	0	0	0	0	0	0	0	0	0	0	0	0	0	0	0	0	0	0.00360406	0	0	0	0	0	0	0
Bacteria	Bacillota	Bacilli	Bacillales	Bacillaceae	Peribacillus	NA	0	0	0	0	0	0	0	0	0	0	0	0	0	0	0	0	0	0	0	0	0.0175254	0	0	0	0	0	0	0	0	0	0	0	0	0	0	0	0	0	0	0	0	0	0
Bacteria	Bacillota	Bacilli	Bacillales	Bacillaceae	Peribacillus	NA	0	0	0	0	0	0	0	0	0	0	0	0	0	0	0	0	0	0	0	0	0	0	0	0.0102778	0	0	0	0	0	0	0	0	0	0	0	0	0	0	0	0	0	0	0
Bacteria	Bacillota	Bacilli	Bacillales	Bacillaceae	Peribacillus	NA	0	0	0	0.0697837	0	0	0	0	0	0	0	0	0	0	0	0	0	0	0	0	0	0	0	0	0	0	0	0	0	0	0	0	0	0	0	0	0	0	0	0	0	0	0
Bacteria	Bacillota	Bacilli	Bacillales	Bacillaceae	Peribacillus	NA	0	0	0	0	0	0	0	0	0.0210682	0	0	0	0	0	0	0	0	0	0	0	0	0	0	0	0	0	0	0	0	0	0	0	0	0	0	0	0	0	0	0	0	0	0
Bacteria	Bacillota	Bacilli	Bacillales	Bacillaceae	Peribacillus	NA	0	0	0	0	0	0.0226439	0	0	0	0	0	0	0	0	0	0	0	0	0	0	0	0	0	0	0	0	0	0	0	0	0	0	0	0	0	0	0	0	0	0	0	0	0
Bacteria	Bacillota	Bacilli	Bacillales	Bacillaceae	Peribacillus	NA	0	0	0	0	0	0	0	0	0	0	0	0	0	0	0	0	0	0	0	0	0	0	0	0	0	0	0	0	0	0	0	0	0	0	0	0	0	0	0	0	0	0	0
Bacteria	Bacillota	Bacilli	Bacillales	Bacillaceae	Peribacillus	NA	0	0	0	0	0	0	0	0	0	0	0	0	0	0	0	0	0	0	0	0	0	0	0	0	0	0	0	0	0	0	0	0	0	0	0	0	0	0	0	0	0	0	0
Bacteria	Bacillota	Bacilli	Bacillales	Bacillaceae	Peribacillus	NA	0	0	0	0	0.0243795	0	0	0	0	0	0	0	0	0	0	0	0	0	0	0	0	0	0	0	0	0	0	0	0	0	0	0	0	0	0	0	0	0	0	0	0	0	0
Bacteria	Bacillota	Bacilli	Bacillales	Bacillaceae	Peribacillus	NA	0	0	0	0	0	0	0	0	0	0	0	0	0	0	0	0	0	0	0	0	0	0	0	0	0	0	0	0	0	0	0	0	0	0	0	0	0	0	0	0	0	0	0
Bacteria	Bacillota	Bacilli	Bacillales	Bacillaceae	Peribacillus	NA	0	0	0	0	0	0	0	0	0	0	0	0	0	0	0	0	0	0	0	0	0	0	0	0	0	0	0	0	0	0	0	0	0	0	0	0	0	0	0	0	0	0	0
Bacteria	Bacillota	Bacilli	Bacillales	Bacillaceae	Peribacillus	NA	0	0	0	0	0	0	0	0	0	0	0	0	0	0	0	0	0	0	0	0.0313087	0	0	0	0	0	0	0	0	0	0	0	0	0	0	0	0	0	0	0	0	0	0	0
Bacteria	Bacillota	Bacilli	Bacillales	Bacillaceae	Peribacillus	NA	0	0	0	0	0	0	0	0	0	0	0	0	0	0	0	0	0	0	0	0	0	0	0	0.0513892	0	0	0	0	0	0	0	0	0	0	0	0	0	0	0	0	0	0	0
Bacteria	Bacillota	Bacilli	Bacillales	Bacillaceae	Peribacillus	NA	0	0	0	0	0	0	0	0	0	0	0	0.0105798	0	0	0	0	0	0	0	0	0	0	0	0	0	0	0	0	0	0	0	0	0	0	0	0	0	0	0	0	0	0	0
Bacteria	Bacillota	Bacilli	Bacillales	Bacillaceae	Peribacillus	NA	0	0	0	0	0	0	0	0	0	0	0	0	0	0	0	0	0	0	0	0	0	0	0	0	0	0	0	0	0	0	0	0.0248981	0	0	0	0	0	0	0	0	0	0	0
Bacteria	Bacillota	Bacilli	Bacillales	Bacillaceae	Peribacillus	NA	0	0.167554	0	0.446615	0.380321	0.643087	0	0	0	0.824043	0.848426	0.9416	0.12355	0.533516	0	0	0	0	0.485185	0.422668	0.665966	0	0	0	0.317735	0.264328	0.628648	1.37907	1.85	0.680272	0.302707	0.180511	0	0.784011	0.608479	1.67949	0.185473	0	0	0	0	0	0
Bacteria	Bacillota	Bacilli	Bacillales	Bacillaceae	Peribacillus	NA	0	0	0	0	0	0	0	0	0	0	0	0	0	0	0	0	0	0	0	0	0	0	0	0	0	0	0	0	0.278571	0	0	0	0	0	0	0.232462	0	0	0	0	0	0	0
Bacteria	Bacillota	Bacilli	Bacillales	Bacillaceae	Peribacillus	NA	0	0	0	0	0	0	0	0	0	0	0	0	0	0	0	0	0	0	0	0	0	0	0	0	0	0	0	0	0	0	0	0	0	0	0	0	0	0	0	0	0	0	0
Bacteria	Bacillota	Bacilli	Bacillales	Bacillaceae	Peribacillus	NA	1.05515	1.57381	0.529952	5.55478	2.20879	4.44273	1.56777	1.35114	1.8856	6.84548	6.68951	7.41995	1.36591	3.33789	1.05882	0	0.0297989	0.21161	3.728	5.52599	6.47564	0.345947	0.0578146	0.496762	2.05973	2.5832	4.29576	12.111	18.1357	5.3073	2.88462	1.56858	0.410975	7.66895	6.81759	17.6401	1.45728	0.739446	0	0.273242	0.486374	0.251183	0.629911
Bacteria	Bacillota	Bacilli	Bacillales	Bacillaceae	Peribacillus	NA	0	0.2633	0	1.43754	0.336438	0.819709	0.391942	0	0	1.09334	1.10948	1.32247	0.240236	0.670315	0	0	0	0	0.745105	0.923607	1.034	0	0	0	0.371062	0	0	2.38685	3.11786	0.867933	0	0.292552	0	1.34165	1.12536	2.83459	0.23468	0	0	0	0	0	0
						NA	1.05515	2.00467	0.529952	7.50872	2.94992	5.92817	1.95971	1.35114	1.90667	8.76286	8.64741	9.6946	1.7297	4.54172	1.05882	0	0.0297989	0.21161	4.95829	6.90357	8.19313	0.345947	0.0578146	0.55843	2.74852	2.84753	4.92441	15.8769	23.3821	6.8555	3.18732	2.06654	0.410975	9.82222	8.55143	22.3956	1.87744	0.739446	0	0.273242	0.486374	0.251183	0.629911
					Peribacillus		1.05515	2.00467	0.529952	7.50872	2.94992	5.92817	1.95971	1.35114	1.90667	8.76286	8.64741	9.6946	1.7297	4.54172	1.05882	0	0.0297989	0.21161	4.95829	6.90357	8.19313	0.345947	0.0578146	0.55843	2.74852	2.84753	4.92441	15.8769	23.3821	6.8555	3.18732	2.06654	0.410975	9.82222	8.55143	22.3956	1.87744	0.739446	0	0.273242	0.486374	0.251183	0.629911
Bacteria	Bacillota	Bacilli	Bacillales	Bacillaceae	Priestia	NA	0	0	0	0	0	0	0	0	0	0	0	0	0	0	0	0	0	0	0	0	0	0	0	0	0	0	0	0	0	0	0.0445157	0	0	0	0	0	0	0	0	0	0	0	0
Bacteria	Bacillota	Bacilli	Bacillales	Bacillaceae	Priestia	NA	0	0	0	0	0.0195036	0.0226439	0	0	0	0	0	0	0	0	0	0	0	0	0	0	0	0	0	0	0	0	0	0	0.0107143	0	0	0	0	0	0	0	0	0	0	0	0	0	0
Bacteria	Bacillota	Bacilli	Bacillales	Bacillaceae	Priestia	NA	0	0	0	0	0	0	0	0	0	0	0	0	0	0	0	0	0	0	0	0	0	0	0	0	0	0	0	0	0	0	0	0.0155613	0	0	0	0	0	0	0	0	0	0	0
						NA	0	0	0	0	0.0195036	0.0226439	0	0	0	0	0	0	0	0	0	0	0	0	0	0	0	0	0	0	0	0	0	0	0.0107143	0	0.0445157	0.0155613	0	0	0	0	0	0	0	0	0	0	0
					Priestia		0	0	0	0	0.0195036	0.0226439	0	0	0	0	0	0	0	0	0	0	0	0	0	0	0	0	0	0	0	0	0	0	0.0107143	0	0.0445157	0.0155613	0	0	0	0	0	0	0	0	0	0	0
Bacteria	Bacillota	Bacilli	Bacillales	Bacillaceae	Pseudogracilibacillus	uncultured_bacterium	0	0	0	0	0	0	0	0	0	0	0	0	0	0	0	0	0	0	0	0	0	0	0	0	0	0	0	0	0	0	0	0	0	0	0	0	0	0	0	0	0	0	0
Bacteria	Bacillota	Bacilli	Bacillales	Bacillaceae	Pseudogracilibacillus	uncultured_bacterium	0	0	0	0	0	0	0	0	0	0	0	0	0	0	0	0	0	0	0	0	0	0	0	0	0	0	0	0	0	0	0	0	0	0	0	0	0	0	0	0	0	0	0
Bacteria	Bacillota	Bacilli	Bacillales	Bacillaceae	Pseudogracilibacillus	uncultured_bacterium	0	0	0	0	0	0	0	0	0	0	0	0	0	0	0	0	0	0	0	0	0	0	0	0	0	0	0	0	0	0	0.0445157	0	0	0	0	0	0	0	0	0	0	0	0
						uncultured_bacterium	0	0	0	0	0	0	0	0	0	0	0	0	0	0	0	0	0	0	0	0	0	0	0	0	0	0	0	0	0	0	0.0445157	0	0	0	0	0	0	0	0	0	0	0	0
					Pseudogracilibacillus		0	0	0	0	0	0	0	0	0	0	0	0	0	0	0	0	0	0	0	0	0	0	0	0	0	0	0	0	0	0	0.0445157	0	0	0	0	0	0	0	0	0	0	0	0
Bacteria	Bacillota	Bacilli	Bacillales	Bacillaceae	Shouchella	Bacillus_sp.	0	0	0	0	0	0	0	0	0	0	0	0	0	0	0	0	0	0	0	0	0	0	0	0	0	0	0	0	0	0	0	0	0	0	0	0	0	0.0134445	0	0	0	0	0
						Bacillus_sp.	0	0	0	0	0	0	0	0	0	0	0	0	0	0	0	0	0	0	0	0	0	0	0	0	0	0	0	0	0	0	0	0	0	0	0	0	0	0.0134445	0	0	0	0	0
					Shouchella		0	0	0	0	0	0	0	0	0	0	0	0	0	0	0	0	0	0	0	0	0	0	0	0	0	0	0	0	0	0	0	0	0	0	0	0	0	0.0134445	0	0	0	0	0
Bacteria	Bacillota	Bacilli	Bacillales	Bacillaceae	Siminovitchia	Bacillus_sp.	0	0	0	0	0	0	0	0	0	0	0	0	0	0	0	0	0	0	0	0	0	0	0	0	0	0	0	0	0	0	0	0	0	0	0	0	0	0	0	0	0	0	0
Bacteria	Bacillota	Bacilli	Bacillales	Bacillaceae	Siminovitchia	Bacillus_sp.	0	0	0	0	0	0	0	0	0	0	0	0	0	0	0	0	0	0	0	0	0	0	0	0	0	0	0	0	0	0	0	0	0	0	0	0	0	0	0	0	0	0	0
						Bacillus_sp.	0	0	0	0	0	0	0	0	0	0	0	0	0	0	0	0	0	0	0	0	0	0	0	0	0	0	0	0	0	0	0	0	0	0	0	0	0	0	0	0	0	0	0
					Siminovitchia		0	0	0	0	0	0	0	0	0	0	0	0	0	0	0	0	0	0	0	0	0	0	0	0	0	0	0	0	0	0	0	0	0	0	0	0	0	0	0	0	0	0	0
Bacteria	Bacillota	Bacilli	Bacillales	Bacillaceae	Ureibacillus	NA	0	0	0	0	0	0	0	0	0	0	0	0	0	0	0	0	0	0	0	0	0	0	0	0	0	0	0	0	0	0	0	0	0	0	0	0	0	0	0	0	0	0	0
						NA	0	0	0	0	0	0	0	0	0	0	0	0	0	0	0	0	0	0	0	0	0	0	0	0	0	0	0	0	0	0	0	0	0	0	0	0	0	0	0	0	0	0	0
					Ureibacillus		0	0	0	0	0	0	0	0	0	0	0	0	0	0	0	0	0	0	0	0	0	0	0	0	0	0	0	0	0	0	0	0	0	0	0	0	0	0	0	0	0	0	0
Bacteria	Bacillota	Bacilli	Bacillales	Bacillaceae	Virgibacillus	NA	0	0	0	0	0	0	0	0	0	0	0	0	0	0	0	0	0	0	0	0	0	0	0	0	0	0	0	0	0	0	0	0	0	0	0	0	0	0	0	0	0	0	0
						NA	0	0	0	0	0	0	0	0	0	0	0	0	0	0	0	0	0	0	0	0	0	0	0	0	0	0	0	0	0	0	0	0	0	0	0	0	0	0	0	0	0	0	0
					Virgibacillus		0	0	0	0	0	0	0	0	0	0	0	0	0	0	0	0	0	0	0	0	0	0	0	0	0	0	0	0	0	0	0	0	0	0	0	0	0	0	0	0	0	0	0
Bacteria	Bacillota	Bacilli	Bacillales	Bacillaceae	NA	NA	0	0	0	0	0	0	0	0	0	0	0	0	0	0	0	0	0	0	0	0	0	0	0	0	0	0	0	0	0	0	0	0	0	0	0	0.00360406	0	0	0	0	0	0	0
Bacteria	Bacillota	Bacilli	Bacillales	Bacillaceae	NA	NA	0	0	0	0	0	0.0226439	0	0	0	0	0	0	0	0	0	0	0	0	0	0	0	0	0	0	0	0	0	0	0	0	0	0	0	0	0	0	0	0	0	0	0	0	0
Bacteria	Bacillota	Bacilli	Bacillales	Bacillaceae	NA	NA	0	0	0	0	0	0	0	0	0	0	0	0	0	0	0	0	0	0	0	0	0	0	0	0	0	0	0	0	0	0	0	0	0	0	0	0	0	0	0	0	0	0	0
Bacteria	Bacillota	Bacilli	Bacillales	Bacillaceae	NA	NA	0	0	0	0	0	0	0	0	0	0	0	0	0	0	0	0	0	0	0	0	0	0	0	0	0	0	0	0	0	0	0	0	0	0	0	0.00540609	0	0	0	0	0	0	0
Bacteria	Bacillota	Bacilli	Bacillales	Bacillaceae	NA	NA	0	0	0	0	0	0	0	0	0	0	0	0	0	0	0	0	0	0	0	0	0	0	0	0	0	0	0	0	0	0	0	0	0	0	0	0	0	0	0	0	0	0	0
Bacteria	Bacillota	Bacilli	Bacillales	Bacillaceae	NA	NA	0	0	0	0	0	0	0	0	0	0	0	0	0	0	0	0	0	0	0	0	0	0	0	0	0	0	0	0	0	0	0	0	0	0	0	0.0270304	0	0	0	0	0	0	0
Bacteria	Bacillota	Bacilli	Bacillales	Bacillaceae	NA	NA	0	0	0	0	0	0	0	0	0	0	0	0	0	0	0	0	0	0	0	0	0	0	0	0	0	0	0	0	0	0	0	0.0155613	0	0	0	0	0	0	0	0	0	0	0
Bacteria	Bacillota	Bacilli	Bacillales	Bacillaceae	NA	NA	0	0	0	0	0	0.0135863	0	0	0	0	0	0	0	0	0	0	0	0	0	0	0	0	0	0	0	0	0	0	0	0	0	0	0	0	0	0	0	0	0	0	0	0	0
Bacteria	Bacillota	Bacilli	Bacillales	Bacillaceae	NA	NA	0	0	0	0	0	0	0	0	0	0	0	0	0	0	0	0	0	0	0	0	0	0	0	0	0	0	0	0	0	0	0	0	0	0	0	0	0	0	0	0	0	0	0
Bacteria	Bacillota	Bacilli	Bacillales	Bacillaceae	NA	NA	0	0	0	0	0	0	0	0	0	0	0	0	0	0	0	0	0	0	0	0	0	0	0	0	0	0	0	0	0	0	0	0	0	0	0	0	0	0	0	0	0	0	0
Bacteria	Bacillota	Bacilli	Bacillales	Bacillaceae	NA	NA	0	0	0	0	0	0	0	0	0	0	0	0	0	0	0	0	0	0	0	0	0	0	0	0	0	0	0	0	0	0	0	0	0	0	0	0.0144162	0	0	0	0	0	0	0
Bacteria	Bacillota	Bacilli	Bacillales	Bacillaceae	NA	NA	0	0	0	0	0	0	0	0.0621214	0	0	0	0	0	0	0	0	0	0	0	0	0	0	0	0	0	0	0	0	0	0	0	0	0	0	0	0	0	0	0	0	0	0	0
Bacteria	Bacillota	Bacilli	Bacillales	Bacillaceae	NA	NA	0	0	0	0	0	0	0	0	0	0	0	0	0	0	0	0	0	0	0	0	0	0	0	0	0	0	0	0	0.00714286	0	0	0	0	0	0	0	0	0	0	0	0	0	0
Bacteria	Bacillota	Bacilli	Bacillales	Bacillaceae	NA	NA	0	0	0	0	0	0	0	0	0	0	0	0	0	0	0	0	0	0	0	0	0	0	0	0	0	0	0	0	0	0	0	0	0	0	0	0.00360406	0	0	0	0	0	0	0
Bacteria	Bacillota	Bacilli	Bacillales	Bacillaceae	NA	NA	0	0	0	0	0	0	0	0	0	0	0	0	0	0	0	0	0	0	0	0	0	0	0	0	0	0	0	0	0	0	0	0	0	0	0.0196284	0	0	0	0	0	0	0	0
Bacteria	Bacillota	Bacilli	Bacillales	Bacillaceae	NA	NA	0	0	0	0	0	0	0	0	0	0	0	0	0	0	0	0	0	0	0	0	0	0	0	0	0	0	0	0	0	0	0	0	0	0	0	0	0	0	0	0	0	0	0
Bacteria	Bacillota	Bacilli	Bacillales	Bacillaceae	NA	NA	0	0	0	0	0	0	0	0	0	0	0	0	0	0	0	0	0	0	0	0	0	0	0	0	0	0	0	0	0	0	0	0	0.0151094	0	0	0	0	0	0	0	0	0	0
Bacteria	Bacillota	Bacilli	Bacillales	Bacillaceae	NA	NA	0	0	0	0	0	0	0	0	0	0	0	0	0	0	0	0	0	0	0.00495086	0	0	0	0	0	0	0	0	0	0	0	0	0	0	0	0	0	0	0	0	0	0	0	0
Bacteria	Bacillota	Bacilli	Bacillales	Bacillaceae	NA	NA	0	0	0	0	0	0	0	0	0	0	0	0	0	0	0	0	0	0	0	0	0	0	0	0	0	0	0	0	0	0	0	0	0	0	0	0	0	0	0	0	0	0	0
Bacteria	Bacillota	Bacilli	Bacillales	Bacillaceae	NA	NA	0	0	0	0	0	0	0	0	0	0	0	0	0	0	0	0	0	0	0	0	0	0	0	0	0	0	0	0	0	0	0	0	0	0	0	0	0	0	0	0	0	0	0
Bacteria	Bacillota	Bacilli	Bacillales	Bacillaceae	NA	NA	0	0	0	0	0	0	0	0	0	0	0	0	0	0	0	0	0	0	0	0	0	0	0	0	0	0	0	0	0	0	0	0	0	0	0	0	0	0	0	0	0	0	0
Bacteria	Bacillota	Bacilli	Bacillales	Bacillaceae	NA	NA	0	0	0	0	0	0	0	0	0	0	0	0	0	0	0	0	0	0	0	0	0	0	0	0	0	0	0	0.053041	0	0	0	0	0	0	0	0	0	0	0	0	0	0	0
Bacteria	Bacillota	Bacilli	Bacillales	Bacillaceae	NA	NA	0	0	0	0	0	0	0	0	0	0	0	0	0	0	0	0	0	0	0	0	0	0	0	0	0	0	0	0	0	0	0	0	0	0	0	0	0	0	0	0	0	0	0
Bacteria	Bacillota	Bacilli	Bacillales	Bacillaceae	NA	NA	0	0	0	0	0	0	0	0	0	0	0	0	0	0	0	0	0	0	0	0	0	0	0	0	0	0	0	0	0	0	0	0	0	0	0	0	0	0	0	0	0	0	0
Bacteria	Bacillota	Bacilli	Bacillales	Bacillaceae	NA	NA	0	0	0	0	0	0	0	0	0	0	0	0.0105798	0	0	0	0	0	0	0	0	0	0	0	0	0	0	0	0	0	0	0	0	0	0	0	0	0	0	0	0	0	0	0
Bacteria	Bacillota	Bacilli	Bacillales	Bacillaceae	NA	NA	0	0	0	0	0	0	0	0	0	0	0	0	0	0	0	0	0	0	0	0	0	0	0	0	0.0111096	0	0	0	0	0	0	0	0	0	0	0	0	0	0	0	0	0	0
Bacteria	Bacillota	Bacilli	Bacillales	Bacillaceae	NA	NA	0.0184038	0	0	0	0	0	0	0	0	0	0	0	0	0	0	0	0	0	0	0	0	0	0	0	0	0	0	0	0	0	0	0	0	0	0	0	0	0	0	0	0	0	0
Bacteria	Bacillota	Bacilli	Bacillales	Bacillaceae	NA	NA	0	0	0	0	0	0	0	0	0	0	0	0	0	0	0	0	0	0	0	0	0	0	0	0	0	0	0	0	0	0	0	0.00933678	0	0	0	0	0	0	0	0	0	0	0
Bacteria	Bacillota	Bacilli	Bacillales	Bacillaceae	NA	NA	0	0	0	0	0	0.040759	0	0	0	0	0	0	0	0	0	0	0	0	0	0	0	0	0	0	0	0	0	0	0	0	0	0	0	0	0	0	0	0	0	0	0	0	0
Bacteria	Bacillota	Bacilli	Bacillales	Bacillaceae	NA	NA	0	0	0	0	0	0	0	0	0	0	0	0	0	0	0	0	0	0	0	0	0	0	0	0	0	0	0	0	0	0	0	0	0	0	0.0196284	0	0	0	0	0	0	0	0
Bacteria	Bacillota	Bacilli	Bacillales	Bacillaceae	NA	NA	0	0	0	0	0	0	0	0	0	0	0	0	0	0	0	0	0	0	0	0	0	0	0	0	0	0	0	0	0	0	0	0	0	0	0	0	0	0	0	0	0	0	0
Bacteria	Bacillota	Bacilli	Bacillales	Bacillaceae	NA	NA	0	0	0	0	0	0.0362302	0	0	0	0	0	0	0	0	0	0	0	0	0	0	0	0	0	0	0.00666578	0	0	0	0	0	0.0979345	0	0	0	0	0	0	0	0	0	0	0	0
Bacteria	Bacillota	Bacilli	Bacillales	Bacillaceae	NA	NA	0	0	0	0	0	0	0	0	0	0	0	0	0	0	0	0	0	0	0	0	0	0	0	0	0	0	0	0	0	0	0	0	0	0	0	0	0	0	0	0	0	0	0
Bacteria	Bacillota	Bacilli	Bacillales	Bacillaceae	NA	NA	0	0	0	0	0	0	0	0	0	0	0	0	0	0	0	0	0	0	0	0	0	0	0	0	0	0	0	0	0	0	0.0712251	0	0	0	0	0	0	0	0	0	0	0	0
						NA	0.0184038	0	0	0	0	0.11322	0	0.0621214	0	0	0	0.0105798	0	0	0	0	0	0	0.00495086	0	0	0	0	0	0.0177754	0	0	0.053041	0.00714286	0	0.16916	0.0248981	0.0151094	0	0.0392567	0.0540609	0	0	0	0	0	0	0
					NA		0.0184038	0	0	0	0	0.11322	0	0.0621214	0	0	0	0.0105798	0	0	0	0	0	0	0.00495086	0	0	0	0	0	0.0177754	0	0	0.053041	0.00714286	0	0.16916	0.0248981	0.0151094	0	0.0392567	0.0540609	0	0	0	0	0	0	0
				Bacillaceae			1.09809	2.07648	0.529952	7.80181	3.06207	6.32218	1.95971	1.50645	1.96987	9.40378	9.23479	10.213	1.7297	4.6238	1.05882	0	0.0297989	0.21161	5.06473	7.12273	8.26323	0.364775	0.0578146	0.55843	2.92183	2.95567	5.1639	17.3091	23.7571	7.00211	4.14886	2.45557	0.426085	10.2032	9.06176	22.72	1.938	0.752891	0	0.299265	0.486374	0.251183	0.629911
Bacteria	Bacillota	Bacilli	Bacillales	Marinococcaceae	Geomicrobium	Geomicrobium_sediminis	0	0	0	0	0	0	0	0	0	0	0	0	0	0	0	0	0	0	0	0	0	0	0	0	0	0	0	0	0	0	0	0	0	0	0	0	0	0	0	0	0	0	0
						Geomicrobium_sediminis	0	0	0	0	0	0	0	0	0	0	0	0	0	0	0	0	0	0	0	0	0	0	0	0	0	0	0	0	0	0	0	0	0	0	0	0	0	0	0	0	0	0	0
					Geomicrobium		0	0	0	0	0	0	0	0	0	0	0	0	0	0	0	0	0	0	0	0	0	0	0	0	0	0	0	0	0	0	0	0	0	0	0	0	0	0	0	0	0	0	0
				Marinococcaceae			0	0	0	0	0	0	0	0	0	0	0	0	0	0	0	0	0	0	0	0	0	0	0	0	0	0	0	0	0	0	0	0	0	0	0	0	0	0	0	0	0	0	0
Bacteria	Bacillota	Bacilli	Bacillales	Planococcaceae	Bhargavaea	NA	0	0	0	0	0	0	0	0	0	0	0	0	0	0	0	0	0	0	0	0	0	0	0	0	0	0	0	0	0	0	0	0	0	0	0	0	0	0	0	0	0	0	0
						NA	0	0	0	0	0	0	0	0	0	0	0	0	0	0	0	0	0	0	0	0	0	0	0	0	0	0	0	0	0	0	0	0	0	0	0	0	0	0	0	0	0	0	0
					Bhargavaea		0	0	0	0	0	0	0	0	0	0	0	0	0	0	0	0	0	0	0	0	0	0	0	0	0	0	0	0	0	0	0	0	0	0	0	0	0	0	0	0	0	0	0
Bacteria	Bacillota	Bacilli	Bacillales	Planococcaceae	Kurthia	NA	0	0	0	0	0.053635	0	0	0	0	0.0323154	0.163159	0.0246861	0	0	0	0	0	0	0	0	0	0	0	0	0	0	0	0	0	0	0.195869	0	0	0	0	0.0144162	0	0	0	0	0	0	0
						NA	0	0	0	0	0.053635	0	0	0	0	0.0323154	0.163159	0.0246861	0	0	0	0	0	0	0	0	0	0	0	0	0	0	0	0	0	0	0.195869	0	0	0	0	0.0144162	0	0	0	0	0	0	0
					Kurthia		0	0	0	0	0.053635	0	0	0	0	0.0323154	0.163159	0.0246861	0	0	0	0	0	0	0	0	0	0	0	0	0	0	0	0	0	0	0.195869	0	0	0	0	0.0144162	0	0	0	0	0	0	0
Bacteria	Bacillota	Bacilli	Bacillales	Planococcaceae	Lysinibacillus	Bacillus_ndiopicus	0	0	0	0	0	0	0	0	0	0	0	0	0	0	0	0	0	0	0	0	0	0	0	0	0	0	0	0	0	0	0	0	0	0	0	0	0	0	0	0	0	0	0
						Bacillus_ndiopicus	0	0	0	0	0	0	0	0	0	0	0	0	0	0	0	0	0	0	0	0	0	0	0	0	0	0	0	0	0	0	0	0	0	0	0	0	0	0	0	0	0	0	0
Bacteria	Bacillota	Bacilli	Bacillales	Planococcaceae	Lysinibacillus	NA	0	0	0	0	0	0.0135863	0	0	0	0.0215436	0	0.0282127	0	0	0	0	0	0	0	0	0	0	0	0	0.0177754	0	0	0	0.025	0	0	0	0	0.0441696	0	0.0180203	0	0	0	0	0	0	0
Bacteria	Bacillota	Bacilli	Bacillales	Planococcaceae	Lysinibacillus	NA	0	0	0	0	0	0	0	0	0	0.113104	0	0.0246861	0	0	0	0	0	0	0	0	0	0	0	0	0.0222193	0	0	0	0.0535714	0	0	0	0	0	0	0.0162183	0	0	0	0	0	0	0
Bacteria	Bacillota	Bacilli	Bacillales	Planococcaceae	Lysinibacillus	NA	0	0	0	0	0	0	0	0	0	0	0	0	0	0	0	0	0	0	0	0	0	0	0	0	0	0	0	0	0	0	0	0	0	0	0	0	0	0	0	0	0	0	0
Bacteria	Bacillota	Bacilli	Bacillales	Planococcaceae	Lysinibacillus	NA	0	0	0	0	0	0	0	0	0	0	0	0	0	0	0	0	0	0	0.0297052	0	0	0	0	0	0	0	0	5.76379	0	0	0	0	0	0	0	0.0342386	0	0	0	0	0	0	0
Bacteria	Bacillota	Bacilli	Bacillales	Planococcaceae	Lysinibacillus	NA	0	0	0	0	0	0	0	0	0	0	0	0	0	0	0	0	0	0	0	0	0	0	0	0	0	0	0	0	0	0	0	0	0	0	0	0	0	0	0	0	0	0	0
Bacteria	Bacillota	Bacilli	Bacillales	Planococcaceae	Lysinibacillus	NA	0	0	0	0	0	0	0	0	0	0	0	0	0	0	0	0	0	0	0	0	0	0	0	0	0	0	0	0.0353607	0	0	0	0.00311226	0	0	0	0	0	0	0	0	0	0	0
Bacteria	Bacillota	Bacilli	Bacillales	Planococcaceae	Lysinibacillus	NA	0	0	0	0	0	0.0362302	0	0	0	0	0	0	0	0	0	0	0	0	0	0	0	0	0	0	0	0	0	0.300566	0	0	0.0712251	0	0	0	0	0	0	0	0	0	0	0	0
Bacteria	Bacillota	Bacilli	Bacillales	Planococcaceae	Lysinibacillus	NA	0	0	0	0	0	0	0	0	0	0	0	0	0	0	0	0	0	0	0	0	0	0	0	0	0	0	0	0	0	0	0	0	0	0	0	0	0	0	0	0	0	0	0
						NA	0	0	0	0	0	0.0498166	0	0	0	0.134647	0	0.0528989	0	0	0	0	0	0	0.0297052	0	0	0	0	0	0.0399947	0	0	6.09972	0.0785714	0	0.0712251	0.00311226	0	0.0441696	0	0.0684771	0	0	0	0	0	0	0
					Lysinibacillus		0	0	0	0	0	0.0498166	0	0	0	0.134647	0	0.0528989	0	0	0	0	0	0	0.0297052	0	0	0	0	0	0.0399947	0	0	6.09972	0.0785714	0	0.0712251	0.00311226	0	0.0441696	0	0.0684771	0	0	0	0	0	0	0
Bacteria	Bacillota	Bacilli	Bacillales	Planococcaceae	Psychrobacillus	uncultured_bacterium	0	0	0	0	0	0	0	0	0	0	0	0	0	0	0	0	0	0	0	0	0	0	0	0	0	0	0	0	0	0	0	0	0	0	0	0	0	0	0	0	0	0	0
						uncultured_bacterium	0	0	0	0	0	0	0	0	0	0	0	0	0	0	0	0	0	0	0	0	0	0	0	0	0	0	0	0	0	0	0	0	0	0	0	0	0	0	0	0	0	0	0
					Psychrobacillus		0	0	0	0	0	0	0	0	0	0	0	0	0	0	0	0	0	0	0	0	0	0	0	0	0	0	0	0	0	0	0	0	0	0	0	0	0	0	0	0	0	0	0
Bacteria	Bacillota	Bacilli	Bacillales	Planococcaceae	Solibacillus	uncultured_bacterium	0	0	0	0	0	0	0	0	0	0	0	0	0	0	0	0	0	0	0	0	0	0	0	0	0	0	0	0	0.025	0	0	0	0	0	0	0	0	0	0	0	0	0	0
						uncultured_bacterium	0	0	0	0	0	0	0	0	0	0	0	0	0	0	0	0	0	0	0	0	0	0	0	0	0	0	0	0	0.025	0	0	0	0	0	0	0	0	0	0	0	0	0	0
					Solibacillus		0	0	0	0	0	0	0	0	0	0	0	0	0	0	0	0	0	0	0	0	0	0	0	0	0	0	0	0	0.025	0	0	0	0	0	0	0	0	0	0	0	0	0	0
Bacteria	Bacillota	Bacilli	Bacillales	Planococcaceae	Sporosarcina	Sporosarcina_pasteurii	0	0	0	0	0	0	0	0	0	0	0	0.017633	0	0	0	0	0	0	0	0	0	0	0	0	0	0	0	0	0	0	0	0	0	0	0	0	0	0	0	0	0	0	0
Bacteria	Bacillota	Bacilli	Bacillales	Planococcaceae	Sporosarcina	Sporosarcina_pasteurii	0.0245384	0	0	0	0	0	0	0	0	0	0	0	0	0	0	0	0	0	0	0	0	0	0	0	0	0	0	0	0	0	0	0.0342349	0	0	0	0	0	0	0	0	0	0	0
						Sporosarcina_pasteurii	0.0245384	0	0	0	0	0	0	0	0	0	0	0.017633	0	0	0	0	0	0	0	0	0	0	0	0	0	0	0	0	0	0	0	0.0342349	0	0	0	0	0	0	0	0	0	0	0
Bacteria	Bacillota	Bacilli	Bacillales	Planococcaceae	Sporosarcina	uncultured_bacterium	0	0	0	0	0	0	0	0	0	0	0	0	0	0	0	0	0	0	0	0	0	0	0	0	0	0	0	0	0	0	0	0	0	0	0	0	0	0	0	0	0	0	0
						uncultured_bacterium	0	0	0	0	0	0	0	0	0	0	0	0	0	0	0	0	0	0	0	0	0	0	0	0	0	0	0	0	0	0	0	0	0	0	0	0	0	0	0	0	0	0	0
Bacteria	Bacillota	Bacilli	Bacillales	Planococcaceae	Sporosarcina	NA	0	0	0	0	0	0	0	0	0	0	0	0	0	0	0	0	0	0	0	0	0	0	0	0	0	0	0	0	0	0	0.0267094	0	0	0	0	0	0	0	0	0	0	0	0
						NA	0	0	0	0	0	0	0	0	0	0	0	0	0	0	0	0	0	0	0	0	0	0	0	0	0	0	0	0	0	0	0.0267094	0	0	0	0	0	0	0	0	0	0	0	0
					Sporosarcina		0.0245384	0	0	0	0	0	0	0	0	0	0	0.017633	0	0	0	0	0	0	0	0	0	0	0	0	0	0	0	0	0	0	0.0267094	0.0342349	0	0	0	0	0	0	0	0	0	0	0
Bacteria	Bacillota	Bacilli	Bacillales	Planococcaceae	NA	NA	0	0	0	0	0	0	0	0	0	0	0	0	0	0	0	0	0	0	0	0	0	0	0	0	0	0	0	0	0	0	0	0	0	0	0	0	0	0	0	0	0	0	0
						NA	0	0	0	0	0	0	0	0	0	0	0	0	0	0	0	0	0	0	0	0	0	0	0	0	0	0	0	0	0	0	0	0	0	0	0	0	0	0	0	0	0	0	0
					NA		0	0	0	0	0	0	0	0	0	0	0	0	0	0	0	0	0	0	0	0	0	0	0	0	0	0	0	0	0	0	0	0	0	0	0	0	0	0	0	0	0	0	0
				Planococcaceae			0.0245384	0	0	0	0.053635	0.0498166	0	0	0	0.166963	0.163159	0.0952179	0	0	0	0	0	0	0.0297052	0	0	0	0	0	0.0399947	0	0	6.09972	0.103571	0	0.293803	0.0373471	0	0.0441696	0	0.0828933	0	0	0	0	0	0	0
Bacteria	Bacillota	Bacilli	Bacillales	NA	NA	NA	0	0	0	0	0	0	0	0	0	0	0	0	0	0	0	0	0	0	0	0	0	0	0	0	0	0	0	0	0	0	0	0	0	0	0	0.00360406	0	0	0	0	0	0	0
Bacteria	Bacillota	Bacilli	Bacillales	NA	NA	NA	0	0	0	0	0	0	0	0	0	0	0	0	0	0	0	0	0	0	0	0	0	0	0	0	0	0	0	0	0	0	0	0.0186736	0	0	0	0	0	0	0	0	0	0	0
Bacteria	Bacillota	Bacilli	Bacillales	NA	NA	NA	0.0184038	0	0	0	0	0	0	0	0	0	0	0	0	0	0	0	0	0	0	0	0	0	0	0	0	0	0	0	0	0	0	0	0	0	0	0	0	0	0	0	0	0	0
						NA	0.0184038	0	0	0	0	0	0	0	0	0	0	0	0	0	0	0	0	0	0	0	0	0	0	0	0	0	0	0	0	0	0	0.0186736	0	0	0	0.00360406	0	0	0	0	0	0	0
					NA		0.0184038	0	0	0	0	0	0	0	0	0	0	0	0	0	0	0	0	0	0	0	0	0	0	0	0	0	0	0	0	0	0	0.0186736	0	0	0	0.00360406	0	0	0	0	0	0	0
				NA			0.0184038	0	0	0	0	0	0	0	0	0	0	0	0	0	0	0	0	0	0	0	0	0	0	0	0	0	0	0	0	0	0	0.0186736	0	0	0	0.00360406	0	0	0	0	0	0	0
			Bacillales				1.14103	2.07648	0.529952	7.80181	3.11571	6.37199	1.95971	1.50645	1.96987	9.57074	9.39794	10.3082	1.7297	4.6238	1.05882	0	0.0297989	0.21161	5.09444	7.12273	8.26323	0.364775	0.0578146	0.55843	2.96183	2.95567	5.1639	23.4088	23.8607	7.00211	4.44266	2.51159	0.426085	10.2473	9.06176	22.8065	1.938	0.752891	0	0.299265	0.486374	0.251183	0.629911
Bacteria	Bacillota	Bacilli	Brevibacillales	Brevibacillaceae	Brevibacillus	Brevibacillus_thermoruber	0	0	0	0	0	0	0	0	0	0	0	0	0	0	0	0	0	0	0	0	0	0	0	0	0	0	0	0	0	0	0	0	0	0	0	0	0	0	0	0	0	0	0
						Brevibacillus_thermoruber	0	0	0	0	0	0	0	0	0	0	0	0	0	0	0	0	0	0	0	0	0	0	0	0	0	0	0	0	0	0	0	0	0	0	0	0	0	0	0	0	0	0	0
Bacteria	Bacillota	Bacilli	Brevibacillales	Brevibacillaceae	Brevibacillus	NA	0	0	0	0	0	0	0	0	0	0	0	0	0	0	0	0	0	0	0	0	0	0	0	0	0	0	0	0	0	0	0	0	0	0	0	0	0	0	0	0	0	0	0
Bacteria	Bacillota	Bacilli	Brevibacillales	Brevibacillaceae	Brevibacillus	NA	0	0	0	0	0	0	0	0	0	0	0	0	0	0	0	0	0	0	0	0	0.0262881	0	0	0	0	0	0	0	0	0	0	0	0	0	0	0	0	0	0	0	0	0	0
Bacteria	Bacillota	Bacilli	Brevibacillales	Brevibacillaceae	Brevibacillus	NA	0	0	0	0	0	0	0	0	0	0	0	0	0	0	0	0	0	0	0.00742629	0	0	0	0	0	0	0	0	0	0	0	0	0	0	0	0	0.061269	0	0	0	0	0	0	0
						NA	0	0	0	0	0	0	0	0	0	0	0	0	0	0	0	0	0	0	0.00742629	0	0.0262881	0	0	0	0	0	0	0	0	0	0	0	0	0	0	0.061269	0	0	0	0	0	0	0
					Brevibacillus		0	0	0	0	0	0	0	0	0	0	0	0	0	0	0	0	0	0	0.00742629	0	0.0262881	0	0	0	0	0	0	0	0	0	0	0	0	0	0	0.061269	0	0	0	0	0	0	0
				Brevibacillaceae			0	0	0	0	0	0	0	0	0	0	0	0	0	0	0	0	0	0	0.00742629	0	0.0262881	0	0	0	0	0	0	0	0	0	0	0	0	0	0	0.061269	0	0	0	0	0	0	0
			Brevibacillales				0	0	0	0	0	0	0	0	0	0	0	0	0	0	0	0	0	0	0.00742629	0	0.0262881	0	0	0	0	0	0	0	0	0	0	0	0	0	0	0.061269	0	0	0	0	0	0	0
Bacteria	Bacillota	Bacilli	Erysipelotrichales	Erysipelatoclostridiaceae	NA	NA	0.0122692	0	0	0	0	0	0	0	0	0	0	0	0	0	0	0	0	0	0	0	0	0	0	0	0	0	0	0	0	0	0	0	0	0	0	0.00720812	0	0	0	0	0	0	0
						NA	0.0122692	0	0	0	0	0	0	0	0	0	0	0	0	0	0	0	0	0	0	0	0	0	0	0	0	0	0	0	0	0	0	0	0	0	0	0.00720812	0	0	0	0	0	0	0
					NA		0.0122692	0	0	0	0	0	0	0	0	0	0	0	0	0	0	0	0	0	0	0	0	0	0	0	0	0	0	0	0	0	0	0	0	0	0	0.00720812	0	0	0	0	0	0	0
				Erysipelatoclostridiaceae			0.0122692	0	0	0	0	0	0	0	0	0	0	0	0	0	0	0	0	0	0	0	0	0	0	0	0	0	0	0	0	0	0	0	0	0	0	0.00720812	0	0	0	0	0	0	0
Bacteria	Bacillota	Bacilli	Erysipelotrichales	Erysipelotrichaceae	Solobacterium	NA	0	0	0	0	0	0	0	0	0	0	0	0	0	0	0	0	0	0	0	0	0	0	0	0	0	0	0	0	0	0	0	0	0	0	0	0	0	0	0	0	0	0	0
						NA	0	0	0	0	0	0	0	0	0	0	0	0	0	0	0	0	0	0	0	0	0	0	0	0	0	0	0	0	0	0	0	0	0	0	0	0	0	0	0	0	0	0	0
					Solobacterium		0	0	0	0	0	0	0	0	0	0	0	0	0	0	0	0	0	0	0	0	0	0	0	0	0	0	0	0	0	0	0	0	0	0	0	0	0	0	0	0	0	0	0
				Erysipelotrichaceae			0	0	0	0	0	0	0	0	0	0	0	0	0	0	0	0	0	0	0	0	0	0	0	0	0	0	0	0	0	0	0	0	0	0	0	0	0	0	0	0	0	0	0
			Erysipelotrichales				0.0122692	0	0	0	0	0	0	0	0	0	0	0	0	0	0	0	0	0	0	0	0	0	0	0	0	0	0	0	0	0	0	0	0	0	0	0.00720812	0	0	0	0	0	0	0
Bacteria	Bacillota	Bacilli	Lactobacillales	Aerococcaceae	Aerococcus	uncultured_bacterium	0	0	0	0	0	0	0	0	0	0.0053859	0	0	0	0	0	0	0	0	0	0	0	0	0	0	0	0	0	0	0	0	0	0	0	0	0	0	0	0	0	0	0	0	0
						uncultured_bacterium	0	0	0	0	0	0	0	0	0	0.0053859	0	0	0	0	0	0	0	0	0	0	0	0	0	0	0	0	0	0	0	0	0	0	0	0	0	0	0	0	0	0	0	0	0
Bacteria	Bacillota	Bacilli	Lactobacillales	Aerococcaceae	Aerococcus	NA	0	0	0	0	0	0	0	0	0	0	0	0	0	0	0	0	0	0	0	0	0	0	0	0	0	0	0	0	0	0	0	0	0	0	0	0	0	0.0134445	0	0	0	0	0
Bacteria	Bacillota	Bacilli	Lactobacillales	Aerococcaceae	Aerococcus	NA	0	0	0	0	0	0	0	0	0	0	0	0	0	0	0	0	0	0	0	0	0	0	0	0	0	0	0	0	0	0	0	0	0	0	0	0	0	0	0	0	0	0	0
						NA	0	0	0	0	0	0	0	0	0	0	0	0	0	0	0	0	0	0	0	0	0	0	0	0	0	0	0	0	0	0	0	0	0	0	0	0	0	0.0134445	0	0	0	0	0
					Aerococcus		0	0	0	0	0	0	0	0	0	0.0053859	0	0	0	0	0	0	0	0	0	0	0	0	0	0	0	0	0	0	0	0	0	0	0	0	0	0	0	0.0134445	0	0	0	0	0
Bacteria	Bacillota	Bacilli	Lactobacillales	Aerococcaceae	Facklamia	uncultured_bacterium	0	0	0	0.111654	0	0	0	0	0	0.053859	0	0.0387925	0	0	0	0	0	0	0	0	0	0	0	0	0.0111096	0.0240298	0	0.0353607	0.0357143	0	0	0.0373471	0	0.0607332	0.0457995	0.0216243	0	0	0	0	0	0	0
						uncultured_bacterium	0	0	0	0.111654	0	0	0	0	0	0.053859	0	0.0387925	0	0	0	0	0	0	0	0	0	0	0	0	0.0111096	0.0240298	0	0.0353607	0.0357143	0	0	0.0373471	0	0.0607332	0.0457995	0.0216243	0	0	0	0	0	0	0
					Facklamia		0	0	0	0.111654	0	0	0	0	0	0.053859	0	0.0387925	0	0	0	0	0	0	0	0	0	0	0	0	0.0111096	0.0240298	0	0.0353607	0.0357143	0	0	0.0373471	0	0.0607332	0.0457995	0.0216243	0	0	0	0	0	0	0
Bacteria	Bacillota	Bacilli	Lactobacillales	Aerococcaceae	Globicatella	uncultured_bacterium	0	0	0	0	0	0	0	0	0	0	0	0	0	0	0	0	0	0	0	0	0	0	0	0	0	0	0	0	0	0	0	0	0	0	0	0	0	0	0	0	0	0	0
Bacteria	Bacillota	Bacilli	Lactobacillales	Aerococcaceae	Globicatella	uncultured_bacterium	0	0	0	0	0	0	0	0	0	0	0	0	0	0	0	0	0	0	0	0	0	0	0	0	0	0	0	0	0	0	0	0	0	0	0	0	0	0	0	0	0	0	0
Bacteria	Bacillota	Bacilli	Lactobacillales	Aerococcaceae	Globicatella	uncultured_bacterium	0	0	0	0	0	0	0	0	0	0	0	0	0	0	0	0	0	0	0	0	0	0	0	0	0	0	0	0	0	0	0	0	0	0	0	0	0	0	0	0	0	0	0
Bacteria	Bacillota	Bacilli	Lactobacillales	Aerococcaceae	Globicatella	uncultured_bacterium	0	0	0	0	0	0	0	0	0	0.0592449	0	0	0	0	0	0	0	0	0	0	0	0	0	0	0	0	0	0	0	0	0.551994	0.105817	0	0	0	0	0.0189258	0	0	0	0	0	0
Bacteria	Bacillota	Bacilli	Lactobacillales	Aerococcaceae	Globicatella	uncultured_bacterium	0	0	0	0	0	0	0	0	0	0	0	0.0634786	0	0	0	0	0	0	0	0	0	0	0	0	0	0	0	0	0	0	0	0	0	0	0	0	0	0	0	0	0	0	0
Bacteria	Bacillota	Bacilli	Lactobacillales	Aerococcaceae	Globicatella	uncultured_bacterium	0	0	0	0	0	0	0	0	0	0	0	0	0	0	0	0	0	0	0	0	0	0	0	0	0	0	0	0	0	0	0	0	0	0	0.0261712	0	0	0	0	0	0	0	0
Bacteria	Bacillota	Bacilli	Lactobacillales	Aerococcaceae	Globicatella	uncultured_bacterium	0	0	0	0	0	0	0	0	0	0	0	0	0	0	0	0	0	0	0	0	0	0	0	0	0	0	0	0	0	0	0	0	0	0	0	0	0	0	0	0	0	0	0
						uncultured_bacterium	0	0	0	0	0	0	0	0	0	0.0592449	0	0.0634786	0	0	0	0	0	0	0	0	0	0	0	0	0	0	0	0	0	0	0.551994	0.105817	0	0	0.0261712	0	0.0189258	0	0	0	0	0	0
Bacteria	Bacillota	Bacilli	Lactobacillales	Aerococcaceae	Globicatella	NA	0	0	0	0	0	0	0	0	0	0	0	0	0	0	0	0	0	0	0	0	0	0	0	0	0	0	0	0	0	0	0	0	0	0	0	0	0	0	0	0	0	0	0
						NA	0	0	0	0	0	0	0	0	0	0	0	0	0	0	0	0	0	0	0	0	0	0	0	0	0	0	0	0	0	0	0	0	0	0	0	0	0	0	0	0	0	0	0
					Globicatella		0	0	0	0	0	0	0	0	0	0.0592449	0	0.0634786	0	0	0	0	0	0	0	0	0	0	0	0	0	0	0	0	0	0	0.551994	0.105817	0	0	0.0261712	0	0.0189258	0	0	0	0	0	0
				Aerococcaceae			0	0	0	0.111654	0	0	0	0	0	0.11849	0	0.102271	0	0	0	0	0	0	0	0	0	0	0	0	0.0111096	0.0240298	0	0.0353607	0.0357143	0	0.551994	0.143164	0	0.0607332	0.0719707	0.0216243	0.0189258	0.0134445	0	0	0	0	0
Bacteria	Bacillota	Bacilli	Lactobacillales	Carnobacteriaceae	Alloiococcus	uncultured_bacterium	0	0	0	0	0	0	0	0	0	0	0	0	0	0	0	0	0	0	0	0	0	0	0	0	0	0	0	0	0	0	0	0	0	0	0	0	0	0.0134445	0	0	0	0	0
						uncultured_bacterium	0	0	0	0	0	0	0	0	0	0	0	0	0	0	0	0	0	0	0	0	0	0	0	0	0	0	0	0	0	0	0	0	0	0	0	0	0	0.0134445	0	0	0	0	0
					Alloiococcus		0	0	0	0	0	0	0	0	0	0	0	0	0	0	0	0	0	0	0	0	0	0	0	0	0	0	0	0	0	0	0	0	0	0	0	0	0	0.0134445	0	0	0	0	0
Bacteria	Bacillota	Bacilli	Lactobacillales	Carnobacteriaceae	Atopostipes	uncultured_bacterium	0	0	0	0	0	0	0	0	0	0	0	0	0	0	0	0	0	0	0	0	0	0	0	0	0	0	0	0	0	0	0	0	0	0	0	0	0	0	0	0	0	0	0
Bacteria	Bacillota	Bacilli	Lactobacillales	Carnobacteriaceae	Atopostipes	uncultured_bacterium	0	0	0	0	0	0	0	0	0	0	0	0	0	0	0	0	0	0	0	0	0	0	0	0	0.0177754	0	0	0	0	0	0	0	0	0	0	0	0	0	0	0	0	0	0
Bacteria	Bacillota	Bacilli	Lactobacillales	Carnobacteriaceae	Atopostipes	uncultured_bacterium	0	0	0	0	0	0	0	0	0	0	0	0	0	0	0	0	0	0	0	0	0	0	0	0	0	0	0	0	0	0	0	0	0	0	0	0	0	0	0	0	0	0	0
Bacteria	Bacillota	Bacilli	Lactobacillales	Carnobacteriaceae	Atopostipes	uncultured_bacterium	0	0	0	0	0	0	0	0	0	0	0	0	0	0	0	0	0	0	0	0	0	0	0	0	0	0	0	0	0	0	0	0	0	0	0	0	0	0	0	0	0	0	0
Bacteria	Bacillota	Bacilli	Lactobacillales	Carnobacteriaceae	Atopostipes	uncultured_bacterium	0	0	0	0	0	0	0	0	0	0.0430872	0.0815794	0.0423191	0	0	0	0	0	0	0.0222789	0	0.0262881	0	0	0	0	0	0	0	0.0428571	0	0.0623219	0.0778065	0	0	0.0327139	0.0108122	0	0	0	0	0	0	0
						uncultured_bacterium	0	0	0	0	0	0	0	0	0	0.0430872	0.0815794	0.0423191	0	0	0	0	0	0	0.0222789	0	0.0262881	0	0	0	0.0177754	0	0	0	0.0428571	0	0.0623219	0.0778065	0	0	0.0327139	0.0108122	0	0	0	0	0	0	0
					Atopostipes		0	0	0	0	0	0	0	0	0	0.0430872	0.0815794	0.0423191	0	0	0	0	0	0	0.0222789	0	0.0262881	0	0	0	0.0177754	0	0	0	0.0428571	0	0.0623219	0.0778065	0	0	0.0327139	0.0108122	0	0	0	0	0	0	0
Bacteria	Bacillota	Bacilli	Lactobacillales	Carnobacteriaceae	Dolosigranulum	NA	0	0	0	0	0	0	0	0	0	0	0	0	0	0	0	0	0	0	0	0	0	0	0	0	0	0	0	0	0	0	0	0	0	0	0	0	0	0	0	0	0	0	0
Bacteria	Bacillota	Bacilli	Lactobacillales	Carnobacteriaceae	Dolosigranulum	NA	0	0	0	0.0837404	0.00975182	0.0951044	0	0	0.0210682	0.0269295	0	0	0	0	0	0	0	0	0	0	0	0	0	0	0.0133316	0	0	0	0	0	0.0712251	0.0591329	0	0	0	0	0	0	0	0	0	0	0
						NA	0	0	0	0.0837404	0.00975182	0.0951044	0	0	0.0210682	0.0269295	0	0	0	0	0	0	0	0	0	0	0	0	0	0	0.0133316	0	0	0	0	0	0.0712251	0.0591329	0	0	0	0	0	0	0	0	0	0	0
					Dolosigranulum		0	0	0	0.0837404	0.00975182	0.0951044	0	0	0.0210682	0.0269295	0	0	0	0	0	0	0	0	0	0	0	0	0	0	0.0133316	0	0	0	0	0	0.0712251	0.0591329	0	0	0	0	0	0	0	0	0	0	0
Bacteria	Bacillota	Bacilli	Lactobacillales	Carnobacteriaceae	Granulicatella	NA	0	0	0	0	0	0.0226439	0	0	0	0	0	0	0	0	0	0	0	0	0	0	0	0	0	0	0	0	0	0	0	0	0	0	0	0	0	0	0	0	0	0	0	0	0
						NA	0	0	0	0	0	0.0226439	0	0	0	0	0	0	0	0	0	0	0	0	0	0	0	0	0	0	0	0	0	0	0	0	0	0	0	0	0	0	0	0	0	0	0	0	0
					Granulicatella		0	0	0	0	0	0.0226439	0	0	0	0	0	0	0	0	0	0	0	0	0	0	0	0	0	0	0	0	0	0	0	0	0	0	0	0	0	0	0	0	0	0	0	0	0
Bacteria	Bacillota	Bacilli	Lactobacillales	Carnobacteriaceae	Jeotgalibaca	Trichococcus_sp.	0.0613459	0.0957453	0	0.195394	0.224292	0.14945	0.0364598	0	0.105341	0.759412	0.587372	0.726478	0.0205917	0.164159	0.0522876	0	0	0	0.128722	0.203507	0.32422	0.0258872	0	0.068519	0.182198	0.216268	0.299356	0.477369	0.385714	0.0586441	0.249288	0.0622452	0	0.491387	0.693536	0.279315	0.0681328	0.0537779	0	0	0	0	0
Bacteria	Bacillota	Bacilli	Lactobacillales	Carnobacteriaceae	Jeotgalibaca	Trichococcus_sp.	0	0	0	0	0	0	0	0	0	0	0	0	0	0	0	0	0	0	0	0	0	0	0	0	0	0	0	0	0	0	0	0	0	0	0	0	0	0	0	0	0	0	0.0129879
Bacteria	Bacillota	Bacilli	Lactobacillales	Carnobacteriaceae	Jeotgalibaca	Trichococcus_sp.	0	0	0	0	0	0	0	0	0	0	0	0	0	0	0	0	0	0	0	0	0	0	0	0	0	0	0	0	0	0.0117288	0	0	0	0	0	0	0	0	0	0	0	0	0
Bacteria	Bacillota	Bacilli	Lactobacillales	Carnobacteriaceae	Jeotgalibaca	Trichococcus_sp.	0	0	0	0	0	0	0	0	0	0	0	0	0	0	0	0	0	0	0	0	0	0	0	0	0	0	0	0	0	0	0	0	0	0.0165636	0	0	0	0	0	0	0	0	0
Bacteria	Bacillota	Bacilli	Lactobacillales	Carnobacteriaceae	Jeotgalibaca	Trichococcus_sp.	0	0	0	0	0	0	0	0	0	0	0	0	0	0	0	0	0	0	0	0	0	0	0	0	0	0	0	0	0	0	0	0	0	0	0	0	0	0	0	0	0	0	0
						Trichococcus_sp.	0.0613459	0.0957453	0	0.195394	0.224292	0.14945	0.0364598	0	0.105341	0.759412	0.587372	0.726478	0.0205917	0.164159	0.0522876	0	0	0	0.128722	0.203507	0.32422	0.0258872	0	0.068519	0.182198	0.216268	0.299356	0.477369	0.385714	0.070373	0.249288	0.0622452	0	0.507951	0.693536	0.279315	0.0681328	0.0537779	0	0	0	0	0.0129879
					Jeotgalibaca		0.0613459	0.0957453	0	0.195394	0.224292	0.14945	0.0364598	0	0.105341	0.759412	0.587372	0.726478	0.0205917	0.164159	0.0522876	0	0	0	0.128722	0.203507	0.32422	0.0258872	0	0.068519	0.182198	0.216268	0.299356	0.477369	0.385714	0.070373	0.249288	0.0622452	0	0.507951	0.693536	0.279315	0.0681328	0.0537779	0	0	0	0	0.0129879
Bacteria	Bacillota	Bacilli	Lactobacillales	Carnobacteriaceae	Trichococcus	NA	0	0	0	0	0	0	0	0	0	0	0	0	0	0	0	0	0	0	0	0	0	0	0	0	0	0	0	0	0	0	0	0	0	0	0	0	0	0	0	0	0	0	0
						NA	0	0	0	0	0	0	0	0	0	0	0	0	0	0	0	0	0	0	0	0	0	0	0	0	0	0	0	0	0	0	0	0	0	0	0	0	0	0	0	0	0	0	0
					Trichococcus		0	0	0	0	0	0	0	0	0	0	0	0	0	0	0	0	0	0	0	0	0	0	0	0	0	0	0	0	0	0	0	0	0	0	0	0	0	0	0	0	0	0	0
				Carnobacteriaceae			0.0613459	0.0957453	0	0.279135	0.234044	0.267198	0.0364598	0	0.126409	0.829429	0.668951	0.768797	0.0205917	0.164159	0.0522876	0	0	0	0.151001	0.203507	0.350508	0.0258872	0	0.068519	0.213305	0.216268	0.299356	0.477369	0.428571	0.070373	0.382835	0.199185	0	0.507951	0.72625	0.290127	0.0681328	0.0672224	0	0	0	0	0.0129879
Bacteria	Bacillota	Bacilli	Lactobacillales	Enterococcaceae	Enterococcus	Enterococcus_asini	0	0	0	0	0	0	0	0	0	0	0	0.0705318	0	0	0	0	0	0	0	0	0	0	0	0	0	0	0	0	0.0428571	0	0	0	0	0	0.111227	0.0234264	0	0	0	0	0	0	0
						Enterococcus_asini	0	0	0	0	0	0	0	0	0	0	0	0.0705318	0	0	0	0	0	0	0	0	0	0	0	0	0	0	0	0	0.0428571	0	0	0	0	0	0.111227	0.0234264	0	0	0	0	0	0	0
Bacteria	Bacillota	Bacilli	Lactobacillales	Enterococcaceae	Enterococcus	Enterococcus_cecorum	0	0	0	0	0	0	0	0	0	0	0	0	0	0	0	0	0	0	0	0	0	0	0	0	0	0	0	0	0	0	0	0	0	0	0	0	0	0	0	0	0	0	0
						Enterococcus_cecorum	0	0	0	0	0	0	0	0	0	0	0	0	0	0	0	0	0	0	0	0	0	0	0	0	0	0	0	0	0	0	0	0	0	0	0	0	0	0	0	0	0	0	0
Bacteria	Bacillota	Bacilli	Lactobacillales	Enterococcaceae	Enterococcus	NA	0	0	0	0.0279135	0	0	0	0	0	0	0	0	0	0	0	0	0	0	0	0	0	0	0	0	0	0	0	0	0	0	0	0	0	0	0	0	0	0	0	0	0	0	0
Bacteria	Bacillota	Bacilli	Lactobacillales	Enterococcaceae	Enterococcus	NA	0.030673	0.0239363	0	0	0	0.00905756	0	0	0	0.0053859	0.146843	0	0.0137278	0.0547196	0	0	0	0	0.017328	0.0939261	0.00876271	0.00470677	0	0	0.00444385	0	0.0898069	0	0.0107143	0.0175932	0.00890313	0	0	0.0331272	0.0457995	0.00360406	0.0340664	0.0134445	0	0	0	0	0
Bacteria	Bacillota	Bacilli	Lactobacillales	Enterococcaceae	Enterococcus	NA	0	0	0	0	0	0	0	0	0	0	0	0	0	0	0	0	0	0	0	0	0	0	0	0	0	0	0	0	0	0	0	0	0	0	0.0130856	0	0	0	0	0	0	0	0
Bacteria	Bacillota	Bacilli	Lactobacillales	Enterococcaceae	Enterococcus	NA	0	0	0	0	0.00487591	0	0	0	0	0	0	0	0	0	0	0	0	0	0	0	0	0	0	0	0	0	0	0	0	0	0	0	0	0	0	0	0	0	0	0	0	0	0
Bacteria	Bacillota	Bacilli	Lactobacillales	Enterococcaceae	Enterococcus	NA	0	0	0	0	0.0341314	0	0	0	0	0	0	0	0	0	0	0	0	0	0	0	0	0	0	0	0	0	0	0	0	0	0	0	0	0	0	0	0	0	0	0	0	0	0
Bacteria	Bacillota	Bacilli	Lactobacillales	Enterococcaceae	Enterococcus	NA	0	0	0.0189268	0	0	0.081518	0	0	0.0632045	0.188506	0	0.15517	0	0	0	0	0	0	0	0	0.0788644	0	0	0	0.0422166	0	0	0.159123	0.0464286	0	0.178063	0.0155613	0	0.132509	0.228998	0.0828933	0	0	0	0	0	0	0
Bacteria	Bacillota	Bacilli	Lactobacillales	Enterococcaceae	Enterococcus	NA	0	0	0	0	0	0	0	0	0	0	0	0	0	0	0	0	0	0	0	0	0	0	0	0	0	0	0	0	0	0	0	0	0	0	0	0	0	0	0	0	0	0	0
Bacteria	Bacillota	Bacilli	Lactobacillales	Enterococcaceae	Enterococcus	NA	0	0	0	0	0	0	0	0	0	0	0	0	0	0	0	0	0	0	0	0	0	0	0	0	0	0	0	0	0	0	0	0	0	0	0	0	0	0	0	0	0	0	0
Bacteria	Bacillota	Bacilli	Lactobacillales	Enterococcaceae	Enterococcus	NA	0	0	0	0	0	0	0	0	0	0	0	0	0	0	0	0	0	0	0	0	0	0	0	0	0	0	0	0	0	0	0	0.00933678	0	0	0	0	0	0	0	0	0	0	0
Bacteria	Bacillota	Bacilli	Lactobacillales	Enterococcaceae	Enterococcus	NA	0	0	0	0	0	0	0	0	0	0	0	0.0282127	0	0	0	0	0	0	0	0	0	0	0	0	0	0	0	0	0.0285714	0	0	0	0	0.0110424	0.0261712	0.00901015	0	0	0	0	0	0	0
Bacteria	Bacillota	Bacilli	Lactobacillales	Enterococcaceae	Enterococcus	NA	0	0	0	0	0	0	0	0	0	0	0	0	0	0	0	0	0	0	0	0	0	0	0	0	0	0	0	0	0	0	0	0	0	0	0	0	0	0	0	0	0	0	0
Bacteria	Bacillota	Bacilli	Lactobacillales	Enterococcaceae	Enterococcus	NA	0	0	0	0	0	0	0	0	0	0	0	0	0	0	0	0	0	0	0	0	0	0	0	0	0	0	0	0	0	0	0	0	0	0	0	0	0	0	0	0	0	0	0
Bacteria	Bacillota	Bacilli	Lactobacillales	Enterococcaceae	Enterococcus	NA	0	0	0	0	0	0	0	0	0	0	0	0	0	0	0	0	0	0	0	0	0	0	0	0	0	0	0	0	0	0	0	0	0	0	0	0	0	0	0	0	0	0	0
Bacteria	Bacillota	Bacilli	Lactobacillales	Enterococcaceae	Enterococcus	NA	0	0	0	0	0	0	0	0	0	0	0	0	0	0	0	0	0	0	0	0	0	0	0	0	0	0	0	0	0	0	0	0	0	0	0	0	0	0	0	0	0	0	0
Bacteria	Bacillota	Bacilli	Lactobacillales	Enterococcaceae	Enterococcus	NA	0.0613459	0.0957453	0	0.237264	0.126774	0.289842	0.938839	0	0.210682	0.689395	1.3379	0.553675	0.061775	0.164159	0	0	0	0.0400343	0.091591	0.219161	0.315457	0.0470677	0	0.0787968	0.108874	0.216268	0.493938	0.601132	0.289286	0.117288	1.1307	0.133827	0.0423063	0.485866	0.425281	0.241472	0.113555	0	0	0.0390345	0	0	0
Bacteria	Bacillota	Bacilli	Lactobacillales	Enterococcaceae	Enterococcus	NA	0	0	0	0	0	0	0.0455747	0	0	0	0	0	0	0	0	0	0	0	0	0	0	0	0	0	0	0	0	0	0	0	0	0	0	0	0	0	0	0	0	0	0	0	0
Bacteria	Bacillota	Bacilli	Lactobacillales	Enterococcaceae	Enterococcus	NA	0	0	0	0	0	0	0	0	0	0.0053859	0	0.0105798	0	0	0	0	0	0	0	0	0	0	0	0	0.00222193	0	0	0.123762	0.0107143	0	0	0.00311226	0	0.0165636	0.0196284	0.00180203	0	0	0	0	0.0429154	0	0
Bacteria	Bacillota	Bacilli	Lactobacillales	Enterococcaceae	Enterococcus	NA	0	0	0	0	0	0	0	0	0	0.0323154	0	0	0	0	0	0	0	0	0	0	0	0	0	0	0	0	0	0	0	0	0	0	0	0	0	0	0	0	0	0	0	0	0
Bacteria	Bacillota	Bacilli	Lactobacillales	Enterococcaceae	Enterococcus	NA	0	0	0	0	0	0.0679317	0	0	0	0.0053859	0	0.0352659	0	0	0	0	0	0	0	0	0	0	0	0	0.0244412	0	0	0	0.0535714	0	0	0	0	0.082818	0.0130856	0.00540609	0	0	0	0	0	0	0
Bacteria	Bacillota	Bacilli	Lactobacillales	Enterococcaceae	Enterococcus	NA	0	0	0	0	0	0	0	0.139773	0	0	0	0	0	0	0	0	0	0	0	0	0	0	0	0	0	0	0	0	0	0	0	0	0	0	0	0	0	0	0	0	0	0	0
Bacteria	Bacillota	Bacilli	Lactobacillales	Enterococcaceae	Enterococcus	NA	0	0	0	0	0	0.0543454	0	0	0	0	0	0	0	0	0	0	0	0	0	0	0	0	0	0	0	0	0	0	0	0	0	0	0	0	0	0	0	0	0	0	0	0	0
Bacteria	Bacillota	Bacilli	Lactobacillales	Enterococcaceae	Enterococcus	NA	0	0	0	0.586183	0.0828904	0.153979	0	0	0	0.4201	0	0.257441	0	0	0	0	0	0	0.0569349	0	0.0963898	0	0	0	0.117762	0	0	0	0.164286	0	0.31161	0.130715	0	0.248454	0.359853	0.149568	0	0.0605001	0	0	0	0	0
Bacteria	Bacillota	Bacilli	Lactobacillales	Enterococcaceae	Enterococcus	NA	0	0	0	0	0	0	0	0	0	0	0	0	0	0	0	0	0	0	0	0	0	0	0	0	0	0	0	0	0	0	0	0	0	0	0	0	0	0	0	0	0	0	0
Bacteria	Bacillota	Bacilli	Lactobacillales	Enterococcaceae	Enterococcus	NA	0	0	0	0	0	0	0	0	0	0	0	0	0	0	0	0	0	0	0	0	0	0	0	0	0	0	0	0	0	0	0	0	0	0	0	0	0	0	0	0	0	0	0
Bacteria	Bacillota	Bacilli	Lactobacillales	Enterococcaceae	Enterococcus	NA	0	0	0	0	0	0	0	0	0	0.177735	0	0.0705318	0	0	0	0	0	0	0	0	0	0	0	0	0	0	0	0	0	0	0	0	0	0	0.130856	0.0288325	0	0	0	0	0	0	0
						NA	0.0920189	0.119682	0.0189268	0.851361	0.248671	0.656673	0.984413	0.139773	0.273886	1.52421	1.48474	1.11088	0.0755028	0.218878	0	0	0	0.0400343	0.165854	0.313087	0.499474	0.0517745	0	0.0787968	0.29996	0.216268	0.583745	0.884017	0.603571	0.134882	1.62927	0.292552	0.0423063	1.01038	1.26276	0.522588	0.147621	0.0739446	0	0.0390345	0.0429154	0	0
					Enterococcus		0.0920189	0.119682	0.0189268	0.851361	0.248671	0.656673	0.984413	0.139773	0.273886	1.52421	1.48474	1.18141	0.0755028	0.218878	0	0	0	0.0400343	0.165854	0.313087	0.499474	0.0517745	0	0.0787968	0.29996	0.216268	0.583745	0.884017	0.646429	0.134882	1.62927	0.292552	0.0423063	1.01038	1.37399	0.546015	0.147621	0.0739446	0	0.0390345	0.0429154	0	0
				Enterococcaceae			0.0920189	0.119682	0.0189268	0.851361	0.248671	0.656673	0.984413	0.139773	0.273886	1.52421	1.48474	1.18141	0.0755028	0.218878	0	0	0	0.0400343	0.165854	0.313087	0.499474	0.0517745	0	0.0787968	0.29996	0.216268	0.583745	0.884017	0.646429	0.134882	1.62927	0.292552	0.0423063	1.01038	1.37399	0.546015	0.147621	0.0739446	0	0.0390345	0.0429154	0	0
Bacteria	Bacillota	Bacilli	Lactobacillales	Lactobacillaceae	Companilactobacillus	NA	0	0	0	0.0558269	0	0	0	0	0	0	0	0	0	0	0	0	0	0	0	0	0	0	0	0	0	0	0	0	0	0	0	0.0311226	0	0	0	0	0	0	0	0	0	0	0
						NA	0	0	0	0.0558269	0	0	0	0	0	0	0	0	0	0	0	0	0	0	0	0	0	0	0	0	0	0	0	0	0	0	0	0.0311226	0	0	0	0	0	0	0	0	0	0	0
					Companilactobacillus		0	0	0	0.0558269	0	0	0	0	0	0	0	0	0	0	0	0	0	0	0	0	0	0	0	0	0	0	0	0	0	0	0	0.0311226	0	0	0	0	0	0	0	0	0	0	0
Bacteria	Bacillota	Bacilli	Lactobacillales	Lactobacillaceae	Fructilactobacillus	NA	0	0	0	0	0	0	0	0	0	0	0	0	0	0	0	0	0	0	0	0	0	0	0	0	0	0	0	0	0	0	0	0	0	0	0	0	0	0	0	0	0	0	0
Bacteria	Bacillota	Bacilli	Lactobacillales	Lactobacillaceae	Fructilactobacillus	NA	0	0	0	0	0	0	0	0	0	0	0	0	0	0	0	0	0	0	0	0	0	0	0	0	0	0	0	0	0	0.0469153	0	0	0	0	0	0	0	0	0	0	0	0	0
Bacteria	Bacillota	Bacilli	Lactobacillales	Lactobacillaceae	Fructilactobacillus	NA	0	0	0	0	0	0	0	0	0	0	0	0	0	0	0	0	0	0	0	0	0	0	0	0	0	0	0	0	0	0	0	0	0	0	0	0	0	0	0	0	0	0	0
Bacteria	Bacillota	Bacilli	Lactobacillales	Lactobacillaceae	Fructilactobacillus	NA	0	0	0	0	0	0	0	0	0	0	0	0	0	0	0	0	0	0	0	0	0	0	0	0	0	0	0	0	0	0	0	0	0	0	0	0	0	0	0	0.0325288	0	0	0
Bacteria	Bacillota	Bacilli	Lactobacillales	Lactobacillaceae	Fructilactobacillus	NA	0	0	0	0	0	0	0	0	0	0	0	0	0	0	0	0	0	0	0	0	0	0	0	0	0	0	0	0	0	0	0	0	0	0	0	0.00540609	0	0	0	0	0	0	0
Bacteria	Bacillota	Bacilli	Lactobacillales	Lactobacillaceae	Fructilactobacillus	NA	0	0	0	0	0	0	0	0	0	0	0	0	0	0	0	0	0	0	0	0	0	0	0	0	0	0	0	0	0	0	0	0	0	0	0	0	0.00757031	0	0	0	0	0	0
Bacteria	Bacillota	Bacilli	Lactobacillales	Lactobacillaceae	Fructilactobacillus	NA	0	0	0	0	0	0	0	0	0	0	0	0	0	0	0	0	0	0	0	0	0	0	0	0.0068519	0	0	0	0	0	0	0	0	0	0	0	0	0	0	0	0	0	0	0
Bacteria	Bacillota	Bacilli	Lactobacillales	Lactobacillaceae	Fructilactobacillus	NA	0	0	0	0	0	0	0	0	0	0	0	0	0	0	0	0	0.0248324	0	0	0	0	0	0	0	0	0	0	0	0	0	0	0	0	0	0	0	0	0	0	0	0	0	0
Bacteria	Bacillota	Bacilli	Lactobacillales	Lactobacillaceae	Fructilactobacillus	NA	0	0	0	0	0	0	0	0	0	0	0	0	0	0	0	0	0	0	0	0	0	0	0	0	0	0	0	0	0	0	0	0	0	0	0	0	0	0	0	0	0	0	0
Bacteria	Bacillota	Bacilli	Lactobacillales	Lactobacillaceae	Fructilactobacillus	NA	0	0	0	0	0	0.00905756	0	0	0	0	0	0	0	0	0	0	0	0	0	0	0	0	0	0	0	0	0	0	0	0	0	0	0	0	0	0	0	0	0	0	0	0	0
Bacteria	Bacillota	Bacilli	Lactobacillales	Lactobacillaceae	Fructilactobacillus	NA	0	0	0	0	0	0	0	0	0	0	0	0	0	0	0	0	0	0	0	0	0	0	0	0	0	0	0	0	0	0	0	0	0	0	0	0	0	0	0	0.00650576	0	0	0
Bacteria	Bacillota	Bacilli	Lactobacillales	Lactobacillaceae	Fructilactobacillus	NA	0	0	0	0	0	0	0	0	0	0	0	0	0	0	0	0	0	0	0	0	0	0	0	0	0	0	0	0	0	0	0	0	0	0	0	0	0	0	0	0.00650576	0	0	0
Bacteria	Bacillota	Bacilli	Lactobacillales	Lactobacillaceae	Fructilactobacillus	NA	0	0	0	0	0	0	0	0	0	0	0	0	0	0	0	0	0	0	0	0	0	0	0	0	0	0	0	0	0	0	0	0	0	0	0	0	0	0	0	0	0	0	0
Bacteria	Bacillota	Bacilli	Lactobacillales	Lactobacillaceae	Fructilactobacillus	NA	0	0	0	0	0	0	0	0	0	0	0	0	0	0	0	0	0	0	0	0	0	0	0	0	0	0.0240298	0	0	0	0	0	0	0	0	0	0	0	0	0	0	0	0	0
Bacteria	Bacillota	Bacilli	Lactobacillales	Lactobacillaceae	Fructilactobacillus	NA	0	0	0	0	0	0	0	0	0	0	0	0	0	0	0	4.26687	0	0	0	0	0	3.18884	0	0	0	0	0	0	0	0	0	0	0	0	0	0	0	0	0	0	0	0	0
Bacteria	Bacillota	Bacilli	Lactobacillales	Lactobacillaceae	Fructilactobacillus	NA	0	0	0	0	0	0	0	0	0	0	0	0	0	0	0	0	0	0	0	0	0	0	0	0	0	0	0	0	0	0	0	0	0	0	0	0	0	0	0	0	0	0	0
Bacteria	Bacillota	Bacilli	Lactobacillales	Lactobacillaceae	Fructilactobacillus	NA	9.36752	10.2328	4.02196	0	10.9367	2.24175	7.08231	11.9273	8.60634	0.403942	0.685267	0.430244	0	9.74008	3.03268	3.0964	8.82543	7.64084	0.185657	7.43582	0.595864	1.18375	8.0555	9.38367	1.72421	8.59065	6.39126	0	0	6.28665	1.54915	1.96072	0.117853	0	0	0	2.21053	0	0	12.6992	1.99557	7.05246	0
Bacteria	Bacillota	Bacilli	Lactobacillales	Lactobacillaceae	Fructilactobacillus	NA	0	0	0	0	0	0	0	0	0	0	0	0	0	0	0	0	0	0	0	0	0	0	0	0	0	0	0	0	0	0	0	0	0	0	0	0	0.0113555	0	0	0	0	0	0
Bacteria	Bacillota	Bacilli	Lactobacillales	Lactobacillaceae	Fructilactobacillus	NA	0	0	0	0	0	0	0	0	0	0	0	0	0	0	0	0	0	0	0	0	0	0	0	0.0205557	0	0	0	0	0	0	0	0	0	0	0	0	0	0	0	0	0	0	0
Bacteria	Bacillota	Bacilli	Lactobacillales	Lactobacillaceae	Fructilactobacillus	NA	0	0	0	0	0	0	0.0546896	0	0	0	0	0	0	0	0	0	0	0	0	0	0	0	0	0	0	0	0	0	0	0	0	0	0	0	0	0	0	0	0	0.0325288	0	0	0
Bacteria	Bacillota	Bacilli	Lactobacillales	Lactobacillaceae	Fructilactobacillus	NA	0	0	0	0	0	0	0	0	0	0	0	0	0	0	0	0	0	0	0	0	0	0	0	0	0	0	0	0	0	0	0	0	0	0	0	0	0	0	0	0	0	0	0
Bacteria	Bacillota	Bacilli	Lactobacillales	Lactobacillaceae	Fructilactobacillus	NA	8.24489	7.46215	3.57717	0.628053	10.2735	1.84321	5.97029	10.4985	7.33172	0.323154	0.489476	0.447877	0	9.69904	2.88889	8.37412	8.71617	10.1115	0.148526	5.85473	0.753593	3.64539	7.49663	8.91089	1.46425	8.21819	6.36132	0	0	7.07835	1.32657	1.64016	0.11181	0	0	0	1.60112	0	0	12.9725	2.0957	7.51618	0
Bacteria	Bacillota	Bacilli	Lactobacillales	Lactobacillaceae	Fructilactobacillus	NA	21.5508	21.3333	8.82937	1.32589	22.7949	3.67737	14.8482	25.6717	16.3173	0.678623	0.946321	1.00508	0.425561	21.751	6.47059	14.8649	21.8227	19.3366	0.403495	14.2142	1.16544	7.99915	18.4525	22.0391	3.59952	20.0048	15.8809	0.141443	0.128571	16.2327	3.24964	3.99925	0.178291	0	0.0523423	0.122538	2.60419	0.356279	0.0217979	32.3726	4.83513	16.5201	0
						NA	39.1632	39.0282	16.4285	1.95394	44.0051	7.77139	27.9555	48.0975	32.2553	1.40572	2.12106	1.8832	0.425561	41.1902	12.3922	30.6023	39.3891	37.0889	0.737679	27.5047	2.5149	16.0171	34.0046	40.3611	6.78798	36.8377	28.6334	0.141443	0.128571	29.6446	6.12536	7.60014	0.407954	0	0.0523423	0.127944	6.43476	0.356279	0.0217979	58.1224	8.9264	31.0888	0
					Fructilactobacillus		39.1632	39.0282	16.4285	1.95394	44.0051	7.77139	27.9555	48.0975	32.2553	1.40572	2.12106	1.8832	0.425561	41.1902	12.3922	30.6023	39.3891	37.0889	0.737679	27.5047	2.5149	16.0171	34.0046	40.3611	6.78798	36.8377	28.6334	0.141443	0.128571	29.6446	6.12536	7.60014	0.407954	0	0.0523423	0.127944	6.43476	0.356279	0.0217979	58.1224	8.9264	31.0888	0
Bacteria	Bacillota	Bacilli	Lactobacillales	Lactobacillaceae	Fructobacillus	Fructobacillus_fructosus	0	0	0	0	0	0	0	0	0	0	0	0	0	0	0	0	0	0	0	0	0	0	0	0	0.0111096	0	0	0	0	0	0	0	0	0	0	0	0	0	0	0	0	0	0
Bacteria	Bacillota	Bacilli	Lactobacillales	Lactobacillaceae	Fructobacillus	Fructobacillus_fructosus	0	0	0	0	0	0	0	0	0	0	0	0	0	0	0	0	0	0	0	0	0	0	0	0	0	0	0	0.0884017	0	0	0	0	0	0	0	0	0	0	0	0	0	0	0
Bacteria	Bacillota	Bacilli	Lactobacillales	Lactobacillaceae	Fructobacillus	Fructobacillus_fructosus	0	0	0	0	0	0	0	0	0	0	0	0	0	0	0	0	0	0	0	0	0	0	0	0	0	0	0	0	0	0	0	0	0	0	0	0	0	0	0	0	0	0	0
						Fructobacillus_fructosus	0	0	0	0	0	0	0	0	0	0	0	0	0	0	0	0	0	0	0	0	0	0	0	0	0.0111096	0	0	0.0884017	0	0	0	0	0	0	0	0	0	0	0	0	0	0	0
					Fructobacillus		0	0	0	0	0	0	0	0	0	0	0	0	0	0	0	0	0	0	0	0	0	0	0	0	0.0111096	0	0	0.0884017	0	0	0	0	0	0	0	0	0	0	0	0	0	0	0
Bacteria	Bacillota	Bacilli	Lactobacillales	Lactobacillaceae	Lacticaseibacillus	NA	0	0	0	0	0	0	0	0	0	0	0	0	0	0	0	0	0	0	0	0	0	0	0	0	0	0	0	0	0	0	0	0	0	0	0	0	0	0	0	0	0	0	0
Bacteria	Bacillota	Bacilli	Lactobacillales	Lactobacillaceae	Lacticaseibacillus	NA	0	0	0	0	0	0	0	0	0	0	0	0	0	0	0	0	0	0	0	0	0	0	0	0	0	0	0	0	0	0	0	0.012449	0	0	0	0	0	0	0	0	0	0	0
						NA	0	0	0	0	0	0	0	0	0	0	0	0	0	0	0	0	0	0	0	0	0	0	0	0	0	0	0	0	0	0	0	0.012449	0	0	0	0	0	0	0	0	0	0	0
					Lacticaseibacillus		0	0	0	0	0	0	0	0	0	0	0	0	0	0	0	0	0	0	0	0	0	0	0	0	0	0	0	0	0	0	0	0.012449	0	0	0	0	0	0	0	0	0	0	0
Bacteria	Bacillota	Bacilli	Lactobacillales	Lactobacillaceae	Lactiplantibacillus	NA	0	0	0	0	0	0	0	0	0	0	0	0	0	0	0	0	0	0	0.00990173	0	0	0	0	0	0	0	0	0	0	0	0	0	0	0	0	0	0	0	0	0	0	0	0
Bacteria	Bacillota	Bacilli	Lactobacillales	Lactobacillaceae	Lactiplantibacillus	NA	0	0	0	0	0	0	0	0	0	0	0	0	0	0	0	0	0	0	0	0	0	0	0	0	0	0	0	0	0	0	0	0.00622452	0	0	0	0	0	0	0	0	0	0	0
Bacteria	Bacillota	Bacilli	Lactobacillales	Lactobacillaceae	Lactiplantibacillus	NA	0	0	0	0	0	0	0	0	0	0	0	0	0	0	0	0	0	0	0	0	0	0	0	0	0	0	0	0	0	0	0	0	0	0	0	0	0	0	0	0	0	0	0
Bacteria	Bacillota	Bacilli	Lactobacillales	Lactobacillaceae	Lactiplantibacillus	NA	0	0	0	0	0	0	0	0	0	0	0	0	0.0137278	0	0	0	0	0	0	0	0	0	0	0	0	0	0	0	0	0	0	0	0	0	0	0	0	0	0	0	0	0	0
Bacteria	Bacillota	Bacilli	Lactobacillales	Lactobacillaceae	Lactiplantibacillus	NA	0	0	0	0	0	0	0	0	0	0	0	0	0	0	0	0	0	0	0	0	0	0	0	0	0	0	0	0	0	0	0	0	0	0	0	0	0	0	0	0	0	0	0
Bacteria	Bacillota	Bacilli	Lactobacillales	Lactobacillaceae	Lactiplantibacillus	NA	0	0	0	0	0	0	0	0	0	0	0	0	0	0	0	0	0	0	0	0	0.0262881	0	0	0	0	0	0	0	0	0	0	0	0	0	0	0	0	0	0	0	0	0	0
Bacteria	Bacillota	Bacilli	Lactobacillales	Lactobacillaceae	Lactiplantibacillus	NA	0	0	0	0	0	0	0.0546896	0	0	0	0	0	0	0	0	0	0	0	0	0	0	0	0	0	0	0	0	0	0	0	0	0	0	0	0	0	0	0	0	0	0	0	0
Bacteria	Bacillota	Bacilli	Lactobacillales	Lactobacillaceae	Lactiplantibacillus	NA	0	0	0	0	0	0	0	0	0	0	0	0	0	0	0	0	0	0	0	0	0	0	0	0	0	0	0	0	0	0	0	0	0	0	0	0	0	0	0	0	0	0	0
Bacteria	Bacillota	Bacilli	Lactobacillales	Lactobacillaceae	Lactiplantibacillus	NA	0	0	0	0	0	0	0	0	0	0	0	0	0	0	0	0	0	0	0.0148526	0	0	0	0	0	0	0	0	0	0	0	0	0	0	0	0	0	0	0	0	0	0	0	0
Bacteria	Bacillota	Bacilli	Lactobacillales	Lactobacillaceae	Lactiplantibacillus	NA	0	0	0	0	0	0	0	0	0	0	0	0	0	0	0	0	0	0	0	0	0	0	0	0	0	0	0	0	0	0	0	0.00933678	0	0	0	0	0	0	0	0	0	0	0
Bacteria	Bacillota	Bacilli	Lactobacillales	Lactobacillaceae	Lactiplantibacillus	NA	0	0	0	0	0	0	0	0	0	0	0	0	0	0	0	0	0	0	0	0	0	0	0	0	0	0	0	0	0	0	0	0	0	0	0	0	0	0	0.0217979	0	0	0	0
Bacteria	Bacillota	Bacilli	Lactobacillales	Lactobacillaceae	Lactiplantibacillus	NA	0	0	0	0	0	0	0	0	0	0	0	0	0	0	0	0	0	0	0.00990173	0	0	0	0	0	0	0	0	0	0	0	0	0	0	0	0	0	0	0	0	0	0	0	0
Bacteria	Bacillota	Bacilli	Lactobacillales	Lactobacillaceae	Lactiplantibacillus	NA	0	0	0	0	0	0	0	0	0	0	0	0	0	0	0.0130719	0	0	0	0	0	0	0	0	0	0	0	0	0	0	0	0	0	0	0	0	0	0	0	0	0	0	0	0
Bacteria	Bacillota	Bacilli	Lactobacillales	Lactobacillaceae	Lactiplantibacillus	NA	0	0	0	0	0	0	0	0	0	0	0	0	0	0	0	0	0	0	0	0	0	0	0	0	0	0	0	0	0	0	0	0	0	0	0	0	0	0	0	0	0	0	0
Bacteria	Bacillota	Bacilli	Lactobacillales	Lactobacillaceae	Lactiplantibacillus	NA	0	0	0	0	0	0	0	0	0	0	0	0	0	0	0.0130719	0	0	0	0	0	0	0	0	0	0	0	0	0	0	0	0	0	0	0	0	0	0	0	0	0	0	0	0
Bacteria	Bacillota	Bacilli	Lactobacillales	Lactobacillaceae	Lactiplantibacillus	NA	0	0	0	0	0	0	0	0	0	0	0	0	0	0	0	0	0	0	0	0	0	0	0	0	0	0	0	0	0	0	0	0	0	0	0	0	0	0	0	0	0	0	0
Bacteria	Bacillota	Bacilli	Lactobacillales	Lactobacillaceae	Lactiplantibacillus	NA	0	0	0	0	0	0	0	0	0	0	0	0	0	0	0	0	0	0	0.0297052	0	0	0	0	0	0	0	0	0	0	0	0	0	0	0	0	0	0	0	0	0	0	0	0
Bacteria	Bacillota	Bacilli	Lactobacillales	Lactobacillaceae	Lactiplantibacillus	NA	0	0	0	0	0	0	0	0	0	0	0	0	0	0	0	0	0	0	0	0	0	0	0	0	0	0	0	0	0	0	0	0	0	0	0	0	0	0	0	0	0	0	0
Bacteria	Bacillota	Bacilli	Lactobacillales	Lactobacillaceae	Lactiplantibacillus	NA	0	0	0	0	0	0	0	0	0.0632045	0	0	0	0	0	0	0	0	0	0	0	0	0	0	0	0	0	0	0	0	0	0	0	0	0	0	0	0	0	0	0	0	0	0
Bacteria	Bacillota	Bacilli	Lactobacillales	Lactobacillaceae	Lactiplantibacillus	NA	0.0613459	0.13165	40.5792	0.321005	0.180409	0.33513	13.1164	13.6667	31.697	0.44703	1.41948	0.109324	73.8486	7.4829	29.5425	0	0	0	56.7022	12.8835	33.9292	0	0	0.0068519	0.117762	0.144179	0.209549	0.194484	0.125	0.0527797	16.8625	40.0672	12.6284	0.0607332	0.0915991	0.191015	0.0416367	0	41.4421	0	0	0	37.5869
						NA	0.0613459	0.13165	40.5792	0.321005	0.180409	0.33513	13.1711	13.6667	31.7602	0.44703	1.41948	0.109324	73.8623	7.4829	29.5686	0	0	0	56.7666	12.8835	33.9555	0	0	0.0068519	0.117762	0.144179	0.209549	0.194484	0.125	0.0527797	16.8625	40.0828	12.6284	0.0607332	0.0915991	0.191015	0.0416367	0	41.4639	0	0	0	37.5869
					Lactiplantibacillus		0.0613459	0.13165	40.5792	0.321005	0.180409	0.33513	13.1711	13.6667	31.7602	0.44703	1.41948	0.109324	73.8623	7.4829	29.5686	0	0	0	56.7666	12.8835	33.9555	0	0	0.0068519	0.117762	0.144179	0.209549	0.194484	0.125	0.0527797	16.8625	40.0828	12.6284	0.0607332	0.0915991	0.191015	0.0416367	0	41.4639	0	0	0	37.5869
Bacteria	Bacillota	Bacilli	Lactobacillales	Lactobacillaceae	Lactobacillus	Lactobacillus_iners	0	0	0	0	0	0	0	0	0	0	0	0	0	0	0	0	0	0	0	0	0	0	0	0	0	0	0	0	0	0	0	0	0	0	0	0	0	0	0	0	0	0	0
						Lactobacillus_iners	0	0	0	0	0	0	0	0	0	0	0	0	0	0	0	0	0	0	0	0	0	0	0	0	0	0	0	0	0	0	0	0	0	0	0	0	0	0	0	0	0	0	0
Bacteria	Bacillota	Bacilli	Lactobacillales	Lactobacillaceae	Lactobacillus	Lactobacillus_jensenii	0	0	0	0	0.0438832	0.0498166	0	0	0	0	0	0	0	0	0	0	0	0	0	0	0	0	0	0	0	0	0	0	0	0	0	0	0	0	0	0	0	0	0	0	0	0	0
						Lactobacillus_jensenii	0	0	0	0	0.0438832	0.0498166	0	0	0	0	0	0	0	0	0	0	0	0	0	0	0	0	0	0	0	0	0	0	0	0	0	0	0	0	0	0	0	0	0	0	0	0	0
Bacteria	Bacillota	Bacilli	Lactobacillales	Lactobacillaceae	Lactobacillus	NA	0	0.0119682	0	0	0	0	0	0	0	0	0	0	0	0	0	0	0	0	0	0	0	0	0	0	0	0	0	0	0	0	0	0	0	0	0	0	0	0	0	0	0	0	0
Bacteria	Bacillota	Bacilli	Lactobacillales	Lactobacillaceae	Lactobacillus	NA	0	0.0179522	0	0	0	0	0	0	0	0	0	0	0	0	0	0	0	0	0	0	0	0	0	0	0	0	0	0	0	0	0	0	0	0	0	0	0	0	0	0	0	0	0
Bacteria	Bacillota	Bacilli	Lactobacillales	Lactobacillaceae	Lactobacillus	NA	0	0.0897612	0	0	0.355941	0	0	0	0	0	0.0489476	0.0211595	0	0	0.169935	0	0	0	0	0.0313087	0	0	0	0	0.0244412	0.0240298	0	0.0353607	0	0	0	0	0	0	0	0	0	0	0	0	0	0	0
						NA	0	0.119682	0	0	0.355941	0	0	0	0	0	0.0489476	0.0211595	0	0	0.169935	0	0	0	0	0.0313087	0	0	0	0	0.0244412	0.0240298	0	0.0353607	0	0	0	0	0	0	0	0	0	0	0	0	0	0	0
					Lactobacillus		0	0.119682	0	0	0.399824	0.0498166	0	0	0	0	0.0489476	0.0211595	0	0	0.169935	0	0	0	0	0.0313087	0	0	0	0	0.0244412	0.0240298	0	0.0353607	0	0	0	0	0	0	0	0	0	0	0	0	0	0	0
Bacteria	Bacillota	Bacilli	Lactobacillales	Lactobacillaceae	Lapidilactobacillus	Lactobacillus_dextrinicus	0	0	0	0	0	0	0.282563	0	0	0	0	0.0246861	0	0	0	0	0	0	0	0	0	0	0	0	0.0244412	0	0	0	0	0	0.258191	0.0155613	0	0	0	0	0	0	0	0	0	0	0
						Lactobacillus_dextrinicus	0	0	0	0	0	0	0.282563	0	0	0	0	0.0246861	0	0	0	0	0	0	0	0	0	0	0	0	0.0244412	0	0	0	0	0	0.258191	0.0155613	0	0	0	0	0	0	0	0	0	0	0
					Lapidilactobacillus		0	0	0	0	0	0	0.282563	0	0	0	0	0.0246861	0	0	0	0	0	0	0	0	0	0	0	0	0.0244412	0	0	0	0	0	0.258191	0.0155613	0	0	0	0	0	0	0	0	0	0	0
Bacteria	Bacillota	Bacilli	Lactobacillales	Lactobacillaceae	Latilactobacillus	NA	0	0	0	0	0	0.0588741	0	0	0	0	0	0	0	0	0	0	0	0	0	0	0	0	0	0	0	0	0	0	0	0	0	0	0	0	0	0	0	0	0	0	0	0	0
						NA	0	0	0	0	0	0.0588741	0	0	0	0	0	0	0	0	0	0	0	0	0	0	0	0	0	0	0	0	0	0	0	0	0	0	0	0	0	0	0	0	0	0	0	0	0
					Latilactobacillus		0	0	0	0	0	0.0588741	0	0	0	0	0	0	0	0	0	0	0	0	0	0	0	0	0	0	0	0	0	0	0	0	0	0	0	0	0	0	0	0	0	0	0	0	0
Bacteria	Bacillota	Bacilli	Lactobacillales	Lactobacillaceae	Lentilactobacillus	Lactobacillus_parafarraginis	0	0	0	0	0	0	0	0	0	0	0	0	0	0	0	0	0	0	0	0	0	0	0	0	0	0	0	0	0	0	0.0979345	0	0	0	0	0	0	0	0	0	0	0	0
						Lactobacillus_parafarraginis	0	0	0	0	0	0	0	0	0	0	0	0	0	0	0	0	0	0	0	0	0	0	0	0	0	0	0	0	0	0	0.0979345	0	0	0	0	0	0	0	0	0	0	0	0
Bacteria	Bacillota	Bacilli	Lactobacillales	Lactobacillaceae	Lentilactobacillus	NA	0	0	0	0	0	0.0588741	0	0	0	0	0	0	0	0	0	0	0	0	0	0	0	0	0	0	0	0	0	0	0	0	0	0	0	0	0	0	0	0	0	0	0	0	0
Bacteria	Bacillota	Bacilli	Lactobacillales	Lactobacillaceae	Lentilactobacillus	NA	0	0	0	0	0	0	0	0	0	0	0	0	0	0	0	0	0	0	0.00742629	0	0	0	0	0	0	0	0	0	0	0	0	0	0	0	0	0	0	0	0	0	0	0	0
						NA	0	0	0	0	0	0.0588741	0	0	0	0	0	0	0	0	0	0	0	0	0.00742629	0	0	0	0	0	0	0	0	0	0	0	0	0	0	0	0	0	0	0	0	0	0	0	0
					Lentilactobacillus		0	0	0	0	0	0.0588741	0	0	0	0	0	0	0	0	0	0	0	0	0.00742629	0	0	0	0	0	0	0	0	0	0	0	0.0979345	0	0	0	0	0	0	0	0	0	0	0	0
Bacteria	Bacillota	Bacilli	Lactobacillales	Lactobacillaceae	Leuconostoc	Leuconostoc_carnosum	0	0	0	0	0	0	0	0	0	0	0	0	0	0	0	0	0	0	0	0	0	0	0	0	0	0	0	0	0	0	0	0	0	0	0	0	0	0	0	0	0	0	0
						Leuconostoc_carnosum	0	0	0	0	0	0	0	0	0	0	0	0	0	0	0	0	0	0	0	0	0	0	0	0	0	0	0	0	0	0	0	0	0	0	0	0	0	0	0	0	0	0	0
Bacteria	Bacillota	Bacilli	Lactobacillales	Lactobacillaceae	Leuconostoc	Leuconostoc_mesenteroides	0	0	0	0	0	0	0	0	0	0	0	0	0	0	0	0	0	0	0	0	0	0	0	0	0	0	0	0	0	0	0	0	0	0	0	0	0	0	0	0	0	0	0
						Leuconostoc_mesenteroides	0	0	0	0	0	0	0	0	0	0	0	0	0	0	0	0	0	0	0	0	0	0	0	0	0	0	0	0	0	0	0	0	0	0	0	0	0	0	0	0	0	0	0
Bacteria	Bacillota	Bacilli	Lactobacillales	Lactobacillaceae	Leuconostoc	NA	0	0	0	0	0	0	0	0	0	0	0	0	0	0	0	0	0	0	0	0	0	0	0	0	0	0	0	0	0	0	0	0	0	0	0	0	0	0	0	0	0	0	0
Bacteria	Bacillota	Bacilli	Lactobacillales	Lactobacillaceae	Leuconostoc	NA	0	0	0	0	0	0	0	0	0	0	0	0	0	0	0	0	0	0	0	0	0	0	0	0	0	0	0	0	0	0	0	0	0	0	0	0.0108122	0	0	0	0	0	0	0
Bacteria	Bacillota	Bacilli	Lactobacillales	Lactobacillaceae	Leuconostoc	NA	0	0	0	0	0	0	0	0	0	0	0	0	0	0	0	0	0	0	0	0	0	0	0	0	0	0	0	0	0	0	0	0	0	0	0	0	0	0	0	0	0	0	0
Bacteria	Bacillota	Bacilli	Lactobacillales	Lactobacillaceae	Leuconostoc	NA	0	0	0	0	0	0	0	0	0	0	0	0	0	0	0	0	0	0	0	0	0	0	0	0	0.0088877	0	0	0	0	0	0	0	0	0	0	0	0	0	0	0	0	0	0
						NA	0	0	0	0	0	0	0	0	0	0	0	0	0	0	0	0	0	0	0	0	0	0	0	0	0.0088877	0	0	0	0	0	0	0	0	0	0	0.0108122	0	0	0	0	0	0	0
					Leuconostoc		0	0	0	0	0	0	0	0	0	0	0	0	0	0	0	0	0	0	0	0	0	0	0	0	0.0088877	0	0	0	0	0	0	0	0	0	0	0.0108122	0	0	0	0	0	0	0
Bacteria	Bacillota	Bacilli	Lactobacillales	Lactobacillaceae	Levilactobacillus	Lactobacillus_brevis	0	0	0	0	0	0	0	0	0	0	0	0	0	0	0	0	0	0	0	0	0	0	0	0	0	0	0	0	0	0	0	0	0	0	0	0	0	0	0	0	0	0	0
						Lactobacillus_brevis	0	0	0	0	0	0	0	0	0	0	0	0	0	0	0	0	0	0	0	0	0	0	0	0	0	0	0	0	0	0	0	0	0	0	0	0	0	0	0	0	0	0	0
					Levilactobacillus		0	0	0	0	0	0	0	0	0	0	0	0	0	0	0	0	0	0	0	0	0	0	0	0	0	0	0	0	0	0	0	0	0	0	0	0	0	0	0	0	0	0	0
Bacteria	Bacillota	Bacilli	Lactobacillales	Lactobacillaceae	Loigolactobacillus	Lactobacillus_coryniformis	0	0	0	0	0	0	0	0	0	0	0	0	0	0	0	0	0	0	0	0	0	0	0	0	0	0	0	0	0	0	0	0	0	0	0	0	0	0	0	0	0	0	0
						Lactobacillus_coryniformis	0	0	0	0	0	0	0	0	0	0	0	0	0	0	0	0	0	0	0	0	0	0	0	0	0	0	0	0	0	0	0	0	0	0	0	0	0	0	0	0	0	0	0
					Loigolactobacillus		0	0	0	0	0	0	0	0	0	0	0	0	0	0	0	0	0	0	0	0	0	0	0	0	0	0	0	0	0	0	0	0	0	0	0	0	0	0	0	0	0	0	0
Bacteria	Bacillota	Bacilli	Lactobacillales	Lactobacillaceae	Pediococcus	NA	0	0	0	0	0	0	0	0	0	0	0	0	0	0	0	0	0	0	0	0	0	0	0	0	0	0	0	0	0	0	0	0	0	0	0	0	0	0	0	0	0	0	0
Bacteria	Bacillota	Bacilli	Lactobacillales	Lactobacillaceae	Pediococcus	NA	0	0	0	0	0	0	0	0	0	0	0	0	0	0	0	0	0	0	0	0	0	0	0	0	0	0	0	0	0	0	0	0	0	0	0	0	0	0	0	0	0	0	0
Bacteria	Bacillota	Bacilli	Lactobacillales	Lactobacillaceae	Pediococcus	NA	0	0	0	0	0	0	0	0	0	0	0	0	0	0	0	0	0	0	0	0	0.0175254	0	0	0	0	0	0	0	0	0	0	0	0	0	0	0	0	0	0	0	0	0	0
Bacteria	Bacillota	Bacilli	Lactobacillales	Lactobacillaceae	Pediococcus	NA	0	0	0	0	0	0	0	0	0	0	0	0	0	0	0	0	0	0	0	0	0	0	0	0	0	0	0	0	0.0214286	0	0	0	0	0	0	0	0	0	0	0	0	0	0
Bacteria	Bacillota	Bacilli	Lactobacillales	Lactobacillaceae	Pediococcus	NA	0	0	0	0	0	0	0	0	0	0	0.0652635	0	0	0	0	0	0	0	0	0	0.0350508	0	0	0	0	0	0	0	0	0	0.133547	0.012449	0	0	0	0	0	0	0	0	0	0	0
						NA	0	0	0	0	0	0	0	0	0	0	0.0652635	0	0	0	0	0	0	0	0	0	0.0525762	0	0	0	0	0	0	0	0.0214286	0	0.133547	0.012449	0	0	0	0	0	0	0	0	0	0	0
					Pediococcus		0	0	0	0	0	0	0	0	0	0	0.0652635	0	0	0	0	0	0	0	0	0	0.0525762	0	0	0	0	0	0	0	0.0214286	0	0.133547	0.012449	0	0	0	0	0	0	0	0	0	0	0
Bacteria	Bacillota	Bacilli	Lactobacillales	Lactobacillaceae	Schleiferilactobacillus	Lactobacillus_harbinensis	0	0	0	0.167481	0	0.117748	0	0	0	0.0592449	0.0815794	0.0634786	0	0.0273598	0	0	0	0	0.0643612	0.0626174	0.0613389	0	0	0.0137038	0.0377727	0	0	0	0.196429	0.0117288	0.222578	0.0186736	0	0.055212	0.0719707	0.0378426	0.0227109	0	0	0	0	0	0
						Lactobacillus_harbinensis	0	0	0	0.167481	0	0.117748	0	0	0	0.0592449	0.0815794	0.0634786	0	0.0273598	0	0	0	0	0.0643612	0.0626174	0.0613389	0	0	0.0137038	0.0377727	0	0	0	0.196429	0.0117288	0.222578	0.0186736	0	0.055212	0.0719707	0.0378426	0.0227109	0	0	0	0	0	0
Bacteria	Bacillota	Bacilli	Lactobacillales	Lactobacillaceae	Schleiferilactobacillus	NA	0	0	0	0	0	0	0	0	0	0	0	0	0	0	0	0	0	0	0	0	0	0	0	0	0	0	0	0	0	0	0	0	0	0	0	0	0	0	0	0	0	0	0
						NA	0	0	0	0	0	0	0	0	0	0	0	0	0	0	0	0	0	0	0	0	0	0	0	0	0	0	0	0	0	0	0	0	0	0	0	0	0	0	0	0	0	0	0
					Schleiferilactobacillus		0	0	0	0.167481	0	0.117748	0	0	0	0.0592449	0.0815794	0.0634786	0	0.0273598	0	0	0	0	0.0643612	0.0626174	0.0613389	0	0	0.0137038	0.0377727	0	0	0	0.196429	0.0117288	0.222578	0.0186736	0	0.055212	0.0719707	0.0378426	0.0227109	0	0	0	0	0	0
Bacteria	Bacillota	Bacilli	Lactobacillales	Lactobacillaceae	Secundilactobacillus	NA	0	0	0	0	0	0	0	0	0	0	0	0	0	0	0	0	0	0	0	0	0	0	0	0	0	0	0	0	0	0	0	0	0	0	0	0	0	0	0	0	0	0	0
Bacteria	Bacillota	Bacilli	Lactobacillales	Lactobacillaceae	Secundilactobacillus	NA	0	0	0	0	0	0	0	0	0	0	0	0	0	0	0	0	0	0	0	0	0	0	0	0	0	0	0	0	0	0	0	0	0	0	0	0	0	0	0	0	0	0	0
						NA	0	0	0	0	0	0	0	0	0	0	0	0	0	0	0	0	0	0	0	0	0	0	0	0	0	0	0	0	0	0	0	0	0	0	0	0	0	0	0	0	0	0	0
					Secundilactobacillus		0	0	0	0	0	0	0	0	0	0	0	0	0	0	0	0	0	0	0	0	0	0	0	0	0	0	0	0	0	0	0	0	0	0	0	0	0	0	0	0	0	0	0
Bacteria	Bacillota	Bacilli	Lactobacillales	Lactobacillaceae	Weissella	Weissella_paramesenteroides	0.0245384	0.0359045	0.0283903	0.0558269	0.0633868	0.285313	0.0729195	0.0931822	0	0.226208	0.375265	0.335026	0	0	0	0	0	0.0228768	0.0940664	0.0939261	0.166491	0.0329474	0	0.0342595	0.0799893	0.0841043	0.269421	0.442008	0.271429	0.0821018	0.382835	0.248981	0.024175	0.270539	0.274797	0.176599	0.0340664	0.0739446	0.00871916	0	0	0	0
						Weissella_paramesenteroides	0.0245384	0.0359045	0.0283903	0.0558269	0.0633868	0.285313	0.0729195	0.0931822	0	0.226208	0.375265	0.335026	0	0	0	0	0	0.0228768	0.0940664	0.0939261	0.166491	0.0329474	0	0.0342595	0.0799893	0.0841043	0.269421	0.442008	0.271429	0.0821018	0.382835	0.248981	0.024175	0.270539	0.274797	0.176599	0.0340664	0.0739446	0.00871916	0	0	0	0
Bacteria	Bacillota	Bacilli	Lactobacillales	Lactobacillaceae	Weissella	bacterium	0	0	0	0	0	0	0	0	0	0	0	0	0	0	0	0	0	0	0	0	0	0	0	0	0	0	0	0	0	0	0	0	0	0	0	0.00901015	0	0	0	0	0	0	0
						bacterium	0	0	0	0	0	0	0	0	0	0	0	0	0	0	0	0	0	0	0	0	0	0	0	0	0	0	0	0	0	0	0	0	0	0	0	0.00901015	0	0	0	0	0	0	0
Bacteria	Bacillota	Bacilli	Lactobacillales	Lactobacillaceae	Weissella	NA	0	0	0	0	0	0	0	0	0	0	0	0	0	0	0	0	0	0	0	0	0	0	0	0	0	0	0	0	0	0	0	0	0	0	0	0	0	0	0	0	0	0	0
						NA	0	0	0	0	0	0	0	0	0	0	0	0	0	0	0	0	0	0	0	0	0	0	0	0	0	0	0	0	0	0	0	0	0	0	0	0	0	0	0	0	0	0	0
					Weissella		0.0245384	0.0359045	0.0283903	0.0558269	0.0633868	0.285313	0.0729195	0.0931822	0	0.226208	0.375265	0.335026	0	0	0	0	0	0.0228768	0.0940664	0.0939261	0.166491	0.0329474	0	0.0342595	0.0799893	0.0841043	0.269421	0.442008	0.271429	0.0821018	0.382835	0.248981	0.024175	0.270539	0.274797	0.185609	0.0340664	0.0739446	0.00871916	0	0	0	0
Bacteria	Bacillota	Bacilli	Lactobacillales	Lactobacillaceae	NA	NA	0	0	0	0	0	0	0	0	0	0	0	0	0	0.0410397	0	0	0	0	0	0	0	0	0	0	0	0	0	0	0	0	0	0	0	0	0	0	0	0	0	0	0	0	0
Bacteria	Bacillota	Bacilli	Lactobacillales	Lactobacillaceae	NA	NA	0.0245384	0	0	0	0	0	0	0	0	0	0	0	0	0	0	0	0	0	0	0	0	0	0	0	0	0	0	0	0	0	0	0	0	0	0	0	0	0	0	0	0	0	0
Bacteria	Bacillota	Bacilli	Lactobacillales	Lactobacillaceae	NA	NA	0	0	0	0	0	0	0	0	0	0	0	0	0	0	0	0	0	0	0	0	0	0	0	0	0	0	0	0	0	0	0	0	0	0	0	0	0	0	0	0	0	0	0
Bacteria	Bacillota	Bacilli	Lactobacillales	Lactobacillaceae	NA	NA	0	0	0	0	0	0	0	0	0	0	0	0	0	0	0	0	0	0	0	0	0	0.00470677	0	0	0	0	0	0	0	0	0	0	0	0	0	0	0	0	0	0	0	0	0
Bacteria	Bacillota	Bacilli	Lactobacillales	Lactobacillaceae	NA	NA	0	0	0	0	0	0	0	0	0	0	0	0	0	0	0	0	0	0	0	0	0	0.00941354	0	0	0	0	0	0	0	0	0	0	0	0	0	0	0	0	0	0	0	0	0
Bacteria	Bacillota	Bacilli	Lactobacillales	Lactobacillaceae	NA	NA	0	0	0	0	0	0	0	0	0	0	0	0	0	0	0	0	0	0	0	0	0	0	0	0.0102778	0	0	0	0	0	0	0	0	0	0	0	0	0	0	0	0	0	0	0
Bacteria	Bacillota	Bacilli	Lactobacillales	Lactobacillaceae	NA	NA	0	0	0	0	0	0	0	0	0	0	0	0	0	0	0	0	0	0	0	0	0	0	0	0.0102778	0	0	0	0	0	0	0	0	0	0	0	0	0	0	0	0	0	0	0
Bacteria	Bacillota	Bacilli	Lactobacillales	Lactobacillaceae	NA	NA	0	0	0	0	0	0	0	0	0	0	0	0	0	0	0	0	0	0	0	0	0	0	0	0	0	0	0	0	0	0	0	0.00933678	0	0	0	0	0	0	0	0	0	0	0
Bacteria	Bacillota	Bacilli	Lactobacillales	Lactobacillaceae	NA	NA	0	0	0	0	0	0	0	0	0	0	0	0	0	0	0	0	0	0	0	0	0	0	0	0	0	0	0	0	0	0	0	0	0	0	0	0	0	0	0	0	0	0	0
Bacteria	Bacillota	Bacilli	Lactobacillales	Lactobacillaceae	NA	NA	0	0	0	0	0	0	0	0.0776518	0	0	0	0	0	0	0	0	0	0	0	0	0	0	0	0	0	0	0	0	0	0	0	0	0	0	0	0	0	0	0	0	0	0	0
Bacteria	Bacillota	Bacilli	Lactobacillales	Lactobacillaceae	NA	NA	0	0	0	0	0	0	0	0	0	0	0	0	0	0	0	0	0	0	0.00495086	0	0	0	0	0	0	0	0	0	0	0	0	0	0	0	0	0	0	0	0	0	0	0	0
Bacteria	Bacillota	Bacilli	Lactobacillales	Lactobacillaceae	NA	NA	0	0	0	0	0	0	0	0	0	0	0	0	0	0	0	0	0	0.0171576	0	0	0	0	0	0	0	0	0	0	0	0	0	0	0	0	0	0	0	0	0	0	0	0	0
Bacteria	Bacillota	Bacilli	Lactobacillales	Lactobacillaceae	NA	NA	0	0	0	0	0	0	0	0	0	0	0	0	0	0.0273598	0	0	0	0	0	0	0	0	0	0	0	0	0	0	0	0	0	0	0	0	0	0	0	0	0	0	0	0	0
Bacteria	Bacillota	Bacilli	Lactobacillales	Lactobacillaceae	NA	NA	0	0	0	0	0	0	0	0	0	0	0	0	0	0	0	0	0	0	0	0	0	0	0	0	0	0	0	0	0	0	0	0	0.00604376	0	0	0	0	0	0	0	0	0	0
Bacteria	Bacillota	Bacilli	Lactobacillales	Lactobacillaceae	NA	NA	0	0	0	0	0	0	0	0	0	0	0	0.00705318	0	0	0	0	0	0	0	0	0	0	0	0	0	0	0	0	0	0	0	0	0	0	0	0	0	0	0	0	0	0	0
Bacteria	Bacillota	Bacilli	Lactobacillales	Lactobacillaceae	NA	NA	0	0	0	0	0	0	0	0	0	0	0	0	0	0	0	0	0	0	0	0	0	0	0	0	0	0	0	0	0	0	0	0	0	0	0	0	0	0	0	0	0	0	0
Bacteria	Bacillota	Bacilli	Lactobacillales	Lactobacillaceae	NA	NA	0	0	0	0	0	0	0	0	0	0	0	0	0	0	0	0	0	0	0	0	0	0	0	0.0068519	0	0	0	0	0	0	0	0	0	0	0	0	0	0	0	0	0	0	0
Bacteria	Bacillota	Bacilli	Lactobacillales	Lactobacillaceae	NA	NA	0	0	0	0	0	0	0	0	0	0	0	0	0.0137278	0	0	0	0	0	0	0	0	0	0	0	0	0	0	0	0	0	0	0	0	0	0	0	0	0	0	0	0	0	0
Bacteria	Bacillota	Bacilli	Lactobacillales	Lactobacillaceae	NA	NA	0	0	0	0	0	0	0	0	0	0	0	0	0	0	0	0	0	0	0	0	0	0	0	0	0	0	0	0	0	0	0	0	0	0	0	0	0	0	0	0	0	0	0
Bacteria	Bacillota	Bacilli	Lactobacillales	Lactobacillaceae	NA	NA	0	0	0	0	0	0.0135863	0	0	0	0	0	0	0	0	0	0	0	0	0	0	0	0	0	0	0	0	0	0	0	0	0	0	0	0	0	0	0	0	0	0	0	0	0
Bacteria	Bacillota	Bacilli	Lactobacillales	Lactobacillaceae	NA	NA	0	0	0	0	0	0	0	0	0	0	0	0	0	0	0	0	0	0	0	0	0	0	0	0	0	0	0	0	0	0	0	0	0	0	0	0	0	0	0	0	0	0	0
Bacteria	Bacillota	Bacilli	Lactobacillales	Lactobacillaceae	NA	NA	0	0	0	0	0	0	0	0	0	0	0	0	0	0	0	0	0	0	0	0	0	0	0	0	0	0	0	0	0	0	0	0	0	0	0	0	0	0	0	0	0	0	0
Bacteria	Bacillota	Bacilli	Lactobacillales	Lactobacillaceae	NA	NA	0	0	0	0	0	0	0	0	0	0	0	0	0	0	0	0	0	0	0	0	0	0	0	0	0	0	0	0	0	0	0	0	0	0	0	0	0	0	0	0	0	0	0
Bacteria	Bacillota	Bacilli	Lactobacillales	Lactobacillaceae	NA	NA	0	0	0	0	0	0	0	0	0	0	0	0	0	0	0	0	0	0	0	0	0	0	0	0	0	0	0	0	0	0	0	0	0	0	0	0	0	0	0	0	0	0	0
Bacteria	Bacillota	Bacilli	Lactobacillales	Lactobacillaceae	NA	NA	0	0	0	0	0	0	0	0	0	0	0	0	0	0	0	0	0	0	0	0	0	0	0	0	0	0	0	0	0	0	0	0	0	0	0	0	0	0	0	0	0	0	0
Bacteria	Bacillota	Bacilli	Lactobacillales	Lactobacillaceae	NA	NA	0	0	0	0	0	0	0	0	0	0	0	0	0	0	0	0	0	0	0	0	0	0	0	0	0	0	0	0	0	0	0	0	0	0	0	0	0	0	0	0	0	0	0.0194818
Bacteria	Bacillota	Bacilli	Lactobacillales	Lactobacillaceae	NA	NA	0	0	0	0	0	0	0	0	0	0	0	0	0	0	0	0	0	0	0	0	0	0	0	0	0	0	0	0	0	0.0117288	0	0	0	0	0	0	0	0	0	0	0	0	0
Bacteria	Bacillota	Bacilli	Lactobacillales	Lactobacillaceae	NA	NA	0	0	0	0	0	0	0	0	0	0	0	0	0	0	0	0	0	0	0	0	0	0	0	0	0	0	0	0	0	0	0	0	0	0	0	0	0	0	0	0	0	0	0.0129879
Bacteria	Bacillota	Bacilli	Lactobacillales	Lactobacillaceae	NA	NA	0	0	0	0	0	0	0	0	0	0	0	0	0	0	0.0130719	0	0	0	0	0	0	0	0	0	0	0	0	0	0	0	0	0	0	0	0	0	0	0	0	0	0	0	0
						NA	0.0245384	0	0	0	0	0.0135863	0	0.0776518	0	0	0	0.00705318	0.0137278	0.0683995	0.0130719	0	0	0.0171576	0.00495086	0	0	0.0141203	0	0.0274076	0	0	0	0	0	0.0117288	0	0.00933678	0.00604376	0	0	0	0	0	0	0	0	0	0.0324696
					NA		0.0245384	0	0	0	0	0.0135863	0	0.0776518	0	0	0	0.00705318	0.0137278	0.0683995	0.0130719	0	0	0.0171576	0.00495086	0	0	0.0141203	0	0.0274076	0	0	0	0	0	0.0117288	0	0.00933678	0.00604376	0	0	0	0	0	0	0	0	0	0.0324696
				Lactobacillaceae			39.2737	39.3154	57.0361	2.55408	44.6487	8.69073	41.4821	61.9351	64.0156	2.1382	4.1116	2.44393	74.3016	48.7688	42.1438	30.6023	39.3891	37.129	57.6751	40.5761	36.7508	16.0642	34.0046	40.4433	7.09239	37.09	29.1124	0.901697	0.742857	29.803	24.083	48.0315	13.0666	0.386484	0.490709	0.553223	6.53318	0.430223	41.4945	58.1224	8.9264	31.0888	37.6193
Bacteria	Bacillota	Bacilli	Lactobacillales	Streptococcaceae	Lactococcus	Lactococcus_lactis	0	0	0	0	0	0	0	0	0	0	0.0489476	0	0	0	0	0	0	0	0	0	0	0	0	0	0	0	0	0	0	0	0	0	0	0	0	0	0	0	0	0	0	0	0
						Lactococcus_lactis	0	0	0	0	0	0	0	0	0	0	0.0489476	0	0	0	0	0	0	0	0	0	0	0	0	0	0	0	0	0	0	0	0	0	0	0	0	0	0	0	0	0	0	0	0
Bacteria	Bacillota	Bacilli	Lactobacillales	Streptococcaceae	Lactococcus	NA	0	0	0	0	0	0	0	0	0	0	0	0	0	0	0	0	0	0	0	0	0	0	0	0	0	0	0	0	0	0	0	0	0	0	0	0	0	0	0	0	0	0	0
Bacteria	Bacillota	Bacilli	Lactobacillales	Streptococcaceae	Lactococcus	NA	0	0	0	0	0	0	0	0	0	0	0	0	0	0	0	0	0	0	0	0	0	0	0	0	0	0	0	0	0	0	0	0	0	0	0	0	0	0	0	0	0	0	0
Bacteria	Bacillota	Bacilli	Lactobacillales	Streptococcaceae	Lactococcus	NA	0	0	0	0	0	0	0	0	0	0	0	0	0	0	0	0	0	0	0	0	0	0	0	0	0	0	0	0	0	0	0	0	0	0	0	0	0	0	0	0	0	0	0
						NA	0	0	0	0	0	0	0	0	0	0	0	0	0	0	0	0	0	0	0	0	0	0	0	0	0	0	0	0	0	0	0	0	0	0	0	0	0	0	0	0	0	0	0
					Lactococcus		0	0	0	0	0	0	0	0	0	0	0.0489476	0	0	0	0	0	0	0	0	0	0	0	0	0	0	0	0	0	0	0	0	0	0	0	0	0	0	0	0	0	0	0	0
Bacteria	Bacillota	Bacilli	Lactobacillales	Streptococcaceae	Streptococcus	Streptococcus_anginosus	0	0	0	0	0	0	0	0.108713	0	0	0	0	0	0	0	0	0	0	0	0	0	0	0	0	0	0	0	0	0	0	0	0	0	0	0	0	0	0	0	0	0	0	0
						Streptococcus_anginosus	0	0	0	0	0	0	0	0.108713	0	0	0	0	0	0	0	0	0	0	0	0	0	0	0	0	0	0	0	0	0	0	0	0	0	0	0	0	0	0	0	0	0	0	0
Bacteria	Bacillota	Bacilli	Lactobacillales	Streptococcaceae	Streptococcus	Streptococcus_gordonii	0	0	0	0	0	0.0498166	0	0	0	0	0	0	0	0	0	0	0	0	0	0	0	0	0	0	0	0	0	0	0	0	0	0	0	0	0	0	0	0	0	0	0	0	0
						Streptococcus_gordonii	0	0	0	0	0	0.0498166	0	0	0	0	0	0	0	0	0	0	0	0	0	0	0	0	0	0	0	0	0	0	0	0	0	0	0	0	0	0	0	0	0	0	0	0	0
Bacteria	Bacillota	Bacilli	Lactobacillales	Streptococcaceae	Streptococcus	Streptococcus_salivarius	0	0	0	0	0	0	0	0	0	0	0	0.017633	0	0	0	0	0	0	0	0	0	0	0	0	0	0	0	0	0	0	0	0	0	0	0	0	0	0	0	0	0	0	0
						Streptococcus_salivarius	0	0	0	0	0	0	0	0	0	0	0	0.017633	0	0	0	0	0	0	0	0	0	0	0	0	0	0	0	0	0	0	0	0	0	0	0	0	0	0	0	0	0	0	0
Bacteria	Bacillota	Bacilli	Lactobacillales	Streptococcaceae	Streptococcus	NA	0	0	0	0	0	0	0	0	0	0	0	0	0	0	0	0	0	0	0	0	0	0	0	0	0	0	0	0	0	0	0	0	0	0	0	0	0	0	0	0	0	0	0
Bacteria	Bacillota	Bacilli	Lactobacillales	Streptococcaceae	Streptococcus	NA	0	0	0.0189268	0	0	0	0	0	0	0	0	0	0	0	0	0	0	0	0	0	0	0	0	0	0	0	0	0	0	0	0	0	0	0	0	0	0	0	0	0	0	0	0
Bacteria	Bacillota	Bacilli	Lactobacillales	Streptococcaceae	Streptococcus	NA	0	0	0	0	0	0	0	0	0	0	0	0	0	0	0	0	0	0	0	0	0	0	0	0	0	0	0	0	0	0	0	0	0	0	0	0	0	0	0	0	0	0	0
Bacteria	Bacillota	Bacilli	Lactobacillales	Streptococcaceae	Streptococcus	NA	0	0	0	0	0	0	0	0	0	0	0	0	0	0	0	0	0	0	0	0	0	0	0	0	0	0	0	0	0	0	0	0	0	0	0	0	0	0	0	0	0	0	0
Bacteria	Bacillota	Bacilli	Lactobacillales	Streptococcaceae	Streptococcus	NA	0	0	0	0	0	0	0	0	0	0	0	0	0	0	0	0	0	0	0	0	0	0	0	0	0	0	0	0	0	0	0	0	0	0	0	0	0	0	0	0	0	0	0
Bacteria	Bacillota	Bacilli	Lactobacillales	Streptococcaceae	Streptococcus	NA	0.0552113	0	0	0	0	0	0	0	0	0	0	0	0	0	0	0	0	0	0	0	0	0	0	0	0	0	0	0	0	0	0	0	0	0	0	0	0	0	0	0	0	0	0
Bacteria	Bacillota	Bacilli	Lactobacillales	Streptococcaceae	Streptococcus	NA	0	0	0	0	0	0	0	0	0	0	0	0	0	0	0	0	0	0	0	0	0	0	0	0	0	0	0	0	0	0	0	0	0	0	0	0	0	0	0	0	0	0	0
Bacteria	Bacillota	Bacilli	Lactobacillales	Streptococcaceae	Streptococcus	NA	0	0	0	0	0.0487591	0	0	0	0	0	0.195791	0	0	0	0	0	0	0	0	0	0	0	0	0	0	0	0	0	0	0	0.0890313	0.0529084	0	0	0	0	0	0	0	0	0	0	0
Bacteria	Bacillota	Bacilli	Lactobacillales	Streptococcaceae	Streptococcus	NA	0	0.119682	0	0.265178	0.112146	0.122277	0	0	0	0.0215436	0.261054	0.017633	0	0	0	0	0	0	0	0	0	0	0	0	0.031107	0	0	0	0	0	0.0623219	0.0155613	0	0	0	0	0	0	0	0	0	0	0
Bacteria	Bacillota	Bacilli	Lactobacillales	Streptococcaceae	Streptococcus	NA	0	0	0	0	0	0	0	0	0	0	0	0	0	0	0	0	0	0	0	0	0	0	0	0	0	0	0	0	0	0	0	0	0	0	0	0	0	0	0	0	0	0	0
Bacteria	Bacillota	Bacilli	Lactobacillales	Streptococcaceae	Streptococcus	NA	0	0	0	0	0	0.0135863	0	0	0	0	0	0	0	0	0	0	0	0	0	0	0	0	0	0	0	0	0	0	0	0	0	0	0	0	0	0	0	0	0	0	0	0	0
Bacteria	Bacillota	Bacilli	Lactobacillales	Streptococcaceae	Streptococcus	NA	0	0	0	0	0	0	0	0	0.0526704	0	0	0	0	0	0	0	0	0	0	0	0	0	0	0	0	0	0	0	0	0	0	0	0	0	0	0	0	0	0	0	0	0	0
						NA	0.0552113	0.119682	0.0189268	0.265178	0.160905	0.135863	0	0	0.0526704	0.0215436	0.456845	0.017633	0	0	0	0	0	0	0	0	0	0	0	0	0.031107	0	0	0	0	0	0.151353	0.0684697	0	0	0	0	0	0	0	0	0	0	0
					Streptococcus		0.0552113	0.119682	0.0189268	0.265178	0.160905	0.18568	0	0.108713	0.0526704	0.0215436	0.456845	0.0352659	0	0	0	0	0	0	0	0	0	0	0	0	0.031107	0	0	0	0	0	0.151353	0.0684697	0	0	0	0	0	0	0	0	0	0	0
				Streptococcaceae			0.0552113	0.119682	0.0189268	0.265178	0.160905	0.18568	0	0.108713	0.0526704	0.0215436	0.505792	0.0352659	0	0	0	0	0	0	0	0	0	0	0	0	0.031107	0	0	0	0	0	0.151353	0.0684697	0	0	0	0	0	0	0	0	0	0	0
Bacteria	Bacillota	Bacilli	Lactobacillales	Vagococcaceae	Vagococcus	Vagococcus_sp.	0	0	0	0	0	0	0	0	0	0	0	0	0	0	0	0	0	0	0	0	0	0	0	0	0	0	0	0	0	0	0	0	0	0	0	0	0	0	0	0	0	0	0
						Vagococcus_sp.	0	0	0	0	0	0	0	0	0	0	0	0	0	0	0	0	0	0	0	0	0	0	0	0	0	0	0	0	0	0	0	0	0	0	0	0	0	0	0	0	0	0	0
Bacteria	Bacillota	Bacilli	Lactobacillales	Vagococcaceae	Vagococcus	NA	0	0	0	0	0	0	0	0	0	0	0	0	0	0	0	0	0	0	0	0	0	0	0	0	0	0	0	0	0	0	0	0	0	0	0	0	0	0	0	0	0	0	0
Bacteria	Bacillota	Bacilli	Lactobacillales	Vagococcaceae	Vagococcus	NA	0	0	0	0	0	0	0	0	0	0	0	0	0	0	0	0	0	0	0	0	0	0	0	0	0.0355508	0	0	0	0	0	0	0	0	0	0	0	0	0	0	0	0	0	0
Bacteria	Bacillota	Bacilli	Lactobacillales	Vagococcaceae	Vagococcus	NA	0	0.113698	0	0.139567	0.0438832	0.226439	0	0	0	0.215436	0.146843	0.268021	0	0	0	0	0	0	0.0544595	0.156544	0.131441	0	0	0.0274076	0.0533262	0.0600745	0.164646	0.229844	0.1	0.0469153	0.115741	0.102705	0	0.281581	0.228998	0.145964	0.049207	0	0	0	0	0	0
						NA	0	0.113698	0	0.139567	0.0438832	0.226439	0	0	0	0.215436	0.146843	0.268021	0	0	0	0	0	0	0.0544595	0.156544	0.131441	0	0	0.0274076	0.088877	0.0600745	0.164646	0.229844	0.1	0.0469153	0.115741	0.102705	0	0.281581	0.228998	0.145964	0.049207	0	0	0	0	0	0
					Vagococcus		0	0.113698	0	0.139567	0.0438832	0.226439	0	0	0	0.215436	0.146843	0.268021	0	0	0	0	0	0	0.0544595	0.156544	0.131441	0	0	0.0274076	0.088877	0.0600745	0.164646	0.229844	0.1	0.0469153	0.115741	0.102705	0	0.281581	0.228998	0.145964	0.049207	0	0	0	0	0	0
				Vagococcaceae			0	0.113698	0	0.139567	0.0438832	0.226439	0	0	0	0.215436	0.146843	0.268021	0	0	0	0	0	0	0.0544595	0.156544	0.131441	0	0	0.0274076	0.088877	0.0600745	0.164646	0.229844	0.1	0.0469153	0.115741	0.102705	0	0.281581	0.228998	0.145964	0.049207	0	0	0	0	0	0
Bacteria	Bacillota	Bacilli	Lactobacillales	NA	NA	NA	0	0	0	0	0	0	0	0	0	0	0	0	0	0	0	0	0	0	0	0	0	0	0	0	0	0	0	0	0	0	0	0	0	0	0	0	0	0	0	0	0	0	0
						NA	0	0	0	0	0	0	0	0	0	0	0	0	0	0	0	0	0	0	0	0	0	0	0	0	0	0	0	0	0	0	0	0	0	0	0	0	0	0	0	0	0	0	0
					NA		0	0	0	0	0	0	0	0	0	0	0	0	0	0	0	0	0	0	0	0	0	0	0	0	0	0	0	0	0	0	0	0	0	0	0	0	0	0	0	0	0	0	0
				NA			0	0	0	0	0	0	0	0	0	0	0	0	0	0	0	0	0	0	0	0	0	0	0	0	0	0	0	0	0	0	0	0	0	0	0	0	0	0	0	0	0	0	0
			Lactobacillales				39.4822	39.7642	57.0739	4.20098	45.3362	10.0267	42.503	62.1836	64.4686	4.84731	6.91793	4.79969	74.3977	49.1518	42.1961	30.6023	39.3891	37.169	58.0464	41.2492	37.7322	16.1419	34.0046	40.618	7.73675	37.6066	30.1602	2.52829	1.95357	30.0551	26.9142	48.8376	13.1089	2.24713	2.89191	1.55695	6.81706	0.584835	41.4945	58.1615	8.96932	31.0888	37.6323
Bacteria	Bacillota	Bacilli	Paenibacillales	Paenibacillaceae	Ammoniibacillus	uncultured_compost	0	0	0	0	0	0	0	0	0	0	0	0	0	0	0	0	0	0	0	0	0	0	0	0	0	0	0	0	0	0	0	0	0	0	0	0	0	0	0	0	0	0	0
						uncultured_compost	0	0	0	0	0	0	0	0	0	0	0	0	0	0	0	0	0	0	0	0	0	0	0	0	0	0	0	0	0	0	0	0	0	0	0	0	0	0	0	0	0	0	0
					Ammoniibacillus		0	0	0	0	0	0	0	0	0	0	0	0	0	0	0	0	0	0	0	0	0	0	0	0	0	0	0	0	0	0	0	0	0	0	0	0	0	0	0	0	0	0	0
Bacteria	Bacillota	Bacilli	Paenibacillales	Paenibacillaceae	Ammoniphilus	uncultured_bacterium	0	0	0	0	0	0	0	0	0	0	0	0	0	0	0	0	0	0	0	0	0	0	0	0	0	0	0	0	0	0	0	0	0	0	0	0	0	0	0	0	0	0	0
						uncultured_bacterium	0	0	0	0	0	0	0	0	0	0	0	0	0	0	0	0	0	0	0	0	0	0	0	0	0	0	0	0	0	0	0	0	0	0	0	0	0	0	0	0	0	0	0
					Ammoniphilus		0	0	0	0	0	0	0	0	0	0	0	0	0	0	0	0	0	0	0	0	0	0	0	0	0	0	0	0	0	0	0	0	0	0	0	0	0	0	0	0	0	0	0
Bacteria	Bacillota	Bacilli	Paenibacillales	Paenibacillaceae	Fontibacillus	Fontibacillus_aquaticus	0	0	0	0	0	0	0	0	0	0	0	0	0	0	0	0	0	0	0	0	0	0	0	0	0	0	0	0	0	0	0	0	0	0	0	0	0	0	0	0	0	0	0
Bacteria	Bacillota	Bacilli	Paenibacillales	Paenibacillaceae	Fontibacillus	Fontibacillus_aquaticus	0	0	0	0	0	0	0	0	0	0	0	0	0	0	0	0	0	0	0	0	0	0	0	0	0	0	0	0	0	0	0	0	0	0	0	0	0	0	0	0	0	0	0
Bacteria	Bacillota	Bacilli	Paenibacillales	Paenibacillaceae	Fontibacillus	Fontibacillus_aquaticus	0	0	0	0	0	0	0	0	0	0	0	0	0	0	0	0	0	0	0	0	0	0	0	0	0	0	0	0	0	0	0	0	0	0	0	0	0	0	0	0	0	0	0
						Fontibacillus_aquaticus	0	0	0	0	0	0	0	0	0	0	0	0	0	0	0	0	0	0	0	0	0	0	0	0	0	0	0	0	0	0	0	0	0	0	0	0	0	0	0	0	0	0	0
Bacteria	Bacillota	Bacilli	Paenibacillales	Paenibacillaceae	Fontibacillus	NA	0	0	0	0	0	0	0	0	0	0	0	0	0	0	0	0	0	0	0	0	0	0	0	0	0	0	0	0	0	0	0	0	0	0	0	0	0	0	0	0	0	0	0
						NA	0	0	0	0	0	0	0	0	0	0	0	0	0	0	0	0	0	0	0	0	0	0	0	0	0	0	0	0	0	0	0	0	0	0	0	0	0	0	0	0	0	0	0
					Fontibacillus		0	0	0	0	0	0	0	0	0	0	0	0	0	0	0	0	0	0	0	0	0	0	0	0	0	0	0	0	0	0	0	0	0	0	0	0	0	0	0	0	0	0	0
Bacteria	Bacillota	Bacilli	Paenibacillales	Paenibacillaceae	Incertae_Sedis	uncultured_bacterium	0	0	0	0	0	0	0	0	0	0.0646308	0.0652635	0.0423191	0	0	0	0	0	0	0	0	0	0	0	0	0.0088877	0	0	0	0	0	0	0	0	0.0331272	0.0196284	0.0162183	0	0	0	0	0	0	0
Bacteria	Bacillota	Bacilli	Paenibacillales	Paenibacillaceae	Incertae_Sedis	uncultured_bacterium	0	0	0	0	0	0	0	0	0	0	0	0	0	0	0	0	0	0	0	0	0	0	0	0	0	0	0	0	0	0	0	0	0	0	0	0	0	0	0	0	0	0	0
						uncultured_bacterium	0	0	0	0	0	0	0	0	0	0.0646308	0.0652635	0.0423191	0	0	0	0	0	0	0	0	0	0	0	0	0.0088877	0	0	0	0	0	0	0	0	0.0331272	0.0196284	0.0162183	0	0	0	0	0	0	0
					Incertae_Sedis		0	0	0	0	0	0	0	0	0	0.0646308	0.0652635	0.0423191	0	0	0	0	0	0	0	0	0	0	0	0	0.0088877	0	0	0	0	0	0	0	0	0.0331272	0.0196284	0.0162183	0	0	0	0	0	0	0
Bacteria	Bacillota	Bacilli	Paenibacillales	Paenibacillaceae	Paenibacillus	Fontibacillus_solani	0	0	0	0	0	0	0	0	0	0	0	0	0	0	0	0	0	0	0	0	0	0	0	0	0	0	0	0	0	0	0	0	0	0	0	0	0	0	0	0	0	0	0
						Fontibacillus_solani	0	0	0	0	0	0	0	0	0	0	0	0	0	0	0	0	0	0	0	0	0	0	0	0	0	0	0	0	0	0	0	0	0	0	0	0	0	0	0	0	0	0	0
Bacteria	Bacillota	Bacilli	Paenibacillales	Paenibacillaceae	Paenibacillus	Paenibacillus_abekawaensis	0	0	0	0	0	0	0	0	0	0	0.0326318	0	0	0	0	0	0	0	0	0	0	0	0	0	0	0	0	0	0	0	0	0	0	0	0.0261712	0	0	0	0	0	0	0	0
Bacteria	Bacillota	Bacilli	Paenibacillales	Paenibacillaceae	Paenibacillus	Paenibacillus_abekawaensis	0	0	0	0	0.0341314	0	0	0	0	0	0	0	0	0	0	0	0	0	0	0	0	0	0	0	0	0	0	0	0	0	0	0	0	0	0	0	0	0	0	0	0	0	0
Bacteria	Bacillota	Bacilli	Paenibacillales	Paenibacillaceae	Paenibacillus	Paenibacillus_abekawaensis	0	0	0	0	0	0	0	0	0	0	0	0	0	0	0	0	0	0	0	0	0	0	0	0	0	0	0	0	0	0	0	0	0	0	0	0	0	0	0	0	0	0	0
						Paenibacillus_abekawaensis	0	0	0	0	0.0341314	0	0	0	0	0	0.0326318	0	0	0	0	0	0	0	0	0	0	0	0	0	0	0	0	0	0	0	0	0	0	0	0.0261712	0	0	0	0	0	0	0	0
Bacteria	Bacillota	Bacilli	Paenibacillales	Paenibacillaceae	Paenibacillus	Paenibacillus_camelliae	0	0	0	0	0	0	0	0	0	0	0	0	0	0	0	0	0	0	0	0	0	0	0	0	0	0	0	0	0	0	0	0	0	0	0	0	0	0	0	0	0	0	0
Bacteria	Bacillota	Bacilli	Paenibacillales	Paenibacillaceae	Paenibacillus	Paenibacillus_camelliae	0	0	0	0	0	0	0	0	0	0	0	0	0	0	0	0	0	0	0	0	0	0	0	0	0	0	0	0	0	0	0	0	0	0	0	0	0	0	0	0	0	0	0
						Paenibacillus_camelliae	0	0	0	0	0	0	0	0	0	0	0	0	0	0	0	0	0	0	0	0	0	0	0	0	0	0	0	0	0	0	0	0	0	0	0	0	0	0	0	0	0	0	0
Bacteria	Bacillota	Bacilli	Paenibacillales	Paenibacillaceae	Paenibacillus	Paenibacillus_cookii	0	0	0	0	0	0	0	0	0	0.0107718	0	0	0	0	0	0	0	0	0	0	0	0	0	0	0	0	0	0	0	0	0	0	0	0	0	0	0	0	0	0	0	0	0
Bacteria	Bacillota	Bacilli	Paenibacillales	Paenibacillaceae	Paenibacillus	Paenibacillus_cookii	0	0	0	0	0	0.00905756	0	0	0	0	0	0	0	0	0	0	0	0	0	0	0	0	0	0	0	0	0	0	0	0	0	0	0	0	0	0	0	0	0	0	0	0	0
Bacteria	Bacillota	Bacilli	Paenibacillales	Paenibacillaceae	Paenibacillus	Paenibacillus_cookii	0	0	0	0	0	0	0	0	0	0.0377013	0	0.0387925	0	0	0	0	0	0	0.0420823	0	0	0	0	0	0	0	0	0	0.0321429	0	0	0	0	0	0	0.0324365	0	0	0	0	0	0	0
Bacteria	Bacillota	Bacilli	Paenibacillales	Paenibacillaceae	Paenibacillus	Paenibacillus_cookii	0	0	0	0	0	0	0	0	0	0	0	0	0	0	0	0	0	0	0	0	0	0	0	0	0	0	0	0	0	0	0	0	0	0	0	0	0	0	0	0	0	0	0
						Paenibacillus_cookii	0	0	0	0	0	0.00905756	0	0	0	0.0484731	0	0.0387925	0	0	0	0	0	0	0.0420823	0	0	0	0	0	0	0	0	0	0.0321429	0	0	0	0	0	0	0.0324365	0	0	0	0	0	0	0
Bacteria	Bacillota	Bacilli	Paenibacillales	Paenibacillaceae	Paenibacillus	Paenibacillus_daejeonensis	0	0	0	0	0	0	0	0	0	0	0	0	0	0	0	0	0	0	0	0	0	0	0	0	0	0	0	0	0	0	0	0	0	0	0	0	0	0	0	0	0	0	0
Bacteria	Bacillota	Bacilli	Paenibacillales	Paenibacillaceae	Paenibacillus	Paenibacillus_daejeonensis	0	0	0	0	0	0	0	0	0	0	0	0	0	0	0	0	0	0	0	0	0	0	0	0	0	0	0	0	0	0	0	0	0	0	0	0	0	0	0	0	0	0	0
						Paenibacillus_daejeonensis	0	0	0	0	0	0	0	0	0	0	0	0	0	0	0	0	0	0	0	0	0	0	0	0	0	0	0	0	0	0	0	0	0	0	0	0	0	0	0	0	0	0	0
Bacteria	Bacillota	Bacilli	Paenibacillales	Paenibacillaceae	Paenibacillus	Paenibacillus_fonticola	0	0	0	0	0	0	0	0	0	0	0	0	0	0	0	0	0.00993295	0	0	0	0	0	0	0	0	0	0	0	0	0	0	0	0	0	0	0	0	0	0	0	0	0	0
Bacteria	Bacillota	Bacilli	Paenibacillales	Paenibacillaceae	Paenibacillus	Paenibacillus_fonticola	0	0	0	0	0	0	0	0	0	0	0	0	0	0	0	0	0	0	0	0	0	0	0	0	0	0	0	0	0	0	0	0	0	0	0	0	0	0	0	0	0	0	0
Bacteria	Bacillota	Bacilli	Paenibacillales	Paenibacillaceae	Paenibacillus	Paenibacillus_fonticola	0	0	0	0	0	0	0	0	0	0	0	0	0	0	0	0	0	0	0	0	0	0	0	0	0	0	0	0	0	0	0.0445157	0	0	0	0	0	0	0	0	0	0	0	0
						Paenibacillus_fonticola	0	0	0	0	0	0	0	0	0	0	0	0	0	0	0	0	0.00993295	0	0	0	0	0	0	0	0	0	0	0	0	0	0.0445157	0	0	0	0	0	0	0	0	0	0	0	0
Bacteria	Bacillota	Bacilli	Paenibacillales	Paenibacillaceae	Paenibacillus	Paenibacillus_lactis	0	0	0	0	0	0	0	0	0	0	0	0	0	0	0	0	0	0	0	0	0	0	0	0	0	0	0	0	0	0	0	0	0	0	0	0	0	0	0	0	0	0	0
Bacteria	Bacillota	Bacilli	Paenibacillales	Paenibacillaceae	Paenibacillus	Paenibacillus_lactis	0	0	0	0	0	0	0	0	0	0	0	0	0	0	0	0	0	0	0	0	0	0	0	0	0	0	0	0	0	0	0	0	0	0	0	0	0	0	0	0	0	0	0
Bacteria	Bacillota	Bacilli	Paenibacillales	Paenibacillaceae	Paenibacillus	Paenibacillus_lactis	0	0	0	0	0	0	0	0	0	0	0	0.0423191	0	0	0	0	0	0	0	0.0626174	0	0	0	0	0	0	0	0	0	0	0	0	0	0	0	0	0	0	0	0	0	0	0
Bacteria	Bacillota	Bacilli	Paenibacillales	Paenibacillaceae	Paenibacillus	Paenibacillus_lactis	0	0	0	0	0	0	0	0	0	0	0	0	0	0	0	0	0	0	0	0	0	0	0	0	0	0	0	0	0	0	0	0	0	0	0	0	0	0	0	0	0	0	0
Bacteria	Bacillota	Bacilli	Paenibacillales	Paenibacillaceae	Paenibacillus	Paenibacillus_lactis	0	0	0	0	0	0	0	0	0	0	0	0	0	0	0	0	0	0	0.017328	0	0	0	0	0	0	0	0	0	0.0428571	0	0	0	0	0	0	0.0216243	0	0	0	0	0	0	0
						Paenibacillus_lactis	0	0	0	0	0	0	0	0	0	0	0	0.0423191	0	0	0	0	0	0	0.017328	0.0626174	0	0	0	0	0	0	0	0	0.0428571	0	0	0	0	0	0	0.0216243	0	0	0	0	0	0	0
Bacteria	Bacillota	Bacilli	Paenibacillales	Paenibacillaceae	Paenibacillus	Paenibacillus_lautus	0	0.0179522	0	0	0	0	0	0	0	0	0	0	0	0	0	0	0	0	0	0	0	0	0	0	0	0	0	0	0	0	0	0	0	0	0	0	0	0	0	0	0	0	0
Bacteria	Bacillota	Bacilli	Paenibacillales	Paenibacillaceae	Paenibacillus	Paenibacillus_lautus	0	0	0	0	0	0	0	0	0	0	0	0	0	0	0	0	0	0	0	0	0	0	0	0	0	0	0	0	0.0214286	0	0	0	0	0	0	0.0198223	0	0	0	0	0	0	0
Bacteria	Bacillota	Bacilli	Paenibacillales	Paenibacillaceae	Paenibacillus	Paenibacillus_lautus	0	0	0	0	0	0	0	0	0	0	0	0	0	0	0	0	0	0	0	0	0	0	0	0	0	0	0	0	0	0	0	0	0	0	0	0	0	0	0	0	0	0	0
Bacteria	Bacillota	Bacilli	Paenibacillales	Paenibacillaceae	Paenibacillus	Paenibacillus_lautus	0	0	0	0	0	0	0	0	0	0	0	0	0.0205917	0	0	0	0	0	0	0	0	0	0	0	0	0	0	0	0	0	0	0	0	0	0	0	0	0	0	0	0	0	0
Bacteria	Bacillota	Bacilli	Paenibacillales	Paenibacillaceae	Paenibacillus	Paenibacillus_lautus	0	0	0	0	0	0	0	0	0	0	0	0	0	0	0	0	0	0	0	0	0	0	0	0	0	0	0	0	0	0	0	0	0	0	0	0	0	0	0	0	0	0	0
Bacteria	Bacillota	Bacilli	Paenibacillales	Paenibacillaceae	Paenibacillus	Paenibacillus_lautus	0	0	0	0	0	0	0	0	0	0	0	0	0	0	0	0	0	0	0	0	0	0	0	0	0	0	0	0	0	0	0	0	0	0.0220848	0	0	0	0	0	0	0	0	0
						Paenibacillus_lautus	0	0.0179522	0	0	0	0	0	0	0	0	0	0	0.0205917	0	0	0	0	0	0	0	0	0	0	0	0	0	0	0	0.0214286	0	0	0	0	0.0220848	0	0.0198223	0	0	0	0	0	0	0
Bacteria	Bacillota	Bacilli	Paenibacillales	Paenibacillaceae	Paenibacillus	Paenibacillus_oryzae	0	0	0	0	0	0	0	0	0	0	0	0	0	0	0	0	0	0	0	0	0	0	0	0	0	0	0	0	0	0	0	0	0	0	0	0	0	0	0	0	0	0	0
						Paenibacillus_oryzae	0	0	0	0	0	0	0	0	0	0	0	0	0	0	0	0	0	0	0	0	0	0	0	0	0	0	0	0	0	0	0	0	0	0	0	0	0	0	0	0	0	0	0
Bacteria	Bacillota	Bacilli	Paenibacillales	Paenibacillaceae	Paenibacillus	Paenibacillus_pasadenensis	0	0	0	0	0	0	0	0	0	0	0	0	0	0	0	0	0	0	0	0	0	0	0	0	0	0	0	0	0	0	0	0	0	0	0	0	0	0	0	0	0	0	0
						Paenibacillus_pasadenensis	0	0	0	0	0	0	0	0	0	0	0	0	0	0	0	0	0	0	0	0	0	0	0	0	0	0	0	0	0	0	0	0	0	0	0	0	0	0	0	0	0	0	0
Bacteria	Bacillota	Bacilli	Paenibacillales	Paenibacillaceae	Paenibacillus	Paenibacillus_ripae	0	0	0	0	0	0	0	0	0	0	0	0	0	0	0	0	0	0	0	0	0	0.00706015	0	0	0	0	0	0	0	0	0	0	0	0	0.0392567	0	0	0	0	0	0	0	0
Bacteria	Bacillota	Bacilli	Paenibacillales	Paenibacillaceae	Paenibacillus	Paenibacillus_ripae	0	0	0	0	0	0.0226439	0	0	0	0	0	0	0	0	0	0	0	0	0	0	0	0	0	0	0	0	0	0	0	0	0	0	0	0	0	0	0	0	0	0	0	0	0
Bacteria	Bacillota	Bacilli	Paenibacillales	Paenibacillaceae	Paenibacillus	Paenibacillus_ripae	0	0	0	0	0	0	0	0	0	0	0	0	0	0	0	0	0	0	0	0	0	0	0	0	0	0	0	0	0	0	0	0	0	0	0	0	0	0	0	0	0	0	0
Bacteria	Bacillota	Bacilli	Paenibacillales	Paenibacillaceae	Paenibacillus	Paenibacillus_ripae	0	0	0	0	0	0	0	0	0	0	0	0	0	0	0	0	0	0	0	0	0	0	0	0	0	0	0	0	0	0	0	0	0	0	0	0	0	0	0	0	0	0	0
						Paenibacillus_ripae	0	0	0	0	0	0.0226439	0	0	0	0	0	0	0	0	0	0	0	0	0	0	0	0.00706015	0	0	0	0	0	0	0	0	0	0	0	0	0.0392567	0	0	0	0	0	0	0	0
Bacteria	Bacillota	Bacilli	Paenibacillales	Paenibacillaceae	Paenibacillus	uncultured_Paenibacillus	0	0	0	0	0	0	0	0	0.0210682	0	0	0	0	0	0	0	0	0	0	0	0	0	0	0	0	0	0	0	0	0	0	0	0	0	0	0	0	0	0	0	0	0	0
						uncultured_Paenibacillus	0	0	0	0	0	0	0	0	0.0210682	0	0	0	0	0	0	0	0	0	0	0	0	0	0	0	0	0	0	0	0	0	0	0	0	0	0	0	0	0	0	0	0	0	0
Bacteria	Bacillota	Bacilli	Paenibacillales	Paenibacillaceae	Paenibacillus	NA	0	0	0	0	0	0	0	0	0	0	0	0	0	0	0	0	0	0	0	0	0	0	0	0	0	0	0	0	0	0	0	0	0	0	0	0	0	0	0	0	0	0	0
Bacteria	Bacillota	Bacilli	Paenibacillales	Paenibacillaceae	Paenibacillus	NA	0	0	0	0	0	0	0	0	0	0	0	0	0	0	0	0	0	0	0	0	0	0	0	0	0	0	0	0	0	0	0	0	0	0	0	0	0	0	0	0	0	0	0
Bacteria	Bacillota	Bacilli	Paenibacillales	Paenibacillaceae	Paenibacillus	NA	0	0	0	0	0	0	0	0	0	0	0	0	0	0	0	0	0	0	0	0	0	0	0	0	0	0	0	0	0.0285714	0	0	0	0	0	0	0	0	0	0	0	0	0	0
Bacteria	Bacillota	Bacilli	Paenibacillales	Paenibacillaceae	Paenibacillus	NA	0	0	0	0	0	0	0	0	0	0	0	0	0	0	0	0	0	0	0	0	0	0	0	0	0	0	0	0	0	0	0	0	0	0	0	0	0	0	0	0	0	0	0
Bacteria	Bacillota	Bacilli	Paenibacillales	Paenibacillaceae	Paenibacillus	NA	0	0	0	0	0	0	0	0	0	0.0215436	0	0.0282127	0	0	0	0	0	0	0.00990173	0	0	0	0	0	0.0155535	0	0	0	0	0	0	0	0	0	0	0.0108122	0	0	0	0	0	0	0
Bacteria	Bacillota	Bacilli	Paenibacillales	Paenibacillaceae	Paenibacillus	NA	0	0	0	0	0	0.0271727	0	0	0	0	0	0	0	0	0	0	0	0	0	0	0	0	0	0	0	0	0	0	0	0	0	0	0	0	0	0	0	0	0	0	0	0	0
Bacteria	Bacillota	Bacilli	Paenibacillales	Paenibacillaceae	Paenibacillus	NA	0	0	0	0	0	0	0	0	0	0	0	0	0	0	0	0	0	0	0	0	0	0	0	0	0	0	0	0	0	0	0	0	0	0	0	0	0	0	0	0	0	0	0
Bacteria	Bacillota	Bacilli	Paenibacillales	Paenibacillaceae	Paenibacillus	NA	0	0	0	0	0	0	0	0	0	0	0	0	0	0	0	0	0	0	0	0	0	0	0	0	0	0	0	0	0	0	0	0	0	0	0	0	0	0	0	0	0	0	0
Bacteria	Bacillota	Bacilli	Paenibacillales	Paenibacillaceae	Paenibacillus	NA	0	0	0	0	0	0	0	0	0	0	0	0	0	0	0	0	0	0	0	0	0	0	0	0	0	0	0	0	0	0	0	0	0	0	0	0	0	0	0	0	0	0	0
Bacteria	Bacillota	Bacilli	Paenibacillales	Paenibacillaceae	Paenibacillus	NA	0	0	0	0	0	0	0	0	0	0	0	0	0	0	0	0	0	0	0	0	0	0	0	0	0	0	0	0	0	0	0	0	0	0	0	0.00720812	0	0	0	0	0	0	0
Bacteria	Bacillota	Bacilli	Paenibacillales	Paenibacillaceae	Paenibacillus	NA	0	0	0	0	0	0	0	0	0	0	0	0	0	0	0	0	0	0	0	0	0	0	0	0	0	0	0	0	0	0	0	0	0	0	0	0	0	0	0	0	0	0	0
Bacteria	Bacillota	Bacilli	Paenibacillales	Paenibacillaceae	Paenibacillus	NA	0	0	0	0	0	0	0	0	0	0	0	0	0	0	0	0	0	0	0	0	0	0	0	0	0	0	0	0	0	0	0	0	0	0	0	0	0	0	0	0	0	0	0
Bacteria	Bacillota	Bacilli	Paenibacillales	Paenibacillaceae	Paenibacillus	NA	0	0	0	0	0	0	0	0	0	0	0	0	0	0	0	0	0	0	0	0	0	0	0	0	0	0	0	0	0	0	0	0	0	0	0	0	0	0	0	0	0	0	0
Bacteria	Bacillota	Bacilli	Paenibacillales	Paenibacillaceae	Paenibacillus	NA	0	0	0	0	0	0	0	0	0	0	0	0	0	0	0	0	0	0	0	0	0	0	0	0	0	0	0	0	0	0	0	0	0	0	0	0	0	0	0	0	0	0	0
Bacteria	Bacillota	Bacilli	Paenibacillales	Paenibacillaceae	Paenibacillus	NA	0	0	0	0	0	0.0271727	0	0	0	0	0.0326318	0.017633	0	0	0	0	0	0	0	0	0	0	0	0	0	0	0	0	0	0	0	0	0	0	0	0.0108122	0	0	0	0	0	0	0
Bacteria	Bacillota	Bacilli	Paenibacillales	Paenibacillaceae	Paenibacillus	NA	0	0	0	0	0	0	0	0	0	0	0	0.017633	0	0	0	0	0	0	0	0	0	0	0	0	0.0177754	0	0	0	0	0	0	0	0	0	0	0	0	0	0	0	0	0	0
Bacteria	Bacillota	Bacilli	Paenibacillales	Paenibacillaceae	Paenibacillus	NA	0.0184038	0	0	0	0	0	0	0	0	0.0269295	0	0.0211595	0	0	0	0	0	0	0.00742629	0	0	0	0	0	0	0	0	0	0.0107143	0	0	0.0186736	0	0	0	0	0	0	0	0	0	0	0
Bacteria	Bacillota	Bacilli	Paenibacillales	Paenibacillaceae	Paenibacillus	NA	0	0	0	0	0	0.0271727	0	0	0	0	0	0	0	0	0	0	0	0	0	0	0	0	0	0	0	0	0	0	0	0	0	0	0	0	0	0	0	0	0	0	0	0	0
Bacteria	Bacillota	Bacilli	Paenibacillales	Paenibacillaceae	Paenibacillus	NA	0	0	0	0	0	0	0	0	0	0	0	0.0105798	0	0	0	0	0	0	0	0	0	0	0	0	0	0	0	0	0	0	0	0	0	0	0	0	0	0	0	0	0	0	0
Bacteria	Bacillota	Bacilli	Paenibacillales	Paenibacillaceae	Paenibacillus	NA	0	0	0	0	0	0	0	0	0	0	0	0	0	0	0	0	0	0	0	0	0	0	0	0	0	0	0	0	0	0	0	0	0	0	0	0	0	0	0	0	0	0	0
Bacteria	Bacillota	Bacilli	Paenibacillales	Paenibacillaceae	Paenibacillus	NA	0	0	0	0	0	0	0	0	0	0	0	0	0	0	0	0	0	0	0	0	0	0	0	0	0	0	0	0	0	0	0	0	0	0	0	0	0	0	0	0	0	0	0
Bacteria	Bacillota	Bacilli	Paenibacillales	Paenibacillaceae	Paenibacillus	NA	0	0	0	0	0	0	0	0	0	0	0	0	0	0	0	0	0	0	0	0	0	0	0	0	0	0	0	0	0	0	0	0	0	0	0	0	0	0	0	0	0	0	0
Bacteria	Bacillota	Bacilli	Paenibacillales	Paenibacillaceae	Paenibacillus	NA	0	0	0	0	0	0	0	0	0	0	0	0	0	0	0	0	0	0	0	0	0	0	0	0	0	0	0	0	0	0	0	0	0	0	0	0.00360406	0	0	0	0	0	0	0
Bacteria	Bacillota	Bacilli	Paenibacillales	Paenibacillaceae	Paenibacillus	NA	0	0	0	0	0	0.00905756	0	0	0	0	0	0	0	0	0	0	0	0	0	0	0	0	0	0	0	0	0	0	0	0	0	0	0	0	0	0	0	0	0	0	0	0	0
Bacteria	Bacillota	Bacilli	Paenibacillales	Paenibacillaceae	Paenibacillus	NA	0	0	0	0	0	0	0	0	0	0	0	0	0	0	0	0	0	0	0	0	0	0	0	0	0	0	0	0	0	0	0	0	0	0	0	0	0	0	0	0	0	0	0
						NA	0.0184038	0	0	0	0	0.0905756	0	0	0	0.0484731	0.0326318	0.0952179	0	0	0	0	0	0	0.017328	0	0	0	0	0	0.0333289	0	0	0	0.0392857	0	0	0.0186736	0	0	0	0.0324365	0	0	0	0	0	0	0
					Paenibacillus		0.0184038	0.0179522	0	0	0.0341314	0.122277	0	0	0.0210682	0.0969462	0.0652635	0.17633	0.0205917	0	0	0	0.00993295	0	0.0767384	0.0626174	0	0.00706015	0	0	0.0333289	0	0	0	0.135714	0	0.0445157	0.0186736	0	0.0220848	0.0654279	0.10632	0	0	0	0	0	0	0
Bacteria	Bacillota	Bacilli	Paenibacillales	Paenibacillaceae	Thermobacillus	uncultured_bacterium	0	0	0	0	0	0	0	0	0	0	0	0	0	0	0	0	0	0	0	0	0	0	0	0	0	0	0	0	0	0	0	0	0	0	0	0	0	0	0	0	0	0	0
						uncultured_bacterium	0	0	0	0	0	0	0	0	0	0	0	0	0	0	0	0	0	0	0	0	0	0	0	0	0	0	0	0	0	0	0	0	0	0	0	0	0	0	0	0	0	0	0
					Thermobacillus		0	0	0	0	0	0	0	0	0	0	0	0	0	0	0	0	0	0	0	0	0	0	0	0	0	0	0	0	0	0	0	0	0	0	0	0	0	0	0	0	0	0	0
Bacteria	Bacillota	Bacilli	Paenibacillales	Paenibacillaceae	NA	NA	0	0	0	0	0	0	0	0	0	0	0	0	0	0	0	0	0	0	0	0	0	0	0	0	0	0	0	0	0	0	0	0	0	0	0	0.00360406	0	0	0	0	0	0	0
Bacteria	Bacillota	Bacilli	Paenibacillales	Paenibacillaceae	NA	NA	0	0	0	0	0	0	0	0	0	0	0	0	0	0	0	0	0	0	0	0	0	0	0	0	0	0	0	0	0	0	0	0	0	0	0	0	0	0	0	0	0	0	0
Bacteria	Bacillota	Bacilli	Paenibacillales	Paenibacillaceae	NA	NA	0	0	0	0.0837404	0	0	0	0	0	0	0	0	0	0	0	0	0	0	0	0	0	0	0	0	0	0	0	0	0	0	0	0	0	0	0	0	0	0	0	0	0	0	0
						NA	0	0	0	0.0837404	0	0	0	0	0	0	0	0	0	0	0	0	0	0	0	0	0	0	0	0	0	0	0	0	0	0	0	0	0	0	0	0.00360406	0	0	0	0	0	0	0
					NA		0	0	0	0.0837404	0	0	0	0	0	0	0	0	0	0	0	0	0	0	0	0	0	0	0	0	0	0	0	0	0	0	0	0	0	0	0	0.00360406	0	0	0	0	0	0	0
				Paenibacillaceae			0.0184038	0.0179522	0	0.0837404	0.0341314	0.122277	0	0	0.0210682	0.161577	0.130527	0.218649	0.0205917	0	0	0	0.00993295	0	0.0767384	0.0626174	0	0.00706015	0	0	0.0422166	0	0	0	0.135714	0	0.0445157	0.0186736	0	0.055212	0.0850563	0.126142	0	0	0	0	0	0	0
			Paenibacillales				0.0184038	0.0179522	0	0.0837404	0.0341314	0.122277	0	0	0.0210682	0.161577	0.130527	0.218649	0.0205917	0	0	0	0.00993295	0	0.0767384	0.0626174	0	0.00706015	0	0	0.0422166	0	0	0	0.135714	0	0.0445157	0.0186736	0	0.055212	0.0850563	0.126142	0	0	0	0	0	0	0
Bacteria	Bacillota	Bacilli	RF39	Incertae_Sedis	Incertae_Sedis	uncultured_bacterium	0	0	0	0	0	0	0	0	0	0	0	0	0	0	0	0	0	0	0	0	0	0	0	0	0	0	0	0	0	0	0	0	0	0	0	0	0	0	0	0	0	0	0
Bacteria	Bacillota	Bacilli	RF39	Incertae_Sedis	Incertae_Sedis	uncultured_bacterium	0	0	0	0	0	0	0	0	0	0	0	0	0	0	0	0	0	0	0	0	0	0	0	0	0	0	0	0	0	0	0	0	0	0	0	0	0	0	0	0	0	0	0
						uncultured_bacterium	0	0	0	0	0	0	0	0	0	0	0	0	0	0	0	0	0	0	0	0	0	0	0	0	0	0	0	0	0	0	0	0	0	0	0	0	0	0	0	0	0	0	0
					Incertae_Sedis		0	0	0	0	0	0	0	0	0	0	0	0	0	0	0	0	0	0	0	0	0	0	0	0	0	0	0	0	0	0	0	0	0	0	0	0	0	0	0	0	0	0	0
				Incertae_Sedis			0	0	0	0	0	0	0	0	0	0	0	0	0	0	0	0	0	0	0	0	0	0	0	0	0	0	0	0	0	0	0	0	0	0	0	0	0	0	0	0	0	0	0
			RF39				0	0	0	0	0	0	0	0	0	0	0	0	0	0	0	0	0	0	0	0	0	0	0	0	0	0	0	0	0	0	0	0	0	0	0	0	0	0	0	0	0	0	0
Bacteria	Bacillota	Bacilli	Staphylococcales	Gemellaceae	Gemella	uncultured_organism	0	0	0	0	0	0	0	0	0	0	0	0	0	0	0	0	0	0	0	0	0	0	0	0	0	0	0	0	0	0	0	0	0	0	0	0	0	0	0	0	0	0	0
						uncultured_organism	0	0	0	0	0	0	0	0	0	0	0	0	0	0	0	0	0	0	0	0	0	0	0	0	0	0	0	0	0	0	0	0	0	0	0	0	0	0	0	0	0	0	0
Bacteria	Bacillota	Bacilli	Staphylococcales	Gemellaceae	Gemella	NA	0	0	0	0	0	0	0	0	0	0	0	0	0	0	0	0	0	0	0	0	0	0	0	0	0	0	0	0	0	0	0	0	0	0	0	0	0	0	0	0	0	0	0
Bacteria	Bacillota	Bacilli	Staphylococcales	Gemellaceae	Gemella	NA	0	0	0	0	0	0	0	0	0	0	0	0	0	0	0	0	0	0	0	0	0	0	0	0	0	0	0	0	0	0	0	0.012449	0	0	0	0	0	0	0	0	0	0	0
						NA	0	0	0	0	0	0	0	0	0	0	0	0	0	0	0	0	0	0	0	0	0	0	0	0	0	0	0	0	0	0	0	0.012449	0	0	0	0	0	0	0	0	0	0	0
					Gemella		0	0	0	0	0	0	0	0	0	0	0	0	0	0	0	0	0	0	0	0	0	0	0	0	0	0	0	0	0	0	0	0.012449	0	0	0	0	0	0	0	0	0	0	0
				Gemellaceae			0	0	0	0	0	0	0	0	0	0	0	0	0	0	0	0	0	0	0	0	0	0	0	0	0	0	0	0	0	0	0	0.012449	0	0	0	0	0	0	0	0	0	0	0
Bacteria	Bacillota	Bacilli	Staphylococcales	Staphylococcaceae	Mammaliicoccus	NA	0	0	0	0	0	0	0	0	0	0	0	0	0	0	0	0	0	0	0	0	0	0	0	0	0	0	0	0	0	0	0	0	0	0	0	0	0	0	0	0	0	0	0
Bacteria	Bacillota	Bacilli	Staphylococcales	Staphylococcaceae	Mammaliicoccus	NA	0	0	0	0	0	0	0	0	0	0	0	0	0	0	0	0	0	0	0	0	0	0	0	0	0	0	0	0	0	0	0.0712251	0.0186736	0	0	0	0	0	0	0	0	0	0	0
						NA	0	0	0	0	0	0	0	0	0	0	0	0	0	0	0	0	0	0	0	0	0	0	0	0	0	0	0	0	0	0	0.0712251	0.0186736	0	0	0	0	0	0	0	0	0	0	0
					Mammaliicoccus		0	0	0	0	0	0	0	0	0	0	0	0	0	0	0	0	0	0	0	0	0	0	0	0	0	0	0	0	0	0	0.0712251	0.0186736	0	0	0	0	0	0	0	0	0	0	0
Bacteria	Bacillota	Bacilli	Staphylococcales	Staphylococcaceae	Staphylococcus	NA	0	0	0	0	0	0	0	0	0	0	0	0	0	0	0	0	0	0	0	0	0	0	0	0	0	0	0	0	0	0	0	0	0	0	0	0	0	0	0	0	0	0	0
Bacteria	Bacillota	Bacilli	Staphylococcales	Staphylococcaceae	Staphylococcus	NA	0	0	0	0	0	0	0	0	0	0	0	0	0	0	0	0	0	0	0	0	0	0	0	0	0	0	0	0	0	0	0	0	0	0	0	0	0	0	0	0	0	0	0
Bacteria	Bacillota	Bacilli	Staphylococcales	Staphylococcaceae	Staphylococcus	NA	0	0	0	0	0	0	0	0	0	0	0	0	0	0	0	0	0	0	0	0	0	0	0	0	0	0	0	0	0	0	0	0	0	0	0	0	0	0	0	0	0	0	0
Bacteria	Bacillota	Bacilli	Staphylococcales	Staphylococcaceae	Staphylococcus	NA	0	0	0	0	0	0	0	0	0	0	0	0	0	0	0	0	0	0	0	0	0	0	0	0	0	0	0	0	0	0	0	0	0	0	0	0	0	0	0	0	0	0	0
Bacteria	Bacillota	Bacilli	Staphylococcales	Staphylococcaceae	Staphylococcus	NA	0	0	0	0	0.00975182	0	0	0	0	0	0	0	0	0	0	0	0	0	0	0	0	0	0	0	0	0	0	0	0	0	0	0	0	0	0	0	0	0	0	0	0	0	0
Bacteria	Bacillota	Bacilli	Staphylococcales	Staphylococcaceae	Staphylococcus	NA	0	0	0	0	0	0	0	0	0	0	0	0	0	0	0	0	0	0	0	0	0	0	0	0	0	0	0	0	0	0	0	0	0	0	0	0	0	0	0	0	0	0	0
Bacteria	Bacillota	Bacilli	Staphylococcales	Staphylococcaceae	Staphylococcus	NA	0	0	0	0	0	0	0	0	0	0	0	0	0	0.0410397	0	0	0	0	0	0	0	0	0	0	0	0	0	0	0	0	0	0	0	0	0	0	0	0	0	0	0	0	0
Bacteria	Bacillota	Bacilli	Staphylococcales	Staphylococcaceae	Staphylococcus	NA	0	0	0	0	0	0	0	0	0	0	0	0	0	0	0	0	0	0	0	0	0	0	0	0	0	0	0	0	0	0	0	0	0	0	0	0	0	0	0	0	0.0286103	0	0
Bacteria	Bacillota	Bacilli	Staphylococcales	Staphylococcaceae	Staphylococcus	NA	0	0	0	0	0	0	0.364598	0	0	0	0	0	0	0	0	0	0	0	0	0	0	0	0	0	0	0	0	0	0	0	0	0	0	0	0	0	0	0	0	0	0	0	0
Bacteria	Bacillota	Bacilli	Staphylococcales	Staphylococcaceae	Staphylococcus	NA	0	0	0	0	0	0	0	0	0	0	0.163159	0	0	0	0	0	0	0	0	0	0	0	0	0	0	0	0	0	0	0	0	0	0	0	0	0	0	0	0	0	0	0	0
Bacteria	Bacillota	Bacilli	Staphylococcales	Staphylococcaceae	Staphylococcus	NA	0	0	0	0	0	0	0	0	0	0	0	0	0	0	0	0	0	0	0	0	0	0	0	0	0	0	0	0	0	0	0	0	0	0	0	0	0	0	0	0	0	0	0
Bacteria	Bacillota	Bacilli	Staphylococcales	Staphylococcaceae	Staphylococcus	NA	0	0	0	0.72575	0.0780145	0.203795	0	0	0	0	0	0	0	0	0	0	0	0	0	0	0	0	0	0	0	0	0	0	0	0	0.2849	0.115154	0	0	0	0	0.0719179	0	0	0	0	0	0
Bacteria	Bacillota	Bacilli	Staphylococcales	Staphylococcaceae	Staphylococcus	NA	0	0	0	0	0	0	0	0	0	0	0	0	0	0	0	0	0	0	0	0	0	0	0	0	0	0	0	0	0	0	0	0	0	0	0	0	0	0	0	0	0	0	0
Bacteria	Bacillota	Bacilli	Staphylococcales	Staphylococcaceae	Staphylococcus	NA	0	0	0	0	0.0341314	0.0543454	0	0	0	0	0	0	0	0	0	0	0	0	0	0	0	0	0	0	0.0199973	0	0	0	0	0	0	0	0	0	0	0	0	0	0	0	0	0	0
Bacteria	Bacillota	Bacilli	Staphylococcales	Staphylococcaceae	Staphylococcus	NA	0.0613459	0.227395	0	0	0.268175	0.389475	0	0.186364	0.263352	0.107718	0	0	0	0	0	0	0	0	0.0420823	0.172198	0	0	0	0	0.0977647	0	0	0	0.0535714	0	0	0.199185	0.0211531	0.027606	0	0.0162183	0	0.188223	0	0.0390345	0	0	0
Bacteria	Bacillota	Bacilli	Staphylococcales	Staphylococcaceae	Staphylococcus	NA	0	0	0	0	0	0	0	0	0	0	0	0	0	0	0	0	0	0	0	0	0	0	0	0	0	0	0	0	0	0	0	0	0	0	0	0	0	0	0	0	0	0	0
Bacteria	Bacillota	Bacilli	Staphylococcales	Staphylococcaceae	Staphylococcus	NA	0	0	0	0	0	0.117748	0	0	0	0	0	0.077585	0	0	0	0	0	0	0	0	0	0	0	0	0	0	0	0	0	0	0	0	0	0	0	0	0	0	0	0	0	0	0
						NA	0.0613459	0.227395	0	0.72575	0.390073	0.765364	0.364598	0.186364	0.263352	0.107718	0.163159	0.077585	0	0.0410397	0	0	0	0	0.0420823	0.172198	0	0	0	0	0.117762	0	0	0	0.0535714	0	0.2849	0.314338	0.0211531	0.027606	0	0.0162183	0.0719179	0.188223	0	0.0390345	0.0286103	0	0
					Staphylococcus		0.0613459	0.227395	0	0.72575	0.390073	0.765364	0.364598	0.186364	0.263352	0.107718	0.163159	0.077585	0	0.0410397	0	0	0	0	0.0420823	0.172198	0	0	0	0	0.117762	0	0	0	0.0535714	0	0.2849	0.314338	0.0211531	0.027606	0	0.0162183	0.0719179	0.188223	0	0.0390345	0.0286103	0	0
				Staphylococcaceae			0.0613459	0.227395	0	0.72575	0.390073	0.765364	0.364598	0.186364	0.263352	0.107718	0.163159	0.077585	0	0.0410397	0	0	0	0	0.0420823	0.172198	0	0	0	0	0.117762	0	0	0	0.0535714	0	0.356125	0.333012	0.0211531	0.027606	0	0.0162183	0.0719179	0.188223	0	0.0390345	0.0286103	0	0
			Staphylococcales				0.0613459	0.227395	0	0.72575	0.390073	0.765364	0.364598	0.186364	0.263352	0.107718	0.163159	0.077585	0	0.0410397	0	0	0	0	0.0420823	0.172198	0	0	0	0	0.117762	0	0	0	0.0535714	0	0.356125	0.345461	0.0211531	0.027606	0	0.0162183	0.0719179	0.188223	0	0.0390345	0.0286103	0	0
Bacteria	Bacillota	Bacilli	Thermicanales	Thermicanaceae	Thermicanus	Thermicanus_aegyptius	0	0	0	0	0	0	0	0	0	0	0	0	0	0	0	0	0	0	0	0	0	0	0	0	0	0	0	0	0	0	0	0	0	0	0	0	0	0	0	0	0	0	0
						Thermicanus_aegyptius	0	0	0	0	0	0	0	0	0	0	0	0	0	0	0	0	0	0	0	0	0	0	0	0	0	0	0	0	0	0	0	0	0	0	0	0	0	0	0	0	0	0	0
Bacteria	Bacillota	Bacilli	Thermicanales	Thermicanaceae	Thermicanus	NA	0	0	0	0	0	0	0	0	0	0	0	0	0	0	0	0	0	0	0	0	0	0	0	0	0	0	0	0	0	0	0	0	0	0	0	0	0	0	0	0	0	0	0
Bacteria	Bacillota	Bacilli	Thermicanales	Thermicanaceae	Thermicanus	NA	0	0	0	0	0	0	0	0	0	0	0	0	0	0	0	0	0	0	0	0	0	0	0	0	0	0	0	0	0	0	0	0	0	0	0	0	0	0	0	0	0	0	0
						NA	0	0	0	0	0	0	0	0	0	0	0	0	0	0	0	0	0	0	0	0	0	0	0	0	0	0	0	0	0	0	0	0	0	0	0	0	0	0	0	0	0	0	0
					Thermicanus		0	0	0	0	0	0	0	0	0	0	0	0	0	0	0	0	0	0	0	0	0	0	0	0	0	0	0	0	0	0	0	0	0	0	0	0	0	0	0	0	0	0	0
				Thermicanaceae			0	0	0	0	0	0	0	0	0	0	0	0	0	0	0	0	0	0	0	0	0	0	0	0	0	0	0	0	0	0	0	0	0	0	0	0	0	0	0	0	0	0	0
			Thermicanales				0	0	0	0	0	0	0	0	0	0	0	0	0	0	0	0	0	0	0	0	0	0	0	0	0	0	0	0	0	0	0	0	0	0	0	0	0	0	0	0	0	0	0
Bacteria	Bacillota	Bacilli	Thermoactinomycetales	Thermoactinomycetaceae	Planifilum	Planifilum_composti	0	0	0	0	0	0	0	0	0	0	0	0	0	0	0	0	0	0	0	0	0	0	0	0	0	0	0	0	0	0	0	0	0	0	0	0	0	0	0	0	0	0	0
						Planifilum_composti	0	0	0	0	0	0	0	0	0	0	0	0	0	0	0	0	0	0	0	0	0	0	0	0	0	0	0	0	0	0	0	0	0	0	0	0	0	0	0	0	0	0	0
Bacteria	Bacillota	Bacilli	Thermoactinomycetales	Thermoactinomycetaceae	Planifilum	NA	0	0	0	0	0	0	0	0	0	0	0	0	0	0	0	0	0	0	0	0	0	0	0	0	0	0	0	0	0	0	0	0	0	0	0	0	0	0	0	0	0	0	0
						NA	0	0	0	0	0	0	0	0	0	0	0	0	0	0	0	0	0	0	0	0	0	0	0	0	0	0	0	0	0	0	0	0	0	0	0	0	0	0	0	0	0	0	0
					Planifilum		0	0	0	0	0	0	0	0	0	0	0	0	0	0	0	0	0	0	0	0	0	0	0	0	0	0	0	0	0	0	0	0	0	0	0	0	0	0	0	0	0	0	0
Bacteria	Bacillota	Bacilli	Thermoactinomycetales	Thermoactinomycetaceae	Thermoactinomyces	uncultured_bacterium	0	0	0	0.0279135	0	0	0	0	0	0	0	0	0	0	0	0	0	0	0	0	0	0	0	0	0	0	0	0	0	0	0	0	0	0	0	0	0	0	0	0	0	0	0
Bacteria	Bacillota	Bacilli	Thermoactinomycetales	Thermoactinomycetaceae	Thermoactinomyces	uncultured_bacterium	0	0	0	0	0.0195036	0	0	0	0	0	0	0	0	0	0	0	0	0	0	0	0	0	0	0	0	0	0	0	0	0	0	0	0	0	0	0	0	0	0	0	0	0	0
Bacteria	Bacillota	Bacilli	Thermoactinomycetales	Thermoactinomycetaceae	Thermoactinomyces	uncultured_bacterium	0	0	0	0.0697837	0	0.0317015	0	0	0.0210682	0	0	0	0	0	0	0	0	0	0	0	0	0	0	0	0	0	0	0	0	0	0	0	0	0	0	0	0	0	0	0	0	0	0
						uncultured_bacterium	0	0	0	0.0976971	0.0195036	0.0317015	0	0	0.0210682	0	0	0	0	0	0	0	0	0	0	0	0	0	0	0	0	0	0	0	0	0	0	0	0	0	0	0	0	0	0	0	0	0	0
					Thermoactinomyces		0	0	0	0.0976971	0.0195036	0.0317015	0	0	0.0210682	0	0	0	0	0	0	0	0	0	0	0	0	0	0	0	0	0	0	0	0	0	0	0	0	0	0	0	0	0	0	0	0	0	0
				Thermoactinomycetaceae			0	0	0	0.0976971	0.0195036	0.0317015	0	0	0.0210682	0	0	0	0	0	0	0	0	0	0	0	0	0	0	0	0	0	0	0	0	0	0	0	0	0	0	0	0	0	0	0	0	0	0
			Thermoactinomycetales				0	0	0	0.0976971	0.0195036	0.0317015	0	0	0.0210682	0	0	0	0	0	0	0	0	0	0	0	0	0	0	0	0	0	0	0	0	0	0	0	0	0	0	0	0	0	0	0	0	0	0
Bacteria	Bacillota	Bacilli	NA	NA	NA	NA	0	0	0	0	0	0	0	0	0	0	0.0489476	0	0	0	0	0	0	0	0	0	0	0	0	0	0	0	0	0	0	0	0	0	0	0	0	0	0	0	0	0	0	0	0
Bacteria	Bacillota	Bacilli	NA	NA	NA	NA	0	0	0	0	0	0	0	0	0	0	0	0	0	0	0	0	0	0	0	0	0	0	0	0	0	0	0	0	0	0	0	0	0	0	0	0	0	0	0	0	0	0	0
Bacteria	Bacillota	Bacilli	NA	NA	NA	NA	0	0	0	0	0	0	0	0	0	0	0	0	0	0	0	0	0	0	0	0	0	0	0	0	0	0	0	0	0	0	0	0.0311226	0	0	0	0	0	0	0	0	0	0	0
						NA	0	0	0	0	0	0	0	0	0	0	0.0489476	0	0	0	0	0	0	0	0	0	0	0	0	0	0	0	0	0	0	0	0	0.0311226	0	0	0	0	0	0	0	0	0	0	0
					NA		0	0	0	0	0	0	0	0	0	0	0.0489476	0	0	0	0	0	0	0	0	0	0	0	0	0	0	0	0	0	0	0	0	0.0311226	0	0	0	0	0	0	0	0	0	0	0
				NA			0	0	0	0	0	0	0	0	0	0	0.0489476	0	0	0	0	0	0	0	0	0	0	0	0	0	0	0	0	0	0	0	0	0.0311226	0	0	0	0	0	0	0	0	0	0	0
			NA				0	0	0	0	0	0	0	0	0	0	0.0489476	0	0	0	0	0	0	0	0	0	0	0	0	0	0	0	0	0	0	0	0	0.0311226	0	0	0	0	0	0	0	0	0	0	0
		Bacilli					40.7153	42.0861	57.6039	12.91	48.8956	17.3181	44.8273	63.8764	66.7439	14.6873	16.6585	15.4041	76.148	53.8167	43.2549	30.6023	39.4289	37.3806	63.2671	48.6068	46.0217	16.5137	34.0624	41.1765	10.8586	40.5623	35.3241	25.9371	26.0036	37.0572	31.7575	51.7444	13.5561	12.5773	12.0387	24.5851	8.82698	1.52595	41.4945	58.4998	9.4843	31.34	38.2622
Bacteria	Bacillota	Clostridia	Christensenellales	Christensenellaceae	Christensenellaceae_R-7_group	uncultured_bacterium	0	0	0	0	0	0	0	0	0	0	0	0	0	0	0	0	0	0	0	0	0	0	0	0	0	0	0	0	0	0	0	0	0	0	0	0	0	0	0	0	0	0	0
Bacteria	Bacillota	Clostridia	Christensenellales	Christensenellaceae	Christensenellaceae_R-7_group	uncultured_bacterium	0	0	0	0	0	0	0	0	0	0	0	0	0	0	0	0	0	0	0	0	0	0	0	0	0	0	0	0	0	0	0	0	0	0	0	0	0	0	0	0	0	0	0
Bacteria	Bacillota	Clostridia	Christensenellales	Christensenellaceae	Christensenellaceae_R-7_group	uncultured_bacterium	0	0	0	0	0	0	0	0	0	0	0	0	0	0	0	0	0	0	0	0	0	0	0	0	0	0	0	0	0	0	0	0	0	0	0	0	0	0	0	0	0	0	0
						uncultured_bacterium	0	0	0	0	0	0	0	0	0	0	0	0	0	0	0	0	0	0	0	0	0	0	0	0	0	0	0	0	0	0	0	0	0	0	0	0	0	0	0	0	0	0	0
					Christensenellaceae_R-7_group		0	0	0	0	0	0	0	0	0	0	0	0	0	0	0	0	0	0	0	0	0	0	0	0	0	0	0	0	0	0	0	0	0	0	0	0	0	0	0	0	0	0	0
				Christensenellaceae			0	0	0	0	0	0	0	0	0	0	0	0	0	0	0	0	0	0	0	0	0	0	0	0	0	0	0	0	0	0	0	0	0	0	0	0	0	0	0	0	0	0	0
			Christensenellales				0	0	0	0	0	0	0	0	0	0	0	0	0	0	0	0	0	0	0	0	0	0	0	0	0	0	0	0	0	0	0	0	0	0	0	0	0	0	0	0	0	0	0
Bacteria	Bacillota	Clostridia	Clostridiales	Clostridiaceae	Clostridium	metagenome	0	0	0	0	0	0	0	0	0	0	0	0	0	0	0	0	0	0	0	0	0	0	0	0	0	0	0	0	0	0	0	0	0	0	0	0	0	0	0	0	0	0	0
						metagenome	0	0	0	0	0	0	0	0	0	0	0	0	0	0	0	0	0	0	0	0	0	0	0	0	0	0	0	0	0	0	0	0	0	0	0	0	0	0	0	0	0	0	0
Bacteria	Bacillota	Clostridia	Clostridiales	Clostridiaceae	Clostridium	NA	0	0	0	0	0	0	0	0	0	0	0	0	0	0	0	0	0	0	0	0	0	0	0	0	0	0	0	0	0	0	0	0	0	0	0	0	0	0	0	0	0	0	0
Bacteria	Bacillota	Clostridia	Clostridiales	Clostridiaceae	Clostridium	NA	0	0.0239363	0	0	0	0	0	0	0	0	0	0	0	0	0	0	0	0	0	0	0	0	0	0	0	0	0	0	0	0	0	0	0	0	0	0	0	0	0	0	0	0	0
Bacteria	Bacillota	Clostridia	Clostridiales	Clostridiaceae	Clostridium	NA	0	0	0	0	0.0146277	0	0	0	0	0	0	0	0	0	0	0	0	0	0	0	0	0	0	0	0	0	0	0	0	0	0	0	0	0	0	0	0	0	0	0	0	0	0
Bacteria	Bacillota	Clostridia	Clostridiales	Clostridiaceae	Clostridium	NA	0	0	0	0	0	0	0	0	0	0	0	0	0	0	0	0	0	0	0	0	0	0	0	0	0	0	0	0	0	0	0	0	0	0	0	0	0	0	0	0	0	0	0
						NA	0	0.0239363	0	0	0.0146277	0	0	0	0	0	0	0	0	0	0	0	0	0	0	0	0	0	0	0	0	0	0	0	0	0	0	0	0	0	0	0	0	0	0	0	0	0	0
					Clostridium		0	0.0239363	0	0	0.0146277	0	0	0	0	0	0	0	0	0	0	0	0	0	0	0	0	0	0	0	0	0	0	0	0	0	0	0	0	0	0	0	0	0	0	0	0	0	0
				Clostridiaceae			0	0.0239363	0	0	0.0146277	0	0	0	0	0	0	0	0	0	0	0	0	0	0	0	0	0	0	0	0	0	0	0	0	0	0	0	0	0	0	0	0	0	0	0	0	0	0
			Clostridiales				0	0.0239363	0	0	0.0146277	0	0	0	0	0	0	0	0	0	0	0	0	0	0	0	0	0	0	0	0	0	0	0	0	0	0	0	0	0	0	0	0	0	0	0	0	0	0
Bacteria	Bacillota	Clostridia	Lachnospirales	Lachnospiraceae	Anaerocolumna	Clostridium_sp.	0	0	0	0	0	0	0	0	0	0	0	0.0141064	0	0	0	0	0	0	0	0	0	0	0	0	0	0	0	0	0	0	0	0	0	0	0	0	0	0	0	0	0	0	0
Bacteria	Bacillota	Clostridia	Lachnospirales	Lachnospiraceae	Anaerocolumna	Clostridium_sp.	0	0	0	0	0	0	0	0	0	0	0	0	0	0	0	0	0	0	0	0	0	0	0	0	0	0	0	0	0	0	0	0.00933678	0	0	0	0	0	0	0	0	0	0	0
						Clostridium_sp.	0	0	0	0	0	0	0	0	0	0	0	0.0141064	0	0	0	0	0	0	0	0	0	0	0	0	0	0	0	0	0	0	0	0.00933678	0	0	0	0	0	0	0	0	0	0	0
Bacteria	Bacillota	Clostridia	Lachnospirales	Lachnospiraceae	Anaerocolumna	uncultured_bacterium	0	0	0	0	0	0	0	0	0	0	0	0	0	0	0	0	0	0	0	0	0	0	0	0	0	0	0	0	0	0	0	0	0	0	0	0	0	0	0	0	0	0	0
						uncultured_bacterium	0	0	0	0	0	0	0	0	0	0	0	0	0	0	0	0	0	0	0	0	0	0	0	0	0	0	0	0	0	0	0	0	0	0	0	0	0	0	0	0	0	0	0
					Anaerocolumna		0	0	0	0	0	0	0	0	0	0	0	0.0141064	0	0	0	0	0	0	0	0	0	0	0	0	0	0	0	0	0	0	0	0.00933678	0	0	0	0	0	0	0	0	0	0	0
Bacteria	Bacillota	Clostridia	Lachnospirales	Lachnospiraceae	Anaerostipes	NA	0	0	0	0	0	0	0	0	0	0	0	0	0	0	0	0	0	0	0	0	0	0	0	0	0	0	0	0	0	0	0	0.012449	0	0	0	0	0	0	0	0	0	0	0
						NA	0	0	0	0	0	0	0	0	0	0	0	0	0	0	0	0	0	0	0	0	0	0	0	0	0	0	0	0	0	0	0	0.012449	0	0	0	0	0	0	0	0	0	0	0
					Anaerostipes		0	0	0	0	0	0	0	0	0	0	0	0	0	0	0	0	0	0	0	0	0	0	0	0	0	0	0	0	0	0	0	0.012449	0	0	0	0	0	0	0	0	0	0	0
Bacteria	Bacillota	Clostridia	Lachnospirales	Lachnospiraceae	Blautia	NA	0	0	0	0	0	0	0	0	0	0	0	0	0	0	0	0	0	0	0	0	0	0	0	0	0	0	0	0	0	0	0	0	0	0	0	0	0	0	0	0	0	0	0
Bacteria	Bacillota	Clostridia	Lachnospirales	Lachnospiraceae	Blautia	NA	0	0	0	0	0	0	0	0	0	0	0	0	0	0	0	0	0	0	0	0	0	0	0	0	0	0	0	0	0	0	0	0	0	0	0	0	0	0	0	0	0	0	0
						NA	0	0	0	0	0	0	0	0	0	0	0	0	0	0	0	0	0	0	0	0	0	0	0	0	0	0	0	0	0	0	0	0	0	0	0	0	0	0	0	0	0	0	0
					Blautia		0	0	0	0	0	0	0	0	0	0	0	0	0	0	0	0	0	0	0	0	0	0	0	0	0	0	0	0	0	0	0	0	0	0	0	0	0	0	0	0	0	0	0
Bacteria	Bacillota	Clostridia	Lachnospirales	Lachnospiraceae	Faecalicatena	NA	0	0	0	0	0	0	0	0	0	0	0	0	0	0	0	0	0	0	0	0	0	0	0	0	0	0	0	0	0	0	0	0	0	0	0	0.00540609	0	0	0	0	0	0	0
						NA	0	0	0	0	0	0	0	0	0	0	0	0	0	0	0	0	0	0	0	0	0	0	0	0	0	0	0	0	0	0	0	0	0	0	0	0.00540609	0	0	0	0	0	0	0
					Faecalicatena		0	0	0	0	0	0	0	0	0	0	0	0	0	0	0	0	0	0	0	0	0	0	0	0	0	0	0	0	0	0	0	0	0	0	0	0.00540609	0	0	0	0	0	0	0
Bacteria	Bacillota	Clostridia	Lachnospirales	Lachnospiraceae	Lachnoclostridium	Clostridium_sp.	0	0	0	0.125611	0	0	0	0	0	0.123876	0.130527	0	0	0	0	0	0	0	0	0	0	0	0	0	0	0	0	0	0.0321429	0	0.0712251	0.0311226	0	0	0.0915991	0.0378426	0	0	0	0	0	0	0
						Clostridium_sp.	0	0	0	0.125611	0	0	0	0	0	0.123876	0.130527	0	0	0	0	0	0	0	0	0	0	0	0	0	0	0	0	0	0.0321429	0	0.0712251	0.0311226	0	0	0.0915991	0.0378426	0	0	0	0	0	0	0
Bacteria	Bacillota	Clostridia	Lachnospirales	Lachnospiraceae	Lachnoclostridium	NA	0	0	0	0	0	0	0	0	0	0	0	0	0	0	0	0	0	0	0	0	0	0	0	0	0	0	0	0	0	0	0	0	0	0	0	0	0	0	0	0	0	0	0
Bacteria	Bacillota	Clostridia	Lachnospirales	Lachnospiraceae	Lachnoclostridium	NA	0	0	0	0	0	0	0	0	0	0	0	0.00705318	0	0	0	0	0	0	0	0	0	0	0	0	0	0	0	0	0	0	0	0	0	0	0	0	0	0	0	0	0	0	0
Bacteria	Bacillota	Clostridia	Lachnospirales	Lachnospiraceae	Lachnoclostridium	NA	0	0	0	0	0	0	0	0	0	0	0	0	0	0	0	0	0	0	0	0	0	0	0	0	0	0	0	0	0	0	0	0	0	0	0	0	0	0	0	0	0	0	0
Bacteria	Bacillota	Clostridia	Lachnospirales	Lachnospiraceae	Lachnoclostridium	NA	0	0	0	0	0	0	0	0	0	0	0	0.077585	0	0	0	0	0	0	0.0198035	0	0	0	0	0	0	0	0	0	0	0.0351865	0	0	0	0.0993816	0	0	0	0	0	0	0	0	0
Bacteria	Bacillota	Clostridia	Lachnospirales	Lachnospiraceae	Lachnoclostridium	NA	0	0	0	0	0	0	0	0	0	0	0	0	0	0	0	0	0	0	0	0	0	0	0	0	0	0	0	0	0	0	0	0	0	0	0	0	0	0	0	0	0	0	0
Bacteria	Bacillota	Clostridia	Lachnospirales	Lachnospiraceae	Lachnoclostridium	NA	0	0	0	0	0	0	0	0	0	0	0	0	0	0	0	0	0	0	0	0	0	0	0	0	0	0	0	0	0	0	0	0	0	0	0	0	0	0	0	0	0	0	0
						NA	0	0	0	0	0	0	0	0	0	0	0	0.0846382	0	0	0	0	0	0	0.0198035	0	0	0	0	0	0	0	0	0	0	0.0351865	0	0	0	0.0993816	0	0	0	0	0	0	0	0	0
					Lachnoclostridium		0	0	0	0.125611	0	0	0	0	0	0.123876	0.130527	0.0846382	0	0	0	0	0	0	0.0198035	0	0	0	0	0	0	0	0	0	0.0321429	0.0351865	0.0712251	0.0311226	0	0.0993816	0.0915991	0.0378426	0	0	0	0	0	0	0
Bacteria	Bacillota	Clostridia	Lachnospirales	Lachnospiraceae	Lachnospiraceae_NK4A136_group	NA	0	0	0	0	0	0	0	0	0	0	0	0	0	0	0	0	0	0	0	0	0	0	0	0	0	0	0	0	0	0	0	0	0	0	0	0	0	0	0	0	0	0	0
						NA	0	0	0	0	0	0	0	0	0	0	0	0	0	0	0	0	0	0	0	0	0	0	0	0	0	0	0	0	0	0	0	0	0	0	0	0	0	0	0	0	0	0	0
					Lachnospiraceae_NK4A136_group		0	0	0	0	0	0	0	0	0	0	0	0	0	0	0	0	0	0	0	0	0	0	0	0	0	0	0	0	0	0	0	0	0	0	0	0	0	0	0	0	0	0	0
Bacteria	Bacillota	Clostridia	Lachnospirales	Lachnospiraceae	Robinsoniella	Robinsoniella_peoriensis	0	0	0	0	0	0	0	0	0	0	0	0.0141064	0	0	0	0	0	0	0	0	0	0	0	0	0	0	0	0	0	0	0	0	0	0	0	0	0	0	0	0	0	0	0
Bacteria	Bacillota	Clostridia	Lachnospirales	Lachnospiraceae	Robinsoniella	Robinsoniella_peoriensis	0	0	0	0	0	0	0	0	0	0	0	0	0	0	0	0	0	0	0	0	0	0	0	0	0	0	0	0	0	0	0	0	0	0	0	0	0	0	0	0	0	0	0
						Robinsoniella_peoriensis	0	0	0	0	0	0	0	0	0	0	0	0.0141064	0	0	0	0	0	0	0	0	0	0	0	0	0	0	0	0	0	0	0	0	0	0	0	0	0	0	0	0	0	0	0
Bacteria	Bacillota	Clostridia	Lachnospirales	Lachnospiraceae	Robinsoniella	NA	0	0	0	0	0	0	0	0	0	0	0	0	0	0	0	0	0	0	0	0	0	0	0	0	0	0	0	0	0	0	0	0	0	0	0	0.00360406	0	0	0	0	0	0	0
Bacteria	Bacillota	Clostridia	Lachnospirales	Lachnospiraceae	Robinsoniella	NA	0	0	0	0	0	0	0	0	0	0	0	0	0	0	0	0	0	0	0	0	0	0	0	0	0	0	0	0	0	0	0	0	0	0	0	0	0	0	0	0	0	0	0
						NA	0	0	0	0	0	0	0	0	0	0	0	0	0	0	0	0	0	0	0	0	0	0	0	0	0	0	0	0	0	0	0	0	0	0	0	0.00360406	0	0	0	0	0	0	0
					Robinsoniella		0	0	0	0	0	0	0	0	0	0	0	0.0141064	0	0	0	0	0	0	0	0	0	0	0	0	0	0	0	0	0	0	0	0	0	0	0	0.00360406	0	0	0	0	0	0	0
Bacteria	Bacillota	Clostridia	Lachnospirales	Lachnospiraceae	Roseburia	uncultured_organism	0	0	0	0	0	0	0	0	0	0	0	0	0	0	0	0	0	0	0	0	0	0	0	0	0	0	0	0	0	0	0	0	0	0	0	0	0	0	0	0	0	0	0
						uncultured_organism	0	0	0	0	0	0	0	0	0	0	0	0	0	0	0	0	0	0	0	0	0	0	0	0	0	0	0	0	0	0	0	0	0	0	0	0	0	0	0	0	0	0	0
					Roseburia		0	0	0	0	0	0	0	0	0	0	0	0	0	0	0	0	0	0	0	0	0	0	0	0	0	0	0	0	0	0	0	0	0	0	0	0	0	0	0	0	0	0	0
Bacteria	Bacillota	Clostridia	Lachnospirales	Lachnospiraceae	Tyzzerella	bacterium_NLAE-zl-C441	0	0	0	0	0	0	0	0	0	0	0	0	0	0	0	0	0	0	0	0	0	0	0	0	0	0	0	0	0	0	0	0	0	0	0	0	0	0	0	0	0	0	0
						bacterium_NLAE-zl-C441	0	0	0	0	0	0	0	0	0	0	0	0	0	0	0	0	0	0	0	0	0	0	0	0	0	0	0	0	0	0	0	0	0	0	0	0	0	0	0	0	0	0	0
					Tyzzerella		0	0	0	0	0	0	0	0	0	0	0	0	0	0	0	0	0	0	0	0	0	0	0	0	0	0	0	0	0	0	0	0	0	0	0	0	0	0	0	0	0	0	0
Bacteria	Bacillota	Clostridia	Lachnospirales	Lachnospiraceae	NA	NA	0	0	0	0	0	0	0	0	0	0	0	0	0	0	0	0	0	0	0	0	0	0	0	0	0	0	0	0	0	0	0	0	0	0	0	0	0	0	0	0	0	0	0
Bacteria	Bacillota	Clostridia	Lachnospirales	Lachnospiraceae	NA	NA	0	0	0	0	0	0	0	0	0	0	0	0.0105798	0	0	0	0	0	0	0	0	0	0	0	0	0	0	0	0	0	0	0	0	0	0	0	0	0	0	0	0	0	0	0
Bacteria	Bacillota	Clostridia	Lachnospirales	Lachnospiraceae	NA	NA	0	0	0	0	0	0	0	0	0	0	0	0	0	0	0	0	0	0	0	0	0	0	0	0	0	0	0	0	0	0	0	0	0	0	0.0130856	0	0	0	0	0	0	0	0
Bacteria	Bacillota	Clostridia	Lachnospirales	Lachnospiraceae	NA	NA	0	0.0179522	0	0	0	0	0	0	0	0.0269295	0	0	0	0	0	0	0	0	0	0	0	0	0	0	0	0	0	0	0	0	0	0	0	0	0	0	0	0	0	0	0	0	0
Bacteria	Bacillota	Clostridia	Lachnospirales	Lachnospiraceae	NA	NA	0	0	0	0	0	0	0	0	0	0	0	0	0	0	0	0	0	0	0	0	0	0	0	0	0	0	0	0	0	0	0	0	0	0	0	0.00540609	0	0	0	0	0	0	0
Bacteria	Bacillota	Clostridia	Lachnospirales	Lachnospiraceae	NA	NA	0	0	0	0	0	0	0	0	0	0	0	0	0	0	0	0	0	0	0.00742629	0	0	0	0	0	0	0	0	0	0	0	0	0	0	0	0	0	0	0	0	0	0	0	0
Bacteria	Bacillota	Clostridia	Lachnospirales	Lachnospiraceae	NA	NA	0	0	0	0	0	0	0	0	0	0	0	0	0	0	0	0	0	0	0	0	0	0	0	0	0	0	0	0	0	0	0	0	0	0	0	0	0	0	0	0	0	0	0
Bacteria	Bacillota	Clostridia	Lachnospirales	Lachnospiraceae	NA	NA	0	0	0	0.0697837	0	0.0271727	0	0	0	0	0	0.0246861	0	0	0	0	0	0	0	0	0	0	0	0	0	0	0	0	0	0	0	0.012449	0	0	0	0	0	0	0	0	0	0	0
Bacteria	Bacillota	Clostridia	Lachnospirales	Lachnospiraceae	NA	NA	0	0	0	0	0	0	0	0	0	0	0	0	0	0	0	0	0	0	0	0	0	0	0	0.0068519	0	0	0	0	0	0	0	0	0	0	0	0.00901015	0.0151406	0	0	0	0	0	0
Bacteria	Bacillota	Clostridia	Lachnospirales	Lachnospiraceae	NA	NA	0	0	0	0	0	0	0	0	0	0	0	0	0	0	0	0	0	0	0	0	0	0	0	0	0	0	0	0	0	0	0	0	0	0	0	0	0	0	0	0	0	0	0
						NA	0	0.0179522	0	0.0697837	0	0.0271727	0	0	0	0.0269295	0	0.0352659	0	0	0	0	0	0	0.00742629	0	0	0	0	0.0068519	0	0	0	0	0	0	0	0.012449	0	0	0.0130856	0.0144162	0.0151406	0	0	0	0	0	0
					NA		0	0.0179522	0	0.0697837	0	0.0271727	0	0	0	0.0269295	0	0.0352659	0	0	0	0	0	0	0.00742629	0	0	0	0	0.0068519	0	0	0	0	0	0	0	0.012449	0	0	0.0130856	0.0144162	0.0151406	0	0	0	0	0	0
				Lachnospiraceae			0	0.0179522	0	0.195394	0	0.0271727	0	0	0	0.150805	0.130527	0.148117	0	0	0	0	0	0	0.0272297	0	0	0	0	0.0068519	0	0	0	0	0.0321429	0.0351865	0.0712251	0.0653574	0	0.0993816	0.104685	0.061269	0.0151406	0	0	0	0	0	0
			Lachnospirales				0	0.0179522	0	0.195394	0	0.0271727	0	0	0	0.150805	0.130527	0.148117	0	0	0	0	0	0	0.0272297	0	0	0	0	0.0068519	0	0	0	0	0.0321429	0.0351865	0.0712251	0.0653574	0	0.0993816	0.104685	0.061269	0.0151406	0	0	0	0	0	0
Bacteria	Bacillota	Clostridia	Oscillospirales	Oscillospiraceae	Incertae_Sedis	uncultured_microorganism	0	0	0	0	0	0	0	0	0	0	0	0	0	0	0	0	0	0	0	0	0	0	0	0	0	0	0	0	0	0	0	0	0	0	0	0	0	0	0	0	0	0	0
						uncultured_microorganism	0	0	0	0	0	0	0	0	0	0	0	0	0	0	0	0	0	0	0	0	0	0	0	0	0	0	0	0	0	0	0	0	0	0	0	0	0	0	0	0	0	0	0
					Incertae_Sedis		0	0	0	0	0	0	0	0	0	0	0	0	0	0	0	0	0	0	0	0	0	0	0	0	0	0	0	0	0	0	0	0	0	0	0	0	0	0	0	0	0	0	0
Bacteria	Bacillota	Clostridia	Oscillospirales	Oscillospiraceae	Ruminiclostridium	uncultured_bacterium	0	0	0	0	0.0487591	0.0271727	0.0182299	0	0	0.0269295	0	0.0282127	0	0	0	0	0	0	0	0	0	0	0	0	0	0	0	0	0	0	0	0	0	0.0220848	0.0196284	0.0126142	0.00757031	0	0	0	0	0	0
						uncultured_bacterium	0	0	0	0	0.0487591	0.0271727	0.0182299	0	0	0.0269295	0	0.0282127	0	0	0	0	0	0	0	0	0	0	0	0	0	0	0	0	0	0	0	0	0	0.0220848	0.0196284	0.0126142	0.00757031	0	0	0	0	0	0
					Ruminiclostridium		0	0	0	0	0.0487591	0.0271727	0.0182299	0	0	0.0269295	0	0.0282127	0	0	0	0	0	0	0	0	0	0	0	0	0	0	0	0	0	0	0	0	0	0.0220848	0.0196284	0.0126142	0.00757031	0	0	0	0	0	0
Bacteria	Bacillota	Clostridia	Oscillospirales	Oscillospiraceae	NA	NA	0	0	0	0	0	0	0	0	0	0	0	0	0	0	0	0	0	0	0	0	0	0	0	0	0	0	0	0	0	0	0	0	0	0	0	0	0	0	0	0	0	0	0
						NA	0	0	0	0	0	0	0	0	0	0	0	0	0	0	0	0	0	0	0	0	0	0	0	0	0	0	0	0	0	0	0	0	0	0	0	0	0	0	0	0	0	0	0
					NA		0	0	0	0	0	0	0	0	0	0	0	0	0	0	0	0	0	0	0	0	0	0	0	0	0	0	0	0	0	0	0	0	0	0	0	0	0	0	0	0	0	0	0
				Oscillospiraceae			0	0	0	0	0.0487591	0.0271727	0.0182299	0	0	0.0269295	0	0.0282127	0	0	0	0	0	0	0	0	0	0	0	0	0	0	0	0	0	0	0	0	0	0.0220848	0.0196284	0.0126142	0.00757031	0	0	0	0	0	0
Bacteria	Bacillota	Clostridia	Oscillospirales	Ruminococcaceae	Acutalibacter	NA	0	0	0	0	0	0	0	0	0	0	0	0	0	0	0	0	0	0	0	0	0	0	0	0	0	0	0	0	0	0	0	0	0	0	0	0	0	0	0	0	0	0	0
						NA	0	0	0	0	0	0	0	0	0	0	0	0	0	0	0	0	0	0	0	0	0	0	0	0	0	0	0	0	0	0	0	0	0	0	0	0	0	0	0	0	0	0	0
					Acutalibacter		0	0	0	0	0	0	0	0	0	0	0	0	0	0	0	0	0	0	0	0	0	0	0	0	0	0	0	0	0	0	0	0	0	0	0	0	0	0	0	0	0	0	0
Bacteria	Bacillota	Clostridia	Oscillospirales	Ruminococcaceae	CAG-352	uncultured_bacterium	0	0	0	0	0	0	0	0	0	0	0	0	0	0	0	0	0	0	0	0	0	0	0	0	0	0	0	0	0	0	0	0	0	0	0	0	0	0	0	0	0	0	0
Bacteria	Bacillota	Clostridia	Oscillospirales	Ruminococcaceae	CAG-352	uncultured_bacterium	0	0	0	0	0	0	0	0	0	0	0	0	0	0	0	0	0	0	0	0	0	0	0	0	0	0	0	0	0	0	0	0	0	0	0	0	0	0	0	0	0	0	0
						uncultured_bacterium	0	0	0	0	0	0	0	0	0	0	0	0	0	0	0	0	0	0	0	0	0	0	0	0	0	0	0	0	0	0	0	0	0	0	0	0	0	0	0	0	0	0	0
					CAG-352		0	0	0	0	0	0	0	0	0	0	0	0	0	0	0	0	0	0	0	0	0	0	0	0	0	0	0	0	0	0	0	0	0	0	0	0	0	0	0	0	0	0	0
Bacteria	Bacillota	Clostridia	Oscillospirales	Ruminococcaceae	Gemmiger	NA	0	0	0	0	0	0	0	0	0	0	0	0	0	0	0	0	0	0	0	0	0	0	0	0	0	0	0	0	0	0	0	0	0	0	0	0	0	0	0	0	0	0	0
						NA	0	0	0	0	0	0	0	0	0	0	0	0	0	0	0	0	0	0	0	0	0	0	0	0	0	0	0	0	0	0	0	0	0	0	0	0	0	0	0	0	0	0	0
					Gemmiger		0	0	0	0	0	0	0	0	0	0	0	0	0	0	0	0	0	0	0	0	0	0	0	0	0	0	0	0	0	0	0	0	0	0	0	0	0	0	0	0	0	0	0
Bacteria	Bacillota	Clostridia	Oscillospirales	Ruminococcaceae	Ruminococcus	uncultured_bacterium	0	0	0	0	0	0	0	0	0	0	0	0	0	0	0	0	0	0	0	0	0	0	0	0	0	0	0	0	0	0	0	0	0	0	0	0	0	0	0	0	0	0	0
						uncultured_bacterium	0	0	0	0	0	0	0	0	0	0	0	0	0	0	0	0	0	0	0	0	0	0	0	0	0	0	0	0	0	0	0	0	0	0	0	0	0	0	0	0	0	0	0
					Ruminococcus		0	0	0	0	0	0	0	0	0	0	0	0	0	0	0	0	0	0	0	0	0	0	0	0	0	0	0	0	0	0	0	0	0	0	0	0	0	0	0	0	0	0	0
Bacteria	Bacillota	Clostridia	Oscillospirales	Ruminococcaceae	NA	NA	0	0	0	0	0	0	0	0	0	0.0215436	0	0	0	0	0	0	0	0	0	0	0	0	0	0	0	0	0	0	0	0	0	0	0	0	0	0	0	0	0	0	0	0	0
Bacteria	Bacillota	Clostridia	Oscillospirales	Ruminococcaceae	NA	NA	0	0.0299204	0	0	0	0	0	0	0	0	0	0.0105798	0	0	0	0	0	0	0	0	0	0	0	0	0	0	0	0	0.0214286	0	0	0	0	0.0110424	0.0261712	0	0	0	0	0	0	0	0
Bacteria	Bacillota	Clostridia	Oscillospirales	Ruminococcaceae	NA	NA	0	0	0	0	0	0	0	0	0	0	0	0	0	0	0	0	0	0	0	0	0	0	0	0	0	0	0	0	0	0	0	0	0	0	0	0	0	0	0	0	0	0	0
						NA	0	0.0299204	0	0	0	0	0	0	0	0.0215436	0	0.0105798	0	0	0	0	0	0	0	0	0	0	0	0	0	0	0	0	0.0214286	0	0	0	0	0.0110424	0.0261712	0	0	0	0	0	0	0	0
					NA		0	0.0299204	0	0	0	0	0	0	0	0.0215436	0	0.0105798	0	0	0	0	0	0	0	0	0	0	0	0	0	0	0	0	0.0214286	0	0	0	0	0.0110424	0.0261712	0	0	0	0	0	0	0	0
				Ruminococcaceae			0	0.0299204	0	0	0	0	0	0	0	0.0215436	0	0.0105798	0	0	0	0	0	0	0	0	0	0	0	0	0	0	0	0	0.0214286	0	0	0	0	0.0110424	0.0261712	0	0	0	0	0	0	0	0
			Oscillospirales				0	0.0299204	0	0	0.0487591	0.0271727	0.0182299	0	0	0.0484731	0	0.0387925	0	0	0	0	0	0	0	0	0	0	0	0	0	0	0	0	0.0214286	0	0	0	0	0.0331272	0.0457995	0.0126142	0.00757031	0	0	0	0	0	0
Bacteria	Bacillota	Clostridia	Peptostreptococcales-Tissierellales	Acidaminobacteraceae	Acidaminobacter	uncultured_bacterium	0	0	0	0	0	0	0	0	0	0	0	0.00705318	0	0	0	0	0	0	0	0	0	0	0	0	0	0	0	0	0	0	0	0.0342349	0	0	0	0	0	0	0	0	0	0	0
						uncultured_bacterium	0	0	0	0	0	0	0	0	0	0	0	0.00705318	0	0	0	0	0	0	0	0	0	0	0	0	0	0	0	0	0	0	0	0.0342349	0	0	0	0	0	0	0	0	0	0	0
					Acidaminobacter		0	0	0	0	0	0	0	0	0	0	0	0.00705318	0	0	0	0	0	0	0	0	0	0	0	0	0	0	0	0	0	0	0	0.0342349	0	0	0	0	0	0	0	0	0	0	0
				Acidaminobacteraceae			0	0	0	0	0	0	0	0	0	0	0	0.00705318	0	0	0	0	0	0	0	0	0	0	0	0	0	0	0	0	0	0	0	0.0342349	0	0	0	0	0	0	0	0	0	0	0
Bacteria	Bacillota	Clostridia	Peptostreptococcales-Tissierellales	Anaerovoracaceae	Anaerovorax	uncultured_Anaerovorax	0	0	0	0	0	0	0	0	0	0	0	0	0	0	0	0	0	0	0	0	0	0	0	0	0	0	0	0	0	0	0	0	0	0	0	0	0	0	0	0	0	0	0
						uncultured_Anaerovorax	0	0	0	0	0	0	0	0	0	0	0	0	0	0	0	0	0	0	0	0	0	0	0	0	0	0	0	0	0	0	0	0	0	0	0	0	0	0	0	0	0	0	0
					Anaerovorax		0	0	0	0	0	0	0	0	0	0	0	0	0	0	0	0	0	0	0	0	0	0	0	0	0	0	0	0	0	0	0	0	0	0	0	0	0	0	0	0	0	0	0
				Anaerovoracaceae			0	0	0	0	0	0	0	0	0	0	0	0	0	0	0	0	0	0	0	0	0	0	0	0	0	0	0	0	0	0	0	0	0	0	0	0	0	0	0	0	0	0	0
Bacteria	Bacillota	Clostridia	Peptostreptococcales-Tissierellales	Family_XI	Anaerococcus	Anaerococcus_octavius	0	0	0	0	0	0	0	0	0	0	0	0	0	0	0	0	0	0	0	0	0	0	0	0	0	0	0	0	0	0	0	0	0	0	0	0	0	0	0	0	0	0	0
Bacteria	Bacillota	Clostridia	Peptostreptococcales-Tissierellales	Family_XI	Anaerococcus	Anaerococcus_octavius	0	0	0	0	0	0	0	0	0	0	0	0	0	0	0	0	0	0	0	0	0	0	0	0	0	0	0	0	0	0	0	0	0	0	0	0	0	0	0	0	0	0	0
						Anaerococcus_octavius	0	0	0	0	0	0	0	0	0	0	0	0	0	0	0	0	0	0	0	0	0	0	0	0	0	0	0	0	0	0	0	0	0	0	0	0	0	0	0	0	0	0	0
Bacteria	Bacillota	Clostridia	Peptostreptococcales-Tissierellales	Family_XI	Anaerococcus	uncultured_bacterium	0	0	0	0	0	0	0	0	0	0	0	0	0	0	0	0	0	0	0	0	0	0	0	0	0	0	0	0	0	0	0	0	0	0	0	0	0	0	0	0	0	0	0
						uncultured_bacterium	0	0	0	0	0	0	0	0	0	0	0	0	0	0	0	0	0	0	0	0	0	0	0	0	0	0	0	0	0	0	0	0	0	0	0	0	0	0	0	0	0	0	0
Bacteria	Bacillota	Clostridia	Peptostreptococcales-Tissierellales	Family_XI	Anaerococcus	NA	0.0245384	0	0.0283903	0.0837404	0	0.172094	0.0455747	0	0	0	0	0	0	0	0	0	0	0	0.0222789	0	0	0	0	0	0.0088877	0.0360447	0	0	0	0	0.0890313	0.071582	0.00906564	0	0	0	0.0227109	0.0336112	0	0	0	0	0
Bacteria	Bacillota	Clostridia	Peptostreptococcales-Tissierellales	Family_XI	Anaerococcus	NA	0	0	0	0	0.0146277	0.0226439	0	0	0	0.0215436	0	0	0	0	0	0	0	0	0	0	0	0	0	0	0	0	0	0	0	0	0	0	0	0	0	0	0	0	0	0	0	0	0
Bacteria	Bacillota	Clostridia	Peptostreptococcales-Tissierellales	Family_XI	Anaerococcus	NA	0	0	0	0	0	0	0	0	0	0	0	0	0	0	0	0	0	0	0	0	0	0	0	0	0	0	0	0	0	0	0	0	0	0	0	0	0	0	0	0	0	0	0
Bacteria	Bacillota	Clostridia	Peptostreptococcales-Tissierellales	Family_XI	Anaerococcus	NA	0	0	0	0	0	0	0	0	0	0	0	0	0	0	0	0	0	0	0	0	0	0	0	0	0	0	0	0	0	0	0	0	0	0	0	0	0	0	0	0	0	0	0
Bacteria	Bacillota	Clostridia	Peptostreptococcales-Tissierellales	Family_XI	Anaerococcus	NA	0	0	0	0	0	0	0	0	0	0	0	0	0	0	0	0	0	0	0	0	0	0	0	0	0	0	0	0	0	0	0	0	0	0	0	0	0	0	0	0	0	0	0
Bacteria	Bacillota	Clostridia	Peptostreptococcales-Tissierellales	Family_XI	Anaerococcus	NA	0	0	0	0	0	0	0	0	0	0	0	0	0	0	0	0	0	0	0	0	0	0	0	0	0	0	0	0	0	0	0	0	0	0	0	0	0	0	0	0	0	0	0
Bacteria	Bacillota	Clostridia	Peptostreptococcales-Tissierellales	Family_XI	Anaerococcus	NA	0	0	0	0	0	0	0	0	0	0	0	0	0	0	0	0	0	0	0	0	0	0	0	0	0	0	0	0	0	0	0	0	0	0	0	0	0	0	0	0	0	0	0
Bacteria	Bacillota	Clostridia	Peptostreptococcales-Tissierellales	Family_XI	Anaerococcus	NA	0	0	0	0.0418702	0	0	0	0	0	0	0	0	0	0	0	0	0	0	0	0	0	0	0	0	0	0	0	0	0	0	0	0	0	0	0	0	0	0	0	0	0	0	0
Bacteria	Bacillota	Clostridia	Peptostreptococcales-Tissierellales	Family_XI	Anaerococcus	NA	0	0	0	0	0	0	0	0	0	0	0	0	0	0	0	0	0	0	0	0	0	0	0	0	0	0	0	0	0	0	0	0	0	0	0	0	0	0	0	0	0	0	0
Bacteria	Bacillota	Clostridia	Peptostreptococcales-Tissierellales	Family_XI	Anaerococcus	NA	0	0	0	0	0	0	0	0	0	0	0	0	0	0	0	0	0	0	0	0	0	0	0	0	0	0	0	0	0	0	0	0	0	0	0	0	0	0	0	0	0	0	0
						NA	0.0245384	0	0.0283903	0.125611	0.0146277	0.194738	0.0455747	0	0	0.0215436	0	0	0	0	0	0	0	0	0.0222789	0	0	0	0	0	0.0088877	0.0360447	0	0	0	0	0.0890313	0.071582	0.00906564	0	0	0	0.0227109	0.0336112	0	0	0	0	0
					Anaerococcus		0.0245384	0	0.0283903	0.125611	0.0146277	0.194738	0.0455747	0	0	0.0215436	0	0	0	0	0	0	0	0	0.0222789	0	0	0	0	0	0.0088877	0.0360447	0	0	0	0	0.0890313	0.071582	0.00906564	0	0	0	0.0227109	0.0336112	0	0	0	0	0
Bacteria	Bacillota	Clostridia	Peptostreptococcales-Tissierellales	Family_XI	Ezakiella	NA	0	0	0	0	0	0	0	0	0	0	0	0	0	0	0	0	0	0	0	0	0	0	0	0	0	0	0	0	0	0	0	0	0	0	0	0	0	0	0	0	0	0	0
						NA	0	0	0	0	0	0	0	0	0	0	0	0	0	0	0	0	0	0	0	0	0	0	0	0	0	0	0	0	0	0	0	0	0	0	0	0	0	0	0	0	0	0	0
					Ezakiella		0	0	0	0	0	0	0	0	0	0	0	0	0	0	0	0	0	0	0	0	0	0	0	0	0	0	0	0	0	0	0	0	0	0	0	0	0	0	0	0	0	0	0
Bacteria	Bacillota	Clostridia	Peptostreptococcales-Tissierellales	Family_XI	Finegoldia	uncultured_bacterium	0	0	0	0.125611	0.0243795	0	0	0	0.0737385	0.0323154	0	0	0	0	0	0	0	0	0	0	0	0	0	0	0	0	0	0	0	0	0.0534188	0.0497961	0	0	0	0	0	0	0	0	0	0	0
						uncultured_bacterium	0	0	0	0.125611	0.0243795	0	0	0	0.0737385	0.0323154	0	0	0	0	0	0	0	0	0	0	0	0	0	0	0	0	0	0	0	0	0.0534188	0.0497961	0	0	0	0	0	0	0	0	0	0	0
					Finegoldia		0	0	0	0.125611	0.0243795	0	0	0	0.0737385	0.0323154	0	0	0	0	0	0	0	0	0	0	0	0	0	0	0	0	0	0	0	0	0.0534188	0.0497961	0	0	0	0	0	0	0	0	0	0	0
Bacteria	Bacillota	Clostridia	Peptostreptococcales-Tissierellales	Family_XI	Helcococcus	Helcococcus_sueciensis	0	0	0	0	0	0	0	0	0	0	0	0	0	0	0	0	0	0	0	0	0	0	0	0	0	0	0	0	0	0	0	0	0	0	0	0	0	0	0	0	0	0	0
Bacteria	Bacillota	Clostridia	Peptostreptococcales-Tissierellales	Family_XI	Helcococcus	Helcococcus_sueciensis	0	0	0	0	0	0	0	0	0	0	0	0	0	0	0	0	0	0	0	0	0	0	0	0	0	0	0	0	0	0	0	0.012449	0	0	0	0	0	0	0	0	0	0	0
						Helcococcus_sueciensis	0	0	0	0	0	0	0	0	0	0	0	0	0	0	0	0	0	0	0	0	0	0	0	0	0	0	0	0	0	0	0	0.012449	0	0	0	0	0	0	0	0	0	0	0
					Helcococcus		0	0	0	0	0	0	0	0	0	0	0	0	0	0	0	0	0	0	0	0	0	0	0	0	0	0	0	0	0	0	0	0.012449	0	0	0	0	0	0	0	0	0	0	0
Bacteria	Bacillota	Clostridia	Peptostreptococcales-Tissierellales	Family_XI	Parvimonas	NA	0	0	0	0	0	0	0	0	0	0	0	0	0	0	0	0	0	0	0	0	0	0	0	0	0	0	0	0	0	0	0	0	0	0	0	0	0	0	0	0	0	0	0
						NA	0	0	0	0	0	0	0	0	0	0	0	0	0	0	0	0	0	0	0	0	0	0	0	0	0	0	0	0	0	0	0	0	0	0	0	0	0	0	0	0	0	0	0
					Parvimonas		0	0	0	0	0	0	0	0	0	0	0	0	0	0	0	0	0	0	0	0	0	0	0	0	0	0	0	0	0	0	0	0	0	0	0	0	0	0	0	0	0	0	0
Bacteria	Bacillota	Clostridia	Peptostreptococcales-Tissierellales	Family_XI	Peptoniphilus	uncultured_organism	0	0	0	0	0	0	0	0	0	0	0	0	0	0	0	0	0	0	0	0.0469631	0	0	0	0	0	0	0	0	0	0	0	0	0	0	0	0	0	0	0	0	0	0	0
Bacteria	Bacillota	Clostridia	Peptostreptococcales-Tissierellales	Family_XI	Peptoniphilus	uncultured_organism	0	0	0	0	0.0731386	0.0271727	0	0	0	0	0.0489476	0	0	0	0	0	0	0	0	0	0	0	0	0	0.0177754	0	0	0	0	0	0.0801282	0	0	0	0	0	0	0	0	0	0	0	0
						uncultured_organism	0	0	0	0	0.0731386	0.0271727	0	0	0	0	0.0489476	0	0	0	0	0	0	0	0	0.0469631	0	0	0	0	0.0177754	0	0	0	0	0	0.0801282	0	0	0	0	0	0	0	0	0	0	0	0
					Peptoniphilus		0	0	0	0	0.0731386	0.0271727	0	0	0	0	0.0489476	0	0	0	0	0	0	0	0	0.0469631	0	0	0	0	0.0177754	0	0	0	0	0	0.0801282	0	0	0	0	0	0	0	0	0	0	0	0
Bacteria	Bacillota	Clostridia	Peptostreptococcales-Tissierellales	Family_XI	Tissierella	uncultured_bacterium	0	0	0	0	0	0.040759	0	0	0	0	0	0	0	0	0	0	0	0	0	0	0	0	0	0	0	0	0	0	0	0	0	0	0	0	0	0	0	0	0	0	0	0	0
						uncultured_bacterium	0	0	0	0	0	0.040759	0	0	0	0	0	0	0	0	0	0	0	0	0	0	0	0	0	0	0	0	0	0	0	0	0	0	0	0	0	0	0	0	0	0	0	0	0
Bacteria	Bacillota	Clostridia	Peptostreptococcales-Tissierellales	Family_XI	Tissierella	NA	0	0	0	0	0	0	0	0	0	0	0	0	0	0	0	0	0	0	0	0	0	0	0	0	0	0	0	0	0	0	0	0	0	0	0	0	0	0	0	0	0	0	0
Bacteria	Bacillota	Clostridia	Peptostreptococcales-Tissierellales	Family_XI	Tissierella	NA	0	0	0	0	0	0	0	0	0	0	0	0	0	0	0	0	0	0	0	0	0	0	0	0	0	0	0	0	0	0	0	0	0	0	0	0	0	0	0	0	0	0	0
						NA	0	0	0	0	0	0	0	0	0	0	0	0	0	0	0	0	0	0	0	0	0	0	0	0	0	0	0	0	0	0	0	0	0	0	0	0	0	0	0	0	0	0	0
					Tissierella		0	0	0	0	0	0.040759	0	0	0	0	0	0	0	0	0	0	0	0	0	0	0	0	0	0	0	0	0	0	0	0	0	0	0	0	0	0	0	0	0	0	0	0	0
				Family_XI			0.0245384	0	0.0283903	0.251221	0.112146	0.262669	0.0455747	0	0.0737385	0.053859	0.0489476	0	0	0	0	0	0	0	0.0222789	0.0469631	0	0	0	0	0.0266631	0.0360447	0	0	0	0	0.222578	0.133827	0.00906564	0	0	0	0.0227109	0.0336112	0	0	0	0	0
Bacteria	Bacillota	Clostridia	Peptostreptococcales-Tissierellales	Natronincolaceae	Alkaliphilus	Alkaliphilus_oremlandii	0	0	0	0	0	0	0	0	0	0.0592449	0	0	0	0	0	0	0	0	0	0	0	0	0	0	0	0	0	0	0	0	0	0	0	0	0	0	0	0	0	0	0	0	0
						Alkaliphilus_oremlandii	0	0	0	0	0	0	0	0	0	0.0592449	0	0	0	0	0	0	0	0	0	0	0	0	0	0	0	0	0	0	0	0	0	0	0	0	0	0	0	0	0	0	0	0	0
Bacteria	Bacillota	Clostridia	Peptostreptococcales-Tissierellales	Natronincolaceae	Alkaliphilus	NA	0	0	0	0	0	0	0	0	0	0	0	0	0	0	0	0	0	0	0	0	0	0	0	0	0	0	0	0	0	0	0	0	0	0	0	0.00901015	0	0	0	0	0	0	0
Bacteria	Bacillota	Clostridia	Peptostreptococcales-Tissierellales	Natronincolaceae	Alkaliphilus	NA	0	0	0	0	0	0	0	0	0	0	0	0	0	0	0	0	0	0	0	0	0	0	0	0	0	0	0	0	0	0	0	0	0	0	0	0	0	0	0	0	0	0	0
						NA	0	0	0	0	0	0	0	0	0	0	0	0	0	0	0	0	0	0	0	0	0	0	0	0	0	0	0	0	0	0	0	0	0	0	0	0.00901015	0	0	0	0	0	0	0
					Alkaliphilus		0	0	0	0	0	0	0	0	0	0.0592449	0	0	0	0	0	0	0	0	0	0	0	0	0	0	0	0	0	0	0	0	0	0	0	0	0	0.00901015	0	0	0	0	0	0	0
				Natronincolaceae			0	0	0	0	0	0	0	0	0	0.0592449	0	0	0	0	0	0	0	0	0	0	0	0	0	0	0	0	0	0	0	0	0	0	0	0	0	0.00901015	0	0	0	0	0	0	0
Bacteria	Bacillota	Clostridia	Peptostreptococcales-Tissierellales	Peptostreptococcaceae	Peptostreptococcus	NA	0	0	0	0	0	0	0	0	0	0	0	0	0	0	0	0	0	0	0	0	0	0	0	0	0	0	0	0	0	0	0	0	0	0	0	0	0	0	0	0	0	0	0
						NA	0	0	0	0	0	0	0	0	0	0	0	0	0	0	0	0	0	0	0	0	0	0	0	0	0	0	0	0	0	0	0	0	0	0	0	0	0	0	0	0	0	0	0
					Peptostreptococcus		0	0	0	0	0	0	0	0	0	0	0	0	0	0	0	0	0	0	0	0	0	0	0	0	0	0	0	0	0	0	0	0	0	0	0	0	0	0	0	0	0	0	0
Bacteria	Bacillota	Clostridia	Peptostreptococcales-Tissierellales	Peptostreptococcaceae	Romboutsia	NA	0	0	0	0	0	0	0	0	0	0	0	0	0	0	0	0	0	0	0	0	0	0	0	0	0	0	0	0	0	0	0	0	0	0	0	0	0	0	0	0	0	0	0
Bacteria	Bacillota	Clostridia	Peptostreptococcales-Tissierellales	Peptostreptococcaceae	Romboutsia	NA	0	0	0	0	0	0	0	0	0	0	0	0	0	0	0	0	0	0	0	0	0	0	0	0	0	0	0	0	0	0	0	0	0	0	0	0	0	0	0	0	0	0	0
Bacteria	Bacillota	Clostridia	Peptostreptococcales-Tissierellales	Peptostreptococcaceae	Romboutsia	NA	0	0	0	0	0	0.0181151	0	0	0	0	0	0	0	0	0	0	0	0	0	0	0	0	0	0	0	0	0	0	0	0	0	0	0	0	0	0	0	0	0	0	0	0	0
						NA	0	0	0	0	0	0.0181151	0	0	0	0	0	0	0	0	0	0	0	0	0	0	0	0	0	0	0	0	0	0	0	0	0	0	0	0	0	0	0	0	0	0	0	0	0
					Romboutsia		0	0	0	0	0	0.0181151	0	0	0	0	0	0	0	0	0	0	0	0	0	0	0	0	0	0	0	0	0	0	0	0	0	0	0	0	0	0	0	0	0	0	0	0	0
Bacteria	Bacillota	Clostridia	Peptostreptococcales-Tissierellales	Peptostreptococcaceae	Terrisporobacter	uncultured_bacterium	0	0	0	0	0	0	0	0	0	0	0	0.00705318	0	0	0	0	0	0	0	0	0	0	0	0	0	0	0	0	0	0	0	0	0	0	0	0	0	0	0	0	0	0	0
						uncultured_bacterium	0	0	0	0	0	0	0	0	0	0	0	0.00705318	0	0	0	0	0	0	0	0	0	0	0	0	0	0	0	0	0	0	0	0	0	0	0	0	0	0	0	0	0	0	0
					Terrisporobacter		0	0	0	0	0	0	0	0	0	0	0	0.00705318	0	0	0	0	0	0	0	0	0	0	0	0	0	0	0	0	0	0	0	0	0	0	0	0	0	0	0	0	0	0	0
				Peptostreptococcaceae			0	0	0	0	0	0.0181151	0	0	0	0	0	0.00705318	0	0	0	0	0	0	0	0	0	0	0	0	0	0	0	0	0	0	0	0	0	0	0	0	0	0	0	0	0	0	0
Bacteria	Bacillota	Clostridia	Peptostreptococcales-Tissierellales	Proteiniboraceae	Proteiniborus	NA	0	0	0	0	0.0195036	0	0	0	0	0	0	0	0	0	0	0	0	0	0	0	0	0	0	0	0	0	0	0	0	0	0	0	0	0	0	0	0	0	0	0	0	0	0
						NA	0	0	0	0	0.0195036	0	0	0	0	0	0	0	0	0	0	0	0	0	0	0	0	0	0	0	0	0	0	0	0	0	0	0	0	0	0	0	0	0	0	0	0	0	0
					Proteiniborus		0	0	0	0	0.0195036	0	0	0	0	0	0	0	0	0	0	0	0	0	0	0	0	0	0	0	0	0	0	0	0	0	0	0	0	0	0	0	0	0	0	0	0	0	0
				Proteiniboraceae			0	0	0	0	0.0195036	0	0	0	0	0	0	0	0	0	0	0	0	0	0	0	0	0	0	0	0	0	0	0	0	0	0	0	0	0	0	0	0	0	0	0	0	0	0
			Peptostreptococcales-Tissierellales				0.0245384	0	0.0283903	0.251221	0.13165	0.280784	0.0455747	0	0.0737385	0.113104	0.0489476	0.0141064	0	0	0	0	0	0	0.0222789	0.0469631	0	0	0	0	0.0266631	0.0360447	0	0	0	0	0.222578	0.168062	0.00906564	0	0	0.00901015	0.0227109	0.0336112	0	0	0	0	0
		Clostridia					0.0245384	0.071809	0.0283903	0.446615	0.195036	0.33513	0.0638046	0	0.0737385	0.312382	0.179475	0.201016	0	0	0	0	0	0	0.0495086	0.0469631	0	0	0	0.0068519	0.0266631	0.0360447	0	0	0.0535714	0.0351865	0.293803	0.233419	0.00906564	0.132509	0.150484	0.0828933	0.0454219	0.0336112	0	0	0	0	0
Bacteria	Bacillota	Desulfitobacteriia	Desulfitobacteriales	Desulfitobacteriaceae	Desulfitobacterium	NA	0	0	0	0	0	0	0	0	0	0	0	0	0	0	0	0	0	0	0	0	0	0	0	0	0	0	0	0	0	0	0	0	0	0	0	0	0	0	0	0	0	0	0
						NA	0	0	0	0	0	0	0	0	0	0	0	0	0	0	0	0	0	0	0	0	0	0	0	0	0	0	0	0	0	0	0	0	0	0	0	0	0	0	0	0	0	0	0
					Desulfitobacterium		0	0	0	0	0	0	0	0	0	0	0	0	0	0	0	0	0	0	0	0	0	0	0	0	0	0	0	0	0	0	0	0	0	0	0	0	0	0	0	0	0	0	0
				Desulfitobacteriaceae			0	0	0	0	0	0	0	0	0	0	0	0	0	0	0	0	0	0	0	0	0	0	0	0	0	0	0	0	0	0	0	0	0	0	0	0	0	0	0	0	0	0	0
			Desulfitobacteriales				0	0	0	0	0	0	0	0	0	0	0	0	0	0	0	0	0	0	0	0	0	0	0	0	0	0	0	0	0	0	0	0	0	0	0	0	0	0	0	0	0	0	0
		Desulfitobacteriia					0	0	0	0	0	0	0	0	0	0	0	0	0	0	0	0	0	0	0	0	0	0	0	0	0	0	0	0	0	0	0	0	0	0	0	0	0	0	0	0	0	0	0
Bacteria	Bacillota	Incertae_Sedis	DTU014	Incertae_Sedis	Incertae_Sedis	NA	0	0	0	0	0	0	0	0	0	0	0	0	0	0	0	0	0	0	0	0	0	0	0	0	0	0	0	0	0	0	0	0	0	0	0	0	0	0	0	0	0	0	0
						NA	0	0	0	0	0	0	0	0	0	0	0	0	0	0	0	0	0	0	0	0	0	0	0	0	0	0	0	0	0	0	0	0	0	0	0	0	0	0	0	0	0	0	0
					Incertae_Sedis		0	0	0	0	0	0	0	0	0	0	0	0	0	0	0	0	0	0	0	0	0	0	0	0	0	0	0	0	0	0	0	0	0	0	0	0	0	0	0	0	0	0	0
				Incertae_Sedis			0	0	0	0	0	0	0	0	0	0	0	0	0	0	0	0	0	0	0	0	0	0	0	0	0	0	0	0	0	0	0	0	0	0	0	0	0	0	0	0	0	0	0
			DTU014				0	0	0	0	0	0	0	0	0	0	0	0	0	0	0	0	0	0	0	0	0	0	0	0	0	0	0	0	0	0	0	0	0	0	0	0	0	0	0	0	0	0	0
		Incertae_Sedis					0	0	0	0	0	0	0	0	0	0	0	0	0	0	0	0	0	0	0	0	0	0	0	0	0	0	0	0	0	0	0	0	0	0	0	0	0	0	0	0	0	0	0
Bacteria	Bacillota	Limnochordia	Limnochordales	Limnochordaceae	Incertae_Sedis	uncultured_bacterium	0	0	0	0	0	0	0	0	0	0	0	0	0	0	0	0	0	0	0	0	0	0	0	0	0	0	0	0	0	0	0	0	0	0	0	0	0	0	0	0	0	0	0
						uncultured_bacterium	0	0	0	0	0	0	0	0	0	0	0	0	0	0	0	0	0	0	0	0	0	0	0	0	0	0	0	0	0	0	0	0	0	0	0	0	0	0	0	0	0	0	0
					Incertae_Sedis		0	0	0	0	0	0	0	0	0	0	0	0	0	0	0	0	0	0	0	0	0	0	0	0	0	0	0	0	0	0	0	0	0	0	0	0	0	0	0	0	0	0	0
				Limnochordaceae			0	0	0	0	0	0	0	0	0	0	0	0	0	0	0	0	0	0	0	0	0	0	0	0	0	0	0	0	0	0	0	0	0	0	0	0	0	0	0	0	0	0	0
			Limnochordales				0	0	0	0	0	0	0	0	0	0	0	0	0	0	0	0	0	0	0	0	0	0	0	0	0	0	0	0	0	0	0	0	0	0	0	0	0	0	0	0	0	0	0
		Limnochordia					0	0	0	0	0	0	0	0	0	0	0	0	0	0	0	0	0	0	0	0	0	0	0	0	0	0	0	0	0	0	0	0	0	0	0	0	0	0	0	0	0	0	0
Bacteria	Bacillota	Moorellia	Desulfitibacterales	Desulfitibacteraceae	Desulfitibacter	uncultured_bacterium	0	0	0	0	0	0	0	0	0	0	0	0	0	0	0	0	0	0	0	0	0	0	0	0	0	0	0	0	0	0	0	0	0	0	0	0	0	0	0	0	0	0	0
						uncultured_bacterium	0	0	0	0	0	0	0	0	0	0	0	0	0	0	0	0	0	0	0	0	0	0	0	0	0	0	0	0	0	0	0	0	0	0	0	0	0	0	0	0	0	0	0
					Desulfitibacter		0	0	0	0	0	0	0	0	0	0	0	0	0	0	0	0	0	0	0	0	0	0	0	0	0	0	0	0	0	0	0	0	0	0	0	0	0	0	0	0	0	0	0
				Desulfitibacteraceae			0	0	0	0	0	0	0	0	0	0	0	0	0	0	0	0	0	0	0	0	0	0	0	0	0	0	0	0	0	0	0	0	0	0	0	0	0	0	0	0	0	0	0
			Desulfitibacterales				0	0	0	0	0	0	0	0	0	0	0	0	0	0	0	0	0	0	0	0	0	0	0	0	0	0	0	0	0	0	0	0	0	0	0	0	0	0	0	0	0	0	0
		Moorellia					0	0	0	0	0	0	0	0	0	0	0	0	0	0	0	0	0	0	0	0	0	0	0	0	0	0	0	0	0	0	0	0	0	0	0	0	0	0	0	0	0	0	0
Bacteria	Bacillota	Negativicutes	Acidaminococcales	Acidaminococcaceae	Phascolarctobacterium	uncultured_Firmicutes	0	0	0	0	0	0	0	0	0	0	0	0	0	0	0	0	0	0	0	0	0	0	0	0	0	0	0	0	0	0	0	0	0	0	0	0	0	0	0	0	0	0	0
						uncultured_Firmicutes	0	0	0	0	0	0	0	0	0	0	0	0	0	0	0	0	0	0	0	0	0	0	0	0	0	0	0	0	0	0	0	0	0	0	0	0	0	0	0	0	0	0	0
					Phascolarctobacterium		0	0	0	0	0	0	0	0	0	0	0	0	0	0	0	0	0	0	0	0	0	0	0	0	0	0	0	0	0	0	0	0	0	0	0	0	0	0	0	0	0	0	0
				Acidaminococcaceae			0	0	0	0	0	0	0	0	0	0	0	0	0	0	0	0	0	0	0	0	0	0	0	0	0	0	0	0	0	0	0	0	0	0	0	0	0	0	0	0	0	0	0
			Acidaminococcales				0	0	0	0	0	0	0	0	0	0	0	0	0	0	0	0	0	0	0	0	0	0	0	0	0	0	0	0	0	0	0	0	0	0	0	0	0	0	0	0	0	0	0
Bacteria	Bacillota	Negativicutes	Veillonellales-Selenomonadales	Incertae_Sedis	Incertae_Sedis	uncultured_bacterium	0	0	0	0	0	0	0	0	0	0	0	0	0	0	0	0	0	0	0	0	0	0	0	0	0	0	0	0	0	0	0	0.0186736	0	0	0	0	0	0	0	0	0	0	0
Bacteria	Bacillota	Negativicutes	Veillonellales-Selenomonadales	Incertae_Sedis	Incertae_Sedis	uncultured_bacterium	0	0	0	0	0	0	0	0	0	0	0	0	0	0	0	0	0	0	0	0	0	0	0	0	0	0	0	0	0	0	0	0	0	0	0	0	0	0	0	0	0	0	0
						uncultured_bacterium	0	0	0	0	0	0	0	0	0	0	0	0	0	0	0	0	0	0	0	0	0	0	0	0	0	0	0	0	0	0	0	0.0186736	0	0	0	0	0	0	0	0	0	0	0
Bacteria	Bacillota	Negativicutes	Veillonellales-Selenomonadales	Incertae_Sedis	Incertae_Sedis	NA	0	0	0	0	0	0	0	0	0	0	0.0326318	0	0	0	0	0	0	0	0	0	0	0	0	0	0	0	0	0	0	0	0	0	0	0	0	0	0	0	0	0	0	0	0
						NA	0	0	0	0	0	0	0	0	0	0	0.0326318	0	0	0	0	0	0	0	0	0	0	0	0	0	0	0	0	0	0	0	0	0	0	0	0	0	0	0	0	0	0	0	0
					Incertae_Sedis		0	0	0	0	0	0	0	0	0	0	0.0326318	0	0	0	0	0	0	0	0	0	0	0	0	0	0	0	0	0	0	0	0	0.0186736	0	0	0	0	0	0	0	0	0	0	0
				Incertae_Sedis			0	0	0	0	0	0	0	0	0	0	0.0326318	0	0	0	0	0	0	0	0	0	0	0	0	0	0	0	0	0	0	0	0	0.0186736	0	0	0	0	0	0	0	0	0	0	0
Bacteria	Bacillota	Negativicutes	Veillonellales-Selenomonadales	Sporomusaceae	Sporomusa	NA	0	0	0	0	0	0	0	0	0	0	0	0	0	0	0	0	0	0	0	0	0	0	0	0	0	0	0	0	0	0	0	0	0	0	0	0	0	0	0	0	0	0	0
Bacteria	Bacillota	Negativicutes	Veillonellales-Selenomonadales	Sporomusaceae	Sporomusa	NA	0	0	0	0.0558269	0	0.0271727	0	0	0	0.0323154	0.0652635	0.0141064	0	0	0	0	0	0	0	0	0.0350508	0	0	0	0	0	0	0	0	0	0	0	0	0.0220848	0.0392567	0.0162183	0.00757031	0	0	0	0	0	0
						NA	0	0	0	0.0558269	0	0.0271727	0	0	0	0.0323154	0.0652635	0.0141064	0	0	0	0	0	0	0	0	0.0350508	0	0	0	0	0	0	0	0	0	0	0	0	0.0220848	0.0392567	0.0162183	0.00757031	0	0	0	0	0	0
					Sporomusa		0	0	0	0.0558269	0	0.0271727	0	0	0	0.0323154	0.0652635	0.0141064	0	0	0	0	0	0	0	0	0.0350508	0	0	0	0	0	0	0	0	0	0	0	0	0.0220848	0.0392567	0.0162183	0.00757031	0	0	0	0	0	0
Bacteria	Bacillota	Negativicutes	Veillonellales-Selenomonadales	Sporomusaceae	NA	NA	0	0	0	0	0	0	0	0	0	0	0	0	0	0	0	0	0	0	0	0	0	0	0	0	0	0	0	0	0.0107143	0	0	0	0	0	0	0	0	0	0	0	0	0	0
						NA	0	0	0	0	0	0	0	0	0	0	0	0	0	0	0	0	0	0	0	0	0	0	0	0	0	0	0	0	0.0107143	0	0	0	0	0	0	0	0	0	0	0	0	0	0
					NA		0	0	0	0	0	0	0	0	0	0	0	0	0	0	0	0	0	0	0	0	0	0	0	0	0	0	0	0	0.0107143	0	0	0	0	0	0	0	0	0	0	0	0	0	0
				Sporomusaceae			0	0	0	0.0558269	0	0.0271727	0	0	0	0.0323154	0.0652635	0.0141064	0	0	0	0	0	0	0	0	0.0350508	0	0	0	0	0	0	0	0.0107143	0	0	0	0	0.0220848	0.0392567	0.0162183	0.00757031	0	0	0	0	0	0
Bacteria	Bacillota	Negativicutes	Veillonellales-Selenomonadales	Veillonellaceae	Megasphaera	unidentified	0	0	0	0	0	0	0	0	0	0	0	0	0	0	0	0	0	0	0	0	0	0	0	0	0	0	0	0	0	0	0	0	0	0	0	0	0	0	0	0	0	0	0
						unidentified	0	0	0	0	0	0	0	0	0	0	0	0	0	0	0	0	0	0	0	0	0	0	0	0	0	0	0	0	0	0	0	0	0	0	0	0	0	0	0	0	0	0	0
					Megasphaera		0	0	0	0	0	0	0	0	0	0	0	0	0	0	0	0	0	0	0	0	0	0	0	0	0	0	0	0	0	0	0	0	0	0	0	0	0	0	0	0	0	0	0
Bacteria	Bacillota	Negativicutes	Veillonellales-Selenomonadales	Veillonellaceae	Negativicoccus	NA	0	0	0	0	0	0	0	0	0	0	0	0	0	0	0	0	0	0	0	0	0	0	0	0	0	0	0	0	0	0	0	0	0	0	0	0	0	0	0	0	0	0	0
						NA	0	0	0	0	0	0	0	0	0	0	0	0	0	0	0	0	0	0	0	0	0	0	0	0	0	0	0	0	0	0	0	0	0	0	0	0	0	0	0	0	0	0	0
					Negativicoccus		0	0	0	0	0	0	0	0	0	0	0	0	0	0	0	0	0	0	0	0	0	0	0	0	0	0	0	0	0	0	0	0	0	0	0	0	0	0	0	0	0	0	0
Bacteria	Bacillota	Negativicutes	Veillonellales-Selenomonadales	Veillonellaceae	Veillonella	NA	0	0	0	0	0	0	0	0	0	0	0	0	0	0	0	0	0	0	0	0	0	0	0	0	0	0	0	0	0	0	0	0	0	0	0	0	0	0	0	0	0	0	0
Bacteria	Bacillota	Negativicutes	Veillonellales-Selenomonadales	Veillonellaceae	Veillonella	NA	0	0	0	0	0	0	0	0	0	0	0	0	0	0	0	0	0	0	0	0	0	0	0	0	0	0	0	0	0	0	0	0	0	0	0	0	0	0	0	0	0	0	0
Bacteria	Bacillota	Negativicutes	Veillonellales-Selenomonadales	Veillonellaceae	Veillonella	NA	0	0	0	0	0	0	0	0	0	0	0	0	0	0	0	0	0	0	0	0	0	0	0	0	0	0	0	0	0	0	0	0	0	0	0	0	0	0	0	0	0	0	0
Bacteria	Bacillota	Negativicutes	Veillonellales-Selenomonadales	Veillonellaceae	Veillonella	NA	0	0	0	0	0	0.0362302	0	0	0	0	0	0	0	0	0	0	0	0	0	0	0	0	0	0	0	0	0	0	0	0	0	0	0	0	0	0	0	0	0	0	0	0	0
Bacteria	Bacillota	Negativicutes	Veillonellales-Selenomonadales	Veillonellaceae	Veillonella	NA	0	0	0	0	0	0	0	0	0	0	0	0	0	0	0	0	0	0	0	0	0	0	0	0	0	0	0	0	0	0	0	0	0	0	0	0	0	0	0	0	0	0	0
						NA	0	0	0	0	0	0.0362302	0	0	0	0	0	0	0	0	0	0	0	0	0	0	0	0	0	0	0	0	0	0	0	0	0	0	0	0	0	0	0	0	0	0	0	0	0
					Veillonella		0	0	0	0	0	0.0362302	0	0	0	0	0	0	0	0	0	0	0	0	0	0	0	0	0	0	0	0	0	0	0	0	0	0	0	0	0	0	0	0	0	0	0	0	0
				Veillonellaceae			0	0	0	0	0	0.0362302	0	0	0	0	0	0	0	0	0	0	0	0	0	0	0	0	0	0	0	0	0	0	0	0	0	0	0	0	0	0	0	0	0	0	0	0	0
			Veillonellales-Selenomonadales				0	0	0	0.0558269	0	0.0634029	0	0	0	0.0323154	0.0978953	0.0141064	0	0	0	0	0	0	0	0	0.0350508	0	0	0	0	0	0	0	0.0107143	0	0	0.0186736	0	0.0220848	0.0392567	0.0162183	0.00757031	0	0	0	0	0	0
		Negativicutes					0	0	0	0.0558269	0	0.0634029	0	0	0	0.0323154	0.0978953	0.0141064	0	0	0	0	0	0	0	0	0.0350508	0	0	0	0	0	0	0	0.0107143	0	0	0.0186736	0	0.0220848	0.0392567	0.0162183	0.00757031	0	0	0	0	0	0
Bacteria	Bacillota	Symbiobacteriia	Symbiobacteriales	Symbiobacteraceae	Symbiobacterium	uncultured_compost	0	0	0	0	0	0	0	0	0	0	0	0	0	0	0	0	0	0	0	0	0	0	0	0	0	0	0	0	0	0	0	0	0	0	0	0	0	0	0	0	0	0	0
Bacteria	Bacillota	Symbiobacteriia	Symbiobacteriales	Symbiobacteraceae	Symbiobacterium	uncultured_compost	0	0	0	0	0	0	0	0	0	0	0	0	0	0	0	0	0	0	0	0	0	0	0	0	0	0	0	0	0	0	0	0	0	0	0	0	0	0	0	0	0	0	0
						uncultured_compost	0	0	0	0	0	0	0	0	0	0	0	0	0	0	0	0	0	0	0	0	0	0	0	0	0	0	0	0	0	0	0	0	0	0	0	0	0	0	0	0	0	0	0
Bacteria	Bacillota	Symbiobacteriia	Symbiobacteriales	Symbiobacteraceae	Symbiobacterium	NA	0	0	0	0	0	0	0	0	0	0	0	0	0	0	0	0	0	0	0	0	0	0	0	0	0	0	0	0	0	0	0	0	0	0	0	0	0	0	0	0	0	0	0
						NA	0	0	0	0	0	0	0	0	0	0	0	0	0	0	0	0	0	0	0	0	0	0	0	0	0	0	0	0	0	0	0	0	0	0	0	0	0	0	0	0	0	0	0
					Symbiobacterium		0	0	0	0	0	0	0	0	0	0	0	0	0	0	0	0	0	0	0	0	0	0	0	0	0	0	0	0	0	0	0	0	0	0	0	0	0	0	0	0	0	0	0
				Symbiobacteraceae			0	0	0	0	0	0	0	0	0	0	0	0	0	0	0	0	0	0	0	0	0	0	0	0	0	0	0	0	0	0	0	0	0	0	0	0	0	0	0	0	0	0	0
			Symbiobacteriales				0	0	0	0	0	0	0	0	0	0	0	0	0	0	0	0	0	0	0	0	0	0	0	0	0	0	0	0	0	0	0	0	0	0	0	0	0	0	0	0	0	0	0
		Symbiobacteriia					0	0	0	0	0	0	0	0	0	0	0	0	0	0	0	0	0	0	0	0	0	0	0	0	0	0	0	0	0	0	0	0	0	0	0	0	0	0	0	0	0	0	0
Bacteria	Bacillota	Thermoanaerobacteria	Thermoanaerobacterales	Family_III	Thermoanaerobacterium	NA	0	0	0	0	0	0	0	0	0	0	0	0	0	0	0	0	0	0	0	0	0	0	0	0	0	0	0	0	0	0	0	0	0	0	0	0	0	0	0	0	0	0	0
						NA	0	0	0	0	0	0	0	0	0	0	0	0	0	0	0	0	0	0	0	0	0	0	0	0	0	0	0	0	0	0	0	0	0	0	0	0	0	0	0	0	0	0	0
					Thermoanaerobacterium		0	0	0	0	0	0	0	0	0	0	0	0	0	0	0	0	0	0	0	0	0	0	0	0	0	0	0	0	0	0	0	0	0	0	0	0	0	0	0	0	0	0	0
				Family_III			0	0	0	0	0	0	0	0	0	0	0	0	0	0	0	0	0	0	0	0	0	0	0	0	0	0	0	0	0	0	0	0	0	0	0	0	0	0	0	0	0	0	0
Bacteria	Bacillota	Thermoanaerobacteria	Thermoanaerobacterales	SRB2	Incertae_Sedis	uncultured_bacterium	0	0	0	0	0	0	0	0	0	0	0	0	0	0	0	0	0	0	0	0	0	0	0	0	0	0	0	0	0	0	0	0	0	0	0	0	0	0	0	0	0	0	0
						uncultured_bacterium	0	0	0	0	0	0	0	0	0	0	0	0	0	0	0	0	0	0	0	0	0	0	0	0	0	0	0	0	0	0	0	0	0	0	0	0	0	0	0	0	0	0	0
					Incertae_Sedis		0	0	0	0	0	0	0	0	0	0	0	0	0	0	0	0	0	0	0	0	0	0	0	0	0	0	0	0	0	0	0	0	0	0	0	0	0	0	0	0	0	0	0
				SRB2			0	0	0	0	0	0	0	0	0	0	0	0	0	0	0	0	0	0	0	0	0	0	0	0	0	0	0	0	0	0	0	0	0	0	0	0	0	0	0	0	0	0	0
			Thermoanaerobacterales				0	0	0	0	0	0	0	0	0	0	0	0	0	0	0	0	0	0	0	0	0	0	0	0	0	0	0	0	0	0	0	0	0	0	0	0	0	0	0	0	0	0	0
		Thermoanaerobacteria					0	0	0	0	0	0	0	0	0	0	0	0	0	0	0	0	0	0	0	0	0	0	0	0	0	0	0	0	0	0	0	0	0	0	0	0	0	0	0	0	0	0	0
	Bacillota						40.7398	42.1579	57.6323	13.4124	49.0906	17.7166	44.8911	63.8764	66.8177	15.032	16.9359	15.6193	76.148	53.8167	43.2549	30.6023	39.4289	37.3806	63.3166	48.6537	46.0568	16.5137	34.0624	41.1833	10.8852	40.5983	35.3241	25.9371	26.0679	37.0924	32.0513	51.9965	13.5652	12.7319	12.2285	24.6842	8.87997	1.55956	41.4945	58.4998	9.4843	31.34	38.2622
Bacteria	Bacteroidota	Bacteroidia	Bacteroidales	Bacteroidaceae	Bacteroides	uncultured_Bacteroidaceae	0	0	0	0	0	0	0	0	0	0	0	0	0	0	0	0	0	0	0	0	0	0	0	0	0	0	0	0	0	0	0	0	0	0	0	0	0	0	0	0	0	0	0
						uncultured_Bacteroidaceae	0	0	0	0	0	0	0	0	0	0	0	0	0	0	0	0	0	0	0	0	0	0	0	0	0	0	0	0	0	0	0	0	0	0	0	0	0	0	0	0	0	0	0
					Bacteroides		0	0	0	0	0	0	0	0	0	0	0	0	0	0	0	0	0	0	0	0	0	0	0	0	0	0	0	0	0	0	0	0	0	0	0	0	0	0	0	0	0	0	0
				Bacteroidaceae			0	0	0	0	0	0	0	0	0	0	0	0	0	0	0	0	0	0	0	0	0	0	0	0	0	0	0	0	0	0	0	0	0	0	0	0	0	0	0	0	0	0	0
Bacteria	Bacteroidota	Bacteroidia	Bacteroidales	Dysgonomonadaceae	Dysgonomonas	Dysgonomonas_alginatilytica	0.0122692	0.101729	0	0.153524	0.112146	0.22191	0	0	0.0421363	0.215436	0.179475	0.257441	0.0343194	0	0.0392157	0	0	0	0.0866401	0.0782718	0.131441	0	0	0.0239816	0.0555481	0	0.269421	0.106082	0.153571	0.0879662	0.151353	0.0653574	0	0.187721	0.23554	0.178401	0.0378515	0	0	0.0195173	0	0.0289827	0
Bacteria	Bacteroidota	Bacteroidia	Bacteroidales	Dysgonomonadaceae	Dysgonomonas	Dysgonomonas_alginatilytica	0	0	0	0	0	0	0	0	0	0	0	0	0	0	0	0	0	0	0	0	0	0	0	0	0	0	0	0	0	0	0	0	0	0	0	0	0	0	0	0	0	0	0
Bacteria	Bacteroidota	Bacteroidia	Bacteroidales	Dysgonomonadaceae	Dysgonomonas	Dysgonomonas_alginatilytica	0	0	0	0	0	0.117748	0	0	0	0	0	0	0	0	0	0	0	0	0	0	0	0	0	0	0	0	0	0	0	0	0	0	0	0	0	0	0	0	0	0	0	0	0
Bacteria	Bacteroidota	Bacteroidia	Bacteroidales	Dysgonomonadaceae	Dysgonomonas	Dysgonomonas_alginatilytica	0	0	0	0	0	0	0	0	0	0	0	0	0	0	0	0	0	0	0	0	0	0	0	0	0	0	0	0	0	0	0	0	0	0	0	0	0	0	0	0	0	0	0
Bacteria	Bacteroidota	Bacteroidia	Bacteroidales	Dysgonomonadaceae	Dysgonomonas	Dysgonomonas_alginatilytica	0	0.0119682	0	0	0	0	0	0	0	0	0	0	0	0	0	0	0	0	0	0	0	0	0	0	0	0	0	0	0	0	0	0	0	0	0	0	0	0	0	0	0	0	0
Bacteria	Bacteroidota	Bacteroidia	Bacteroidales	Dysgonomonadaceae	Dysgonomonas	Dysgonomonas_alginatilytica	0	0	0	0	0	0	0	0	0	0	0	0	0	0.0273598	0	0	0	0	0	0	0	0	0	0	0	0	0	0	0	0	0	0	0	0	0	0	0	0	0	0	0	0	0
						Dysgonomonas_alginatilytica	0.0122692	0.113698	0	0.153524	0.112146	0.339659	0	0	0.0421363	0.215436	0.179475	0.257441	0.0343194	0.0273598	0.0392157	0	0	0	0.0866401	0.0782718	0.131441	0	0	0.0239816	0.0555481	0	0.269421	0.106082	0.153571	0.0879662	0.151353	0.0653574	0	0.187721	0.23554	0.178401	0.0378515	0	0	0.0195173	0	0.0289827	0
Bacteria	Bacteroidota	Bacteroidia	Bacteroidales	Dysgonomonadaceae	Dysgonomonas	uncultured_bacterium	0	0	0	0	0	0	0	0	0	0	0	0	0	0	0	0	0	0	0	0	0	0	0	0	0	0	0	0	0	0	0	0	0	0	0	0	0	0	0	0	0	0	0
						uncultured_bacterium	0	0	0	0	0	0	0	0	0	0	0	0	0	0	0	0	0	0	0	0	0	0	0	0	0	0	0	0	0	0	0	0	0	0	0	0	0	0	0	0	0	0	0
					Dysgonomonas		0.0122692	0.113698	0	0.153524	0.112146	0.339659	0	0	0.0421363	0.215436	0.179475	0.257441	0.0343194	0.0273598	0.0392157	0	0	0	0.0866401	0.0782718	0.131441	0	0	0.0239816	0.0555481	0	0.269421	0.106082	0.153571	0.0879662	0.151353	0.0653574	0	0.187721	0.23554	0.178401	0.0378515	0	0	0.0195173	0	0.0289827	0
				Dysgonomonadaceae			0.0122692	0.113698	0	0.153524	0.112146	0.339659	0	0	0.0421363	0.215436	0.179475	0.257441	0.0343194	0.0273598	0.0392157	0	0	0	0.0866401	0.0782718	0.131441	0	0	0.0239816	0.0555481	0	0.269421	0.106082	0.153571	0.0879662	0.151353	0.0653574	0	0.187721	0.23554	0.178401	0.0378515	0	0	0.0195173	0	0.0289827	0
Bacteria	Bacteroidota	Bacteroidia	Bacteroidales	Muribaculaceae	Incertae_Sedis	uncultured_Porphyromonadaceae	0	0	0	0	0	0.0226439	0	0	0	0	0	0	0	0	0	0	0	0	0	0	0	0	0	0	0	0	0	0	0	0	0	0	0	0	0	0	0	0	0	0	0	0	0
						uncultured_Porphyromonadaceae	0	0	0	0	0	0.0226439	0	0	0	0	0	0	0	0	0	0	0	0	0	0	0	0	0	0	0	0	0	0	0	0	0	0	0	0	0	0	0	0	0	0	0	0	0
					Incertae_Sedis		0	0	0	0	0	0.0226439	0	0	0	0	0	0	0	0	0	0	0	0	0	0	0	0	0	0	0	0	0	0	0	0	0	0	0	0	0	0	0	0	0	0	0	0	0
				Muribaculaceae			0	0	0	0	0	0.0226439	0	0	0	0	0	0	0	0	0	0	0	0	0	0	0	0	0	0	0	0	0	0	0	0	0	0	0	0	0	0	0	0	0	0	0	0	0
Bacteria	Bacteroidota	Bacteroidia	Bacteroidales	Paludibacteraceae	F0058	NA	0	0	0	0	0	0	0	0	0	0	0	0	0.0137278	0	0	0	0	0	0	0	0	0	0	0	0	0	0	0	0	0	0	0	0	0	0	0	0	0	0	0	0	0	0
						NA	0	0	0	0	0	0	0	0	0	0	0	0	0.0137278	0	0	0	0	0	0	0	0	0	0	0	0	0	0	0	0	0	0	0	0	0	0	0	0	0	0	0	0	0	0
					F0058		0	0	0	0	0	0	0	0	0	0	0	0	0.0137278	0	0	0	0	0	0	0	0	0	0	0	0	0	0	0	0	0	0	0	0	0	0	0	0	0	0	0	0	0	0
				Paludibacteraceae			0	0	0	0	0	0	0	0	0	0	0	0	0.0137278	0	0	0	0	0	0	0	0	0	0	0	0	0	0	0	0	0	0	0	0	0	0	0	0	0	0	0	0	0	0
Bacteria	Bacteroidota	Bacteroidia	Bacteroidales	Porphyromonadaceae	Porphyromonas	Porphyromonas_catoniae	0	0	0	0	0	0	0	0	0	0	0	0	0	0	0	0	0	0	0	0	0	0	0	0	0	0	0	0	0	0	0	0	0	0	0	0	0	0	0	0	0	0	0
						Porphyromonas_catoniae	0	0	0	0	0	0	0	0	0	0	0	0	0	0	0	0	0	0	0	0	0	0	0	0	0	0	0	0	0	0	0	0	0	0	0	0	0	0	0	0	0	0	0
Bacteria	Bacteroidota	Bacteroidia	Bacteroidales	Porphyromonadaceae	Porphyromonas	Porphyromonas_gingivalis	0	0	0	0	0	0	0	0	0	0	0	0	0	0	0	0	0	0	0	0	0	0	0	0	0	0	0	0	0	0	0	0	0	0	0	0	0	0	0	0	0	0	0
						Porphyromonas_gingivalis	0	0	0	0	0	0	0	0	0	0	0	0	0	0	0	0	0	0	0	0	0	0	0	0	0	0	0	0	0	0	0	0	0	0	0	0	0	0	0	0	0	0	0
Bacteria	Bacteroidota	Bacteroidia	Bacteroidales	Porphyromonadaceae	Porphyromonas	Porphyromonas_pasteri	0	0	0	0	0	0	0	0	0	0	0	0	0	0	0	0	0	0	0	0	0	0	0	0	0	0	0	0	0	0	0	0	0	0	0	0	0	0	0	0	0	0	0
						Porphyromonas_pasteri	0	0	0	0	0	0	0	0	0	0	0	0	0	0	0	0	0	0	0	0	0	0	0	0	0	0	0	0	0	0	0	0	0	0	0	0	0	0	0	0	0	0	0
Bacteria	Bacteroidota	Bacteroidia	Bacteroidales	Porphyromonadaceae	Porphyromonas	NA	0	0	0	0	0	0	0	0	0	0	0	0	0	0	0	0	0	0	0	0	0	0	0	0	0	0	0	0	0	0	0	0	0	0	0	0.00360406	0	0	0	0	0	0	0
						NA	0	0	0	0	0	0	0	0	0	0	0	0	0	0	0	0	0	0	0	0	0	0	0	0	0	0	0	0	0	0	0	0	0	0	0	0.00360406	0	0	0	0	0	0	0
					Porphyromonas		0	0	0	0	0	0	0	0	0	0	0	0	0	0	0	0	0	0	0	0	0	0	0	0	0	0	0	0	0	0	0	0	0	0	0	0.00360406	0	0	0	0	0	0	0
				Porphyromonadaceae			0	0	0	0	0	0	0	0	0	0	0	0	0	0	0	0	0	0	0	0	0	0	0	0	0	0	0	0	0	0	0	0	0	0	0	0.00360406	0	0	0	0	0	0	0
Bacteria	Bacteroidota	Bacteroidia	Bacteroidales	Prevotellaceae	Hoylesella	Prevotella_nanceiensis	0	0	0	0	0	0	0	0	0	0	0	0	0	0	0	0	0	0	0	0	0	0	0	0	0	0	0	0	0	0	0	0	0	0	0	0	0	0	0	0	0	0	0
Bacteria	Bacteroidota	Bacteroidia	Bacteroidales	Prevotellaceae	Hoylesella	Prevotella_nanceiensis	0	0	0	0	0	0	0	0	0	0	0	0	0	0	0	0	0	0	0	0	0	0	0	0	0	0	0	0	0	0	0	0	0	0	0	0	0	0	0	0	0	0	0
						Prevotella_nanceiensis	0	0	0	0	0	0	0	0	0	0	0	0	0	0	0	0	0	0	0	0	0	0	0	0	0	0	0	0	0	0	0	0	0	0	0	0	0	0	0	0	0	0	0
Bacteria	Bacteroidota	Bacteroidia	Bacteroidales	Prevotellaceae	Hoylesella	Prevotella_timonensis	0	0	0	0	0	0	0	0	0	0	0	0	0	0	0	0	0	0	0	0	0	0	0	0	0	0	0	0	0	0	0	0	0	0	0	0	0	0	0	0	0	0	0
						Prevotella_timonensis	0	0	0	0	0	0	0	0	0	0	0	0	0	0	0	0	0	0	0	0	0	0	0	0	0	0	0	0	0	0	0	0	0	0	0	0	0	0	0	0	0	0	0
Bacteria	Bacteroidota	Bacteroidia	Bacteroidales	Prevotellaceae	Hoylesella	uncultured_organism	0	0	0	0	0	0	0	0	0	0	0	0	0	0	0	0	0	0	0	0	0	0	0	0	0	0	0	0	0	0	0	0	0	0	0	0	0	0	0	0	0	0	0
						uncultured_organism	0	0	0	0	0	0	0	0	0	0	0	0	0	0	0	0	0	0	0	0	0	0	0	0	0	0	0	0	0	0	0	0	0	0	0	0	0	0	0	0	0	0	0
					Hoylesella		0	0	0	0	0	0	0	0	0	0	0	0	0	0	0	0	0	0	0	0	0	0	0	0	0	0	0	0	0	0	0	0	0	0	0	0	0	0	0	0	0	0	0
Bacteria	Bacteroidota	Bacteroidia	Bacteroidales	Prevotellaceae	Prevotella	Prevotella_corporis	0	0	0	0	0	0	0	0	0	0	0	0	0	0	0	0	0	0	0	0	0	0	0	0	0	0	0	0	0	0	0	0.00933678	0	0	0	0	0	0	0	0	0	0	0
Bacteria	Bacteroidota	Bacteroidia	Bacteroidales	Prevotellaceae	Prevotella	Prevotella_corporis	0	0	0	0	0	0	0	0	0	0	0	0	0	0	0	0	0	0	0	0	0	0	0	0	0	0	0	0	0	0	0	0	0	0	0	0	0	0	0	0	0	0	0
						Prevotella_corporis	0	0	0	0	0	0	0	0	0	0	0	0	0	0	0	0	0	0	0	0	0	0	0	0	0	0	0	0	0	0	0	0.00933678	0	0	0	0	0	0	0	0	0	0	0
Bacteria	Bacteroidota	Bacteroidia	Bacteroidales	Prevotellaceae	Prevotella	Prevotella_jejuni	0	0	0	0	0	0	0	0	0	0	0	0	0	0	0	0	0	0	0	0	0	0	0	0	0	0	0	0	0	0	0	0	0	0	0	0	0	0	0	0	0	0	0
Bacteria	Bacteroidota	Bacteroidia	Bacteroidales	Prevotellaceae	Prevotella	Prevotella_jejuni	0	0	0	0	0	0	0	0	0	0	0	0	0	0	0	0	0	0	0	0	0	0	0	0	0	0	0	0.0353607	0	0	0	0	0	0	0	0	0	0	0	0	0	0	0
						Prevotella_jejuni	0	0	0	0	0	0	0	0	0	0	0	0	0	0	0	0	0	0	0	0	0	0	0	0	0	0	0	0.0353607	0	0	0	0	0	0	0	0	0	0	0	0	0	0	0
Bacteria	Bacteroidota	Bacteroidia	Bacteroidales	Prevotellaceae	Prevotella	Prevotella_melaninogenica	0	0	0	0	0	0	0.0455747	0	0	0	0	0	0	0	0	0	0	0	0	0	0	0	0	0	0	0	0	0	0	0	0	0	0	0	0	0	0	0	0	0	0	0	0
						Prevotella_melaninogenica	0	0	0	0	0	0	0.0455747	0	0	0	0	0	0	0	0	0	0	0	0	0	0	0	0	0	0	0	0	0	0	0	0	0	0	0	0	0	0	0	0	0	0	0	0
Bacteria	Bacteroidota	Bacteroidia	Bacteroidales	Prevotellaceae	Prevotella	NA	0	0	0	0	0	0	0	0	0	0	0	0	0	0	0	0	0	0	0	0	0	0	0	0	0	0	0	0	0	0	0	0	0	0	0	0	0	0	0	0	0	0	0
						NA	0	0	0	0	0	0	0	0	0	0	0	0	0	0	0	0	0	0	0	0	0	0	0	0	0	0	0	0	0	0	0	0	0	0	0	0	0	0	0	0	0	0	0
					Prevotella		0	0	0	0	0	0	0.0455747	0	0	0	0	0	0	0	0	0	0	0	0	0	0	0	0	0	0	0	0	0.0353607	0	0	0	0.00933678	0	0	0	0	0	0	0	0	0	0	0
Bacteria	Bacteroidota	Bacteroidia	Bacteroidales	Prevotellaceae	Segatella	Prevotella_baroniae	0	0	0	0	0	0	0	0	0	0	0	0	0	0	0	0	0	0	0	0	0	0	0	0	0	0	0	0	0	0	0	0	0	0	0	0	0	0	0	0	0	0	0
						Prevotella_baroniae	0	0	0	0	0	0	0	0	0	0	0	0	0	0	0	0	0	0	0	0	0	0	0	0	0	0	0	0	0	0	0	0	0	0	0	0	0	0	0	0	0	0	0
Bacteria	Bacteroidota	Bacteroidia	Bacteroidales	Prevotellaceae	Segatella	metagenome	0	0	0	0	0	0	0	0	0	0	0.0489476	0	0	0	0	0	0	0	0	0	0	0	0	0	0	0	0	0	0	0	0	0	0	0	0	0	0	0	0	0	0	0	0
						metagenome	0	0	0	0	0	0	0	0	0	0	0.0489476	0	0	0	0	0	0	0	0	0	0	0	0	0	0	0	0	0	0	0	0	0	0	0	0	0	0	0	0	0	0	0	0
					Segatella		0	0	0	0	0	0	0	0	0	0	0.0489476	0	0	0	0	0	0	0	0	0	0	0	0	0	0	0	0	0	0	0	0	0	0	0	0	0	0	0	0	0	0	0	0
Bacteria	Bacteroidota	Bacteroidia	Bacteroidales	Prevotellaceae	NA	NA	0	0	0	0	0	0	0.0455747	0	0	0	0	0	0	0	0	0	0	0	0	0	0	0	0	0	0	0	0	0	0	0	0	0	0	0	0	0	0	0	0	0	0	0	0
Bacteria	Bacteroidota	Bacteroidia	Bacteroidales	Prevotellaceae	NA	NA	0	0	0	0	0	0	0	0	0	0	0	0	0	0	0	0	0	0	0	0	0	0	0	0	0	0	0	0	0	0	0	0	0	0	0	0	0	0	0	0	0	0	0
Bacteria	Bacteroidota	Bacteroidia	Bacteroidales	Prevotellaceae	NA	NA	0	0	0	0	0	0	0	0	0	0	0	0	0	0	0	0	0	0	0	0	0	0	0	0	0	0	0	0	0	0	0	0	0	0	0	0	0	0	0	0	0	0	0
						NA	0	0	0	0	0	0	0.0455747	0	0	0	0	0	0	0	0	0	0	0	0	0	0	0	0	0	0	0	0	0	0	0	0	0	0	0	0	0	0	0	0	0	0	0	0
					NA		0	0	0	0	0	0	0.0455747	0	0	0	0	0	0	0	0	0	0	0	0	0	0	0	0	0	0	0	0	0	0	0	0	0	0	0	0	0	0	0	0	0	0	0	0
				Prevotellaceae			0	0	0	0	0	0	0.0911494	0	0	0	0.0489476	0	0	0	0	0	0	0	0	0	0	0	0	0	0	0	0	0.0353607	0	0	0	0.00933678	0	0	0	0	0	0	0	0	0	0	0
Bacteria	Bacteroidota	Bacteroidia	Bacteroidales	Rikenellaceae	DMER64	bacterium_enrichment	0	0	0	0	0	0	0	0	0	0	0	0	0	0	0	0	0	0	0	0	0	0	0	0	0	0	0	0	0	0	0	0	0	0	0	0	0	0	0	0	0	0	0
Bacteria	Bacteroidota	Bacteroidia	Bacteroidales	Rikenellaceae	DMER64	bacterium_enrichment	0	0	0	0	0	0	0	0	0	0	0	0	0	0	0	0	0	0	0	0	0	0	0	0	0	0	0	0	0	0	0	0	0	0	0	0	0	0	0	0	0	0	0
						bacterium_enrichment	0	0	0	0	0	0	0	0	0	0	0	0	0	0	0	0	0	0	0	0	0	0	0	0	0	0	0	0	0	0	0	0	0	0	0	0	0	0	0	0	0	0	0
Bacteria	Bacteroidota	Bacteroidia	Bacteroidales	Rikenellaceae	DMER64	uncultured_bacterium	0	0	0	0	0	0	0	0	0	0	0	0	0	0	0	0	0	0	0	0	0	0	0	0	0	0	0	0	0	0	0	0	0	0	0	0	0	0	0	0	0	0	0
						uncultured_bacterium	0	0	0	0	0	0	0	0	0	0	0	0	0	0	0	0	0	0	0	0	0	0	0	0	0	0	0	0	0	0	0	0	0	0	0	0	0	0	0	0	0	0	0
					DMER64		0	0	0	0	0	0	0	0	0	0	0	0	0	0	0	0	0	0	0	0	0	0	0	0	0	0	0	0	0	0	0	0	0	0	0	0	0	0	0	0	0	0	0
				Rikenellaceae			0	0	0	0	0	0	0	0	0	0	0	0	0	0	0	0	0	0	0	0	0	0	0	0	0	0	0	0	0	0	0	0	0	0	0	0	0	0	0	0	0	0	0
			Bacteroidales				0.0122692	0.113698	0	0.153524	0.112146	0.362302	0.0911494	0	0.0421363	0.215436	0.228422	0.257441	0.0480472	0.0273598	0.0392157	0	0	0	0.0866401	0.0782718	0.131441	0	0	0.0239816	0.0555481	0	0.269421	0.141443	0.153571	0.0879662	0.151353	0.0746942	0	0.187721	0.23554	0.182005	0.0378515	0	0	0.0195173	0	0.0289827	0
Bacteria	Bacteroidota	Bacteroidia	Chitinophagales	37-13	Incertae_Sedis	uncultured_Bacteroidetes	0	0	0	0	0	0	0	0	0	0	0	0	0	0	0	0	0	0	0	0	0	0	0	0	0	0	0	0	0	0	0	0.00933678	0	0	0	0	0	0	0	0	0	0	0
						uncultured_Bacteroidetes	0	0	0	0	0	0	0	0	0	0	0	0	0	0	0	0	0	0	0	0	0	0	0	0	0	0	0	0	0	0	0	0.00933678	0	0	0	0	0	0	0	0	0	0	0
					Incertae_Sedis		0	0	0	0	0	0	0	0	0	0	0	0	0	0	0	0	0	0	0	0	0	0	0	0	0	0	0	0	0	0	0	0.00933678	0	0	0	0	0	0	0	0	0	0	0
				37-13			0	0	0	0	0	0	0	0	0	0	0	0	0	0	0	0	0	0	0	0	0	0	0	0	0	0	0	0	0	0	0	0.00933678	0	0	0	0	0	0	0	0	0	0	0
Bacteria	Bacteroidota	Bacteroidia	Chitinophagales	Chitinophagaceae	Edaphobaculum	NA	0	0	0	0	0	0	0	0	0	0	0	0	0	0	0	0	0	0	0	0	0	0	0	0	0	0	0	0	0	0	0	0	0	0	0	0	0	0	0	0	0	0	0
						NA	0	0	0	0	0	0	0	0	0	0	0	0	0	0	0	0	0	0	0	0	0	0	0	0	0	0	0	0	0	0	0	0	0	0	0	0	0	0	0	0	0	0	0
					Edaphobaculum		0	0	0	0	0	0	0	0	0	0	0	0	0	0	0	0	0	0	0	0	0	0	0	0	0	0	0	0	0	0	0	0	0	0	0	0	0	0	0	0	0	0	0
Bacteria	Bacteroidota	Bacteroidia	Chitinophagales	Chitinophagaceae	Ferruginibacter	NA	0	0	0	0	0	0	0	0	0	0	0	0	0	0	0	0	0	0	0	0	0	0	0	0	0	0	0	0	0	0	0	0	0	0	0	0	0	0	0	0	0	0	0
Bacteria	Bacteroidota	Bacteroidia	Chitinophagales	Chitinophagaceae	Ferruginibacter	NA	0	0	0	0	0	0	0.0273448	0	0	0	0	0	0	0	0	0	0	0	0	0	0	0	0	0	0	0	0	0	0	0	0	0	0	0	0	0	0	0	0	0	0	0	0
						NA	0	0	0	0	0	0	0.0273448	0	0	0	0	0	0	0	0	0	0	0	0	0	0	0	0	0	0	0	0	0	0	0	0	0	0	0	0	0	0	0	0	0	0	0	0
					Ferruginibacter		0	0	0	0	0	0	0.0273448	0	0	0	0	0	0	0	0	0	0	0	0	0	0	0	0	0	0	0	0	0	0	0	0	0	0	0	0	0	0	0	0	0	0	0	0
Bacteria	Bacteroidota	Bacteroidia	Chitinophagales	Chitinophagaceae	Heliimonas	Heliimonas_saccharivorans	0	0	0	0	0	0	0	0	0	0	0	0	0	0	0	0	0	0	0	0	0	0	0	0	0	0	0	0	0	0	0	0	0	0.0110424	0	0	0	0	0	0	0	0	0
Bacteria	Bacteroidota	Bacteroidia	Chitinophagales	Chitinophagaceae	Heliimonas	Heliimonas_saccharivorans	0	0	0	0	0	0	0	0	0	0	0	0	0	0	0	0	0	0	0	0	0	0.00706015	0	0	0	0.0841043	0	0	0	0.0410509	0	0	0	0	0	0	0	0	0	0	0	0	0
Bacteria	Bacteroidota	Bacteroidia	Chitinophagales	Chitinophagaceae	Heliimonas	Heliimonas_saccharivorans	0	0	0	0	0	0	0	0	0	0	0	0	0	0	0	0	0	0	0	0	0	0	0	0	0	0	0	0.053041	0	0	0	0	0	0	0	0	0	0	0	0	0	0	0
Bacteria	Bacteroidota	Bacteroidia	Chitinophagales	Chitinophagaceae	Heliimonas	Heliimonas_saccharivorans	0	0	0	0.0697837	0.0390073	0.0317015	0	0	0	0.0646308	0.163159	0.0916914	0	0	0	0	0	0	0.0272297	0	0.0613389	0	0	0	0	0	0	0	0.0464286	0	0	0.0404594	0	0.0993816	0.0392567	0.0324365	0.0340664	0	0	0	0	0	0
						Heliimonas_saccharivorans	0	0	0	0.0697837	0.0390073	0.0317015	0	0	0	0.0646308	0.163159	0.0916914	0	0	0	0	0	0	0.0272297	0	0.0613389	0.00706015	0	0	0	0.0841043	0	0.053041	0.0464286	0.0410509	0	0.0404594	0	0.110424	0.0392567	0.0324365	0.0340664	0	0	0	0	0	0
Bacteria	Bacteroidota	Bacteroidia	Chitinophagales	Chitinophagaceae	Heliimonas	uncultured_bacterium	0	0	0	0	0	0	0	0	0	0	0	0	0	0	0	0	0	0	0	0	0	0	0	0	0	0	0	0	0	0	0	0	0	0	0	0	0	0	0	0.0130115	0	0	0
Bacteria	Bacteroidota	Bacteroidia	Chitinophagales	Chitinophagaceae	Heliimonas	uncultured_bacterium	0	0	0	0	0	0	0	0	0	0	0	0	0	0	0	0	0	0	0	0	0	0	0	0	0	0	0	0	0	0	0.0712251	0	0	0	0.137399	0.0504568	0	0	0	0	0	0	0
Bacteria	Bacteroidota	Bacteroidia	Chitinophagales	Chitinophagaceae	Heliimonas	uncultured_bacterium	0	0	0	0	0	0	0	0	0	0	0	0	0	0	0	0	0	0	0	0.140889	0	0	0	0	0	0	0	0	0	0	0	0	0	0	0	0	0	0	0	0	0	0	0
Bacteria	Bacteroidota	Bacteroidia	Chitinophagales	Chitinophagaceae	Heliimonas	uncultured_bacterium	0	0	0	0	0	0	0	0	0	0	0	0	0	0	0	0	0	0	0	0	0	0	0	0	0	0	0	0	0	0.0234577	0	0	0	0	0	0	0	0	0	0	0	0	0
Bacteria	Bacteroidota	Bacteroidia	Chitinophagales	Chitinophagaceae	Heliimonas	uncultured_bacterium	0	0	0	0	0	0	0	0	0	0.0915603	0	0.116377	0	0	0	0	0	0	0	0	0	0	0	0	0.0466604	0	0	0	0.0571429	0	0	0	0	0.0993816	0	0	0	0	0	0	0	0	0
						uncultured_bacterium	0	0	0	0	0	0	0	0	0	0.0915603	0	0.116377	0	0	0	0	0	0	0	0.140889	0	0	0	0	0.0466604	0	0	0	0.0571429	0.0234577	0.0712251	0	0	0.0993816	0.137399	0.0504568	0	0	0	0.0130115	0	0	0
					Heliimonas		0	0	0	0.0697837	0.0390073	0.0317015	0	0	0	0.156191	0.163159	0.208069	0	0	0	0	0	0	0.0272297	0.140889	0.0613389	0.00706015	0	0	0.0466604	0.0841043	0	0.053041	0.103571	0.0645086	0.0712251	0.0404594	0	0.209806	0.176655	0.0828933	0.0340664	0	0	0.0130115	0	0	0
Bacteria	Bacteroidota	Bacteroidia	Chitinophagales	Chitinophagaceae	Hydrotalea	uncultured_bacterium	0	0	0	0	0	0	0	0	0	0	0	0	0	0	0	0	0	0	0	0	0	0	0	0	0	0	0	0	0	0	0	0	0	0	0	0	0	0	0	0	0	0	0
Bacteria	Bacteroidota	Bacteroidia	Chitinophagales	Chitinophagaceae	Hydrotalea	uncultured_bacterium	0	0	0	0	0	0	0	0	0	0	0	0	0	0	0	0	0	0	0	0	0	0	0	0	0	0	0	0	0	0	0	0	0	0	0	0	0	0	0	0	0	0	0
						uncultured_bacterium	0	0	0	0	0	0	0	0	0	0	0	0	0	0	0	0	0	0	0	0	0	0	0	0	0	0	0	0	0	0	0	0	0	0	0	0	0	0	0	0	0	0	0
					Hydrotalea		0	0	0	0	0	0	0	0	0	0	0	0	0	0	0	0	0	0	0	0	0	0	0	0	0	0	0	0	0	0	0	0	0	0	0	0	0	0	0	0	0	0	0
Bacteria	Bacteroidota	Bacteroidia	Chitinophagales	Chitinophagaceae	Incertae_Sedis	Bacteroidetes_bacterium	0	0	0	0	0	0	0	0.0621214	0	0	0	0	0	0	0	0	0	0	0	0.0469631	0.0350508	0	0	0	0.031107	0	0	0	0	0	0	0	0	0	0	0.0576649	0.0189258	0	0	0	0	0	0
Bacteria	Bacteroidota	Bacteroidia	Chitinophagales	Chitinophagaceae	Incertae_Sedis	Bacteroidetes_bacterium	0	0	0	0	0	0	0	0	0	0	0	0	0	0	0	0	0	0	0	0	0	0	0	0	0	0	0	0	0	0	0	0	0	0	0	0	0	0	0	0	0	0	0
Bacteria	Bacteroidota	Bacteroidia	Chitinophagales	Chitinophagaceae	Incertae_Sedis	Bacteroidetes_bacterium	0	0	0	0	0	0	0	0	0	0	0.0978953	0	0	0	0	0	0	0	0	0	0	0	0	0	0	0	0	0	0	0	0	0	0	0	0	0	0	0	0	0	0	0	0
Bacteria	Bacteroidota	Bacteroidia	Chitinophagales	Chitinophagaceae	Incertae_Sedis	Bacteroidetes_bacterium	0	0	0	0	0	0	0	0	0	0	0	0.105798	0	0	0	0	0	0	0	0	0	0	0	0	0	0	0	0	0	0	0	0	0	0	0	0.00360406	0	0	0	0	0	0	0
Bacteria	Bacteroidota	Bacteroidia	Chitinophagales	Chitinophagaceae	Incertae_Sedis	Bacteroidetes_bacterium	0.0368076	0.0299204	0	0	0.0146277	0	0	0	0.0632045	0.0430872	0	0	0	0	0	0	0	0	0.0198035	0	0	0	0	0	0	0	0	0	0.0678571	0	0.0534188	0	0	0	0	0.0720812	0	0	0	0	0	0	0
Bacteria	Bacteroidota	Bacteroidia	Chitinophagales	Chitinophagaceae	Incertae_Sedis	Bacteroidetes_bacterium	0	0	0	0	0	0	0	0	0	0	0	0	0	0	0	0	0	0	0	0	0	0	0	0	0	0	0	0	0	0	0	0	0	0	0.0392567	0	0	0	0	0	0	0	0
Bacteria	Bacteroidota	Bacteroidia	Chitinophagales	Chitinophagaceae	Incertae_Sedis	Bacteroidetes_bacterium	0	0	0	0	0	0	0	0	0	0	0	0	0	0	0	0	0	0	0	0	0	0	0	0	0	0	0	0	0	0	0	0	0	0	0	0	0	0	0	0	0	0	0
Bacteria	Bacteroidota	Bacteroidia	Chitinophagales	Chitinophagaceae	Incertae_Sedis	Bacteroidetes_bacterium	0	0	0	0.125611	0	0	0	0	0	0	0	0	0	0	0	0	0	0	0	0	0	0	0	0	0	0	0	0	0	0	0	0	0	0	0	0	0	0	0	0	0	0	0
Bacteria	Bacteroidota	Bacteroidia	Chitinophagales	Chitinophagaceae	Incertae_Sedis	Bacteroidetes_bacterium	0	0	0	0	0.0292554	0	0	0	0	0	0	0	0	0	0	0	0	0	0	0	0	0	0	0	0	0	0	0	0	0	0	0	0	0	0	0	0	0	0	0	0	0	0
Bacteria	Bacteroidota	Bacteroidia	Chitinophagales	Chitinophagaceae	Incertae_Sedis	Bacteroidetes_bacterium	0	0	0	0	0	0	0	0	0	0	0	0	0	0	0	0	0	0	0	0	0	0	0	0	0	0	0	0	0	0	0	0	0	0	0	0	0	0	0	0	0	0	0
[truncated: 2,250 more rows]
[truncated: 53 more columns]
